# Supplementary material for: Long Non-coding RNA 332443 Inhibits Preadipocyte Differentiation by Targeting Runx1 and p38-MAPK and ERK1/2-MAPK Signaling Pathways
Source: Front Cell Dev Biol. 2021 Jun 8;9:663959. doi: 10.3389/fcell.2021.663959 (PMC8217766; doi:10.3389/fcell.2021.663959)
Supplement: Supplementary file 3 [file Data_Sheet_1.XLSX]

## Sheet: LinRNAs
ProbeName	p ( T Test unpaired [F72_M] Vs [Con_M] P <= 1.0 FC >=1.0 )	FC (abs) ( T Test unpaired [F72_M] Vs [Con_M] P <= 1.0 FC >=1.0 )	Regulation ( T Test unpaired [F72_M] Vs [Con_M] P <= 1.0 FC >=1.0 )	p ( T Test unpaired [R48_M] Vs [Con_M] P <= 1.0 FC >=1.0 )	FC (abs) ( T Test unpaired [R48_M] Vs [Con_M] P <= 1.0 FC >=1.0 )	Regulation ( T Test unpaired [R48_M] Vs [Con_M] P <= 1.0 FC >=1.0 )	p ( T Test unpaired [R48_M] Vs [F72_M] P <= 1.0 FC >=1.0 )	FC (abs) ( T Test unpaired [R48_M] Vs [F72_M] P <= 1.0 FC >=1.0 )	Regulation ( T Test unpaired [R48_M] Vs [F72_M] P <= 1.0 FC >=1.0 )	Con M_1.txt(normalized)	Con M_3.txt(normalized)	Con M_4.txt(normalized)	F72 M_2.txt(normalized)	F72 M_3.txt(normalized)	F72 M_4.txt(normalized)	R48 M_2.txt(normalized)	R48 M_3.txt(normalized)	R48 M_4.txt(normalized)	Con M_1.txt:gIsWellAboveBG_Call	Con M_3.txt:gIsWellAboveBG_Call	Con M_4.txt:gIsWellAboveBG_Call	F72 M_2.txt:gIsWellAboveBG_Call	F72 M_3.txt:gIsWellAboveBG_Call	F72 M_4.txt:gIsWellAboveBG_Call	R48 M_2.txt:gIsWellAboveBG_Call	R48 M_3.txt:gIsWellAboveBG_Call	R48 M_4.txt:gIsWellAboveBG_Call	Description	Symbol	Entrez.Gene.ID	Ensembl.ID	GeneName	Chr	Start	End	Strand	Feature.Type	BioType	length	GO.ID	GO.Term	AnnotationMethod	Primary.Accession	Pro_seq	Source	SourceLink	Xref
mmu_6519_PI428960544	0.110524	1.35484	down	0.147485	1.28499	down	0.678963	1.05437	up	4.27334	4.02223	3.68886	3.36653	3.80936	3.49416	3.71203	3.41605	3.77109	P	A	A	P	P	A	A	A	P						chrX	48362964	48366227	-	ncRNA	ncRNA	3266			ExtractFromSourceData	FR288268	AAGTTCATCTTTTAGGAACGCTCCTTGCTTAAATCTCCAGAATTTCATCTGTTTCAAACT	fRNAdb	http://www.ncrna.org/frnadb/detail.html?i_name=FR288268	C130006C17 FANTOM3,FT323316 RNAdb v2.0
A_30_P01029312	0.77742	1.03452	up	0.823233	1.02654	down	0.29071	1.06198	down	6.98101	6.68839	6.45539	6.65877	6.76169	6.85122	6.67109	6.59279	6.74753	P	P	P	P	P	P	P	P	P	lincRNA:chr6:145647711-145756861 forward strand					chr6	145706342	145706401	+	ncRNA							AGTGTGGCTGCTGGAGGGGAGGGATGGCCTGCTAGGACTTGAACAGTTCACACTCTCCCC	Agilent mouse V1
A_30_P01032624	0.00137356	1.94494	down	0.00174114	1.72836	down	0.216496	1.12531	up	10.4319	10.2055	10.1865	9.21729	9.49873	9.22871	9.40692	9.42186	9.62691	P	P	P	P	P	P	P	P	P						chr13	83861160	83880913	+	lncRNA	lincRNA	3416				ENSMUST00000131907	ACAAGATCCAGTCACAGCAGAACGTGGCCACACAGCACACAAACAGGCTCCTTTAGGCGT	Ensembl		ENSMUST00000131907//FR260212//FR231487//NONMMUT090331.1//NONMMUT018501.2//NONMMUT018500.2//NONMMUT018497.2
mmu_23815_PI428960544	0.170687	1.12123	up	0.0727902	1.41421	up	0.206893	1.2613	up	4.7871	4.65441	4.72811	4.81413	4.78098	5.06977	5.51221	4.83164	5.32574	P	A	P	P	P	P	P	P	P						chr2	101543302	101546390	+	ncRNA	ncRNA	3093			ExtractFromSourceData	FR303951	TTCCAGTCTCCCTGGGCAATGAGCACACATGTGGTTCAGATATAGTTGCAAGCAATATAC	fRNAdb	http://www.ncrna.org/frnadb/detail.html?i_name=FR303951	4631401G22 FANTOM3,FT35171 RNAdb v2.0
mmu_31038_PI428960544	0.148439	1.39648	down	0.425514	1.21244	down	0.278233	1.15179	up	2.61877	2.28337	1.69866	1.68382	1.71839	1.75321	1.73272	2.24337	1.79096	A	A	A	A	A	A	A	A	A						chr11	67037698	67050783	-	ncRNA	ncRNA	1741			ExtractFromSourceData	FR248725	TCAGTGCATCTTGGCTGTCTTTTTTGCTTAAAACCAATCCACTCTAATAAATGTTCAAAG	fRNAdb	http://www.noncode.org/search.php?keyword=n295405&sbt=Search
A_30_P01033520	0.582489	1.40189	down	0.884022	1.07573	up	0.281322	1.50805	up	3.98475	3.48931	1.77295	1.73489	3.33397	2.71604	2.9866	3.29681	3.27955	P	A	A	A	P	A	A	A	A						chr3	88215415	88229959	+	lncRNA	lncRNA	5869				NONMMUT043797	CTTCTGCTGTGTGATAGAGGAAACTGGGACTCTCAGGGACCAGTTGGAGCCTTCCCAGGA	NONCODE		NONMMUT043849.2//NONMMUT043842.2//NONMMUT043838.2//NONMMUT043831.2//NONMMUT043830.2//NONMMUT043829.2//NONMMUT043828.2//NONMMUT043827.2//NONMMUT043822.2//NONMMUT043819.2//NONMMUT043816.2//NONMMUT043809.2//NONMMUT043808.2//NONMMUT043802.2//NONMMUT043797.2
mmu_29039_PI428960544	0.307972	1.20534	up	0.192466	1.29675	down	0.00261808	1.56303	down	8.36646	8.19012	7.62061	8.3891	8.22637	8.37003	7.52363	7.79111	7.73773	P	P	P	P	P	P	P	P	P						chr17	26420899	26422449	+	ncRNA	ncRNA	2078			ExtractFromSourceData	FR380759	ATTTCTCACTGTGATGGTTAACTTGCTAAACTCGATGGGCTTAGAAACGCCATGAGAACA	fRNAdb	http://www.noncode.org/search.php?keyword=n273821&sbt=Search	NONMMUT028796
mmu_19925_PI428960544	0.864741	1.06367	down	0.750196	1.16507	down	0.861912	1.09534	down	4.7161	3.96327	3.81288	4.37972	4.56892	3.27648	4.76773	2.81801	4.24525	P	A	P	P	P	P	P	P	P						chr1	172792988	172794446	-	ncRNA	ncRNA	1459			ExtractFromSourceData	FR015814	GTTTCAATATGGCTTTGGGAGGACCTAACTCAGTTTATGTTAATATATCTGCTTATCTGT	fRNAdb	http://www.ncrna.org/frnadb/detail.html?i_name=FR015814	A530083C18 FANTOM3,FT318234 RNAdb v2.0
A_30_P01018730	0.987661	1.00206	up	0.210897	1.20133	up	0.147954	1.19886	up	8.38494	8.35081	8.80548	8.51305	8.33586	8.70123	8.95805	8.76926	8.60783	P	P	P	P	P	P	P	P	P						chr12	9572042	9577391	-	lncRNA	noncoding	924				FR086436	TTGATGCCCAAAATATGACTCATCCAGCAACAAAGCTGCAACTGGAAACCAGCTTTCCCT	fRNAdb		FR086436
mmu_24631_PI428960544	0.473033	1.08051	down	0.0100226	1.32186	down	0.113205	1.22336	down	7.57281	7.38129	7.4176	7.41441	7.52527	7.09688	6.99835	6.98165	7.18401	P	P	P	P	P	P	P	P	P						chr10	79350604	79350663	-	ncRNA	ncRNA	2529			ReannotationFromAgilent	FR333386	TGGCTTTTAAAAATAACCAAATAATCACTGGAAATGGGGAATCTGTACTCGCAACCCACC	fRNAdb		gb|AK033528$2171$298|tc|TC1651026$2171$869|riken|9030603M07$2171$298|nap|NAP073811-1$2171$298
A_30_P01027889	0.32815	1.17384	down	0.703559	1.06117	down	0.0381158	1.10617	up	1.88773	2.40317	1.71855	1.72263	1.77339	1.81974	1.99206	1.89795	1.86246	A	A	A	A	A	A	A	A	A	lincRNA:chr7:100195448-100195894 reverse strand					chr7	100195519	100195578	-	ncRNA							AACAATATTTTTTAGATGTAACATTCAAGGCAATTCAGCACTTGTATGGCTTGCCCGTTT	Agilent mouse V1
mmu_19897_PI428960544	0.697573	1.10423	down	0.331367	1.32387	up	0.192565	1.46186	up	3.55777	2.76882	3.50097	2.67506	3.3306	3.39275	3.15239	3.95205	3.9374	A	A	A	A	A	A	A	P	A						chr6	28169166	28173166	-	ncRNA	ncRNA	4000			ExtractFromSourceData	FR059533	TGCAAAACTACACACCAGTGTGAAAATGGTCTCAGAGGGAGAATTAAGAAGCAGAGAGCG	fRNAdb	http://www.ncrna.org/frnadb/detail.html?i_name=FR059533	9930007G02 FANTOM3,FT31300 RNAdb v2.0
mmu_31737_PI428960544	0.606852	1.0682	down	0.424936	1.14895	up	0.337779	1.22731	up	3.97517	3.97655	3.80739	3.51821	3.89063	4.06474	3.69814	4.23158	4.43034	A	A	P	P	P	P	A	P	P						chr15	24319559	24320902	+	ncRNA	lncRNA	32			ExtractFromSourceData	NONMMUT022890	ATTACCACTGAGGACCAACCTAGCTTCCAGAGACTAAATCACCAACCAAAGAGCATACAT	NONCODE	http://www.noncode.org/search.php?keyword=n343431&sbt=Search
mmu_1461_PI428994341	0.0265439	1.62072	up	0.0249534	1.90941	up	0.348583	1.17812	up	2.89755	3.49494	3.31738	3.73933	4.0684	3.99204	3.87319	4.54928	4.08678	A	A	A	P	P	A	P	P	P						chr13	95645529	95645588	-	ncRNA	ncRNA	207			ReannotationFromAgilent	uc.155+	TTAAAAAGGGGGCTTCTTGCATTATAATGTCCTTTAGAGAGACGGGGAGGTGCTTAACAG	UCR
mmu_20188_PI428960544	0.853578	1.03713	up	0.602241	1.10399	down	0.107874	1.14498	down	6.7791	7.61125	6.97407	7.14183	7.34532	7.03505	6.96119	6.94548	7.02958	P	P	P	P	P	P	P	P	P						chr2	154651191	154654188	+	ncRNA	ncRNA	2998			ExtractFromSourceData	FR196457	TATGTATAATAATAAGTAACTCTTTGGGCCTGGGCTGGCAGCGTTGACTGGAGCAAATGG	fRNAdb	http://www.ncrna.org/frnadb/detail.html?i_name=FR196457	D230034O11 FANTOM3,FT327523 RNAdb v2.0
mmu_22072_PI428960544	0.0528325	3.67077	down	0.678033	1.23469	up	0.00108572	4.53227	up	6.93952	8.87876	6.86109	5.68069	6.02864	5.3418	7.74044	8.19293	7.65845	P	P	P	P	P	P	P	P	P						chr15	3334308	3533492	-	ncRNA	ncRNA	2480			ExtractFromSourceData	FR292970	GCTACCTCTACTCAACTCTACTATGTGTCCTAAAATCATAATAGGTTGAGCTTAATGTAA	fRNAdb	http://www.ncrna.org/frnadb/detail.html?i_name=FR292970	G370148O21 FANTOM3,FT333979 RNAdb v2.0
mmu_23609_PI428960544	0.904707	1.01914	up	0.390247	1.14681	up	0.0838875	1.12527	up	7.45632	7.47277	8.07428	7.62002	7.63317	7.83224	7.92168	7.82861	7.84595	P	P	P	P	P	P	P	P	P						chr4	141538906	141542712	+	ncRNA	ncRNA	998			ExtractFromSourceData	FR103231	ATTAAATAAGTGGTTCCTTGGACACAGGACACAGAGAAGAGGTCCTGCTCCCAGATGTTT	fRNAdb	http://www.ncrna.org/frnadb/detail.html?i_name=FR103231	9530025B04 FANTOM3,FT313824 RNAdb v2.0
A_30_P01029147	0.48657	1.06713	up	0.388854	1.08064	down	0.00815938	1.15318	down	7.1572	6.99202	6.75935	6.98271	7.11563	7.09143	6.83748	6.87062	6.86482	P	P	P	P	P	P	P	P	P	lincRNA:chr5:108540155-108540662 forward strand					chr5	108540537	108540596	+	ncRNA							TGGAGCTTATGGAACATGCTCCCTGTGTGTCATGTCTGTTTGGAAGGATCACATACTTAG	Agilent mouse V1
A_30_P01028324	0.775614	1.08926	down	0.000394	1.71991	down	0.179772	1.57897	down	2.60576	2.74041	2.6072	3.29086	2.36565	1.92681	1.81311	1.81306	1.98018	A	A	A	A	A	A	A	A	A						chr1	115787962	115860711	+	lncRNA	lincRNA	1009				ENSMUST00000122891	ACAATGGCAGGTACCTCTACCAATTTAACTACTGCACCAGCCCACAAAATTTTAAATCCT	Ensembl		ENSMUST00000122891//FR072804//NONMMUT002290.2
mmu_12401_PI428960544	0.839843	1.06365	up	0.56213	1.11325	down	0.527503	1.18411	down	1.80956	2.43674	1.6957	2.75435	1.70185	1.75287	1.71152	1.98935	1.77678	A	A	A	P	A	A	A	A	A						chr8	23918158	23919016	-	ncRNA	ncRNA	860			ExtractFromSourceData	FR064843	GCTTTTCTAGTGGCGTTCACATTTGAACAGCTAGAGCTTTCTTGGCTGAAAAGACAGAAT	fRNAdb	http://www.ncrna.org/frnadb/detail.html?i_name=FR064843	A430080L19 FANTOM3,FT317404 RNAdb v2.0
mmu_16924_PI428960544	0.509486	1.18048	up	0.893084	1.03987	down	0.258078	1.22754	down	4.78922	4.57552	3.7179	4.61807	4.67364	4.50904	4.21513	4.7209	3.97738	P	A	A	P	P	P	P	P	P						chr17	63498374	63501628	-	ncRNA	ncRNA	3253			ExtractFromSourceData	FR303959	TGCTGTGTTTCTAAGCTTGGTCTTCATGACTTAACAAAGAACCCAGATATATAAATAGGC	fRNAdb	http://www.ncrna.org/frnadb/detail.html?i_name=FR303959	D930041K23 FANTOM3,FT329897 RNAdb v2.0
mmu_14244_PI428960544	0.673907	1.08739	down	0.246305	1.20036	down	0.480363	1.10389	down	1.91442	2.35413	1.69462	1.66043	1.708	2.23212	1.70847	1.72052	1.74376	A	A	A	A	A	A	A	A	A						chr7	131330240	131330640	+	ncRNA	ncRNA	402			ExtractFromSourceData	FR246666	TTCAGTAGACATTGCGATCTAATGCTAAGATGTAGAATCCGAGGCCAGATTCGTTGCTGC	fRNAdb	http://www.ncrna.org/frnadb/detail.html?i_name=FR246666	4930551E15 FANTOM3,FT37006 RNAdb v2.0
mmu_5491_PI428960544	0.0506638	1.46972	down	0.0615455	1.43541	down	0.412956	1.0239	up	2.00754	2.67465	2.17948	1.69063	1.7541	1.75032	1.7268	1.74311	1.82736	A	A	A	A	A	A	A	A	A						chr3	92052035	92052514	-	ncRNA	ncRNA	481			ExtractFromSourceData	FR172158	CATGGAAAACCATCTTGTGGTGAGTTATCATTGCAGATTCTACCTGAATCAGATTTTTGA	fRNAdb	http://www.ncrna.org/frnadb/detail.html?i_name=FR172158	A230023O07 FANTOM3,FT315994 RNAdb v2.0
mmu_5880_PI428960544	0.83026	1.04799	up	0.552346	1.14095	down	0.00854883	1.1957	down	5.24925	5.0492	4.29004	5.00622	4.93462	4.85054	4.63615	4.65168	4.72997	P	P	P	P	P	P	P	P	P						chr13	104560671	104561642	-	ncRNA	ncRNA	971			ExtractFromSourceData	FR199983	CTGGTCCTCTATATGTGCCTATTATAATACAGTATAATCAAAGGAGTCATACACTGTGAT	fRNAdb	http://www.ncrna.org/frnadb/detail.html?i_name=FR199983	A130092J02 FANTOM3,FT315819 RNAdb v2.0
A_30_P01021258	0.600027	1.11991	down	0.826988	1.05788	up	0.371655	1.18474	up	3.76376	3.5524	2.87283	3.39202	3.04382	3.263	3.05002	3.59369	3.78883	P	A	A	P	A	A	A	A	A	lincRNA:chr6:47969966-47970583 reverse strand					chr6	47969967	47970026	-	ncRNA							CAATCTAACTCTTCTATGTCTGACAAAGAATAGACAGACGCAGGCTCAGAGAATCAAAAA	Agilent mouse V1
mmu_5436_PI428960544	0.805303	1.06882	up	0.180378	1.6149	up	0.215709	1.51092	up	3.24111	2.78511	2.29046	3.08824	2.38877	3.12771	2.87937	3.50308	4.00854	A	A	A	A	A	P	A	A	P						chr9	3000324	3000382	-	ncRNA	ncRNA	1121			ReannotationFromAgilent	FR139511	CCGGAAAATGAGTAATACCCACTTTAGTACGTGAAATATTTCGAGGAAAACTGAAAAAGT	fRNAdb		gb|AK156448$1058$3|riken|F830022E10$1058$3
mmu_4437_PI428960544	0.254856	1.14787	down	0.298658	1.13225	down	0.295197	1.01379	up	1.82439	2.2073	1.71374	1.70169	1.71403	1.73283	1.70977	1.74204	1.75603	A	A	A	A	A	A	A	A	A						chr5	118218336	118220482	+	ncRNA	ncRNA	2144			ExtractFromSourceData	FR162848	TACTAGATGATCTTGCATCTGTCTTTGTGGGACTCTTTTTATGAGGAACCAGTCCTGTCG	fRNAdb	http://www.ncrna.org/frnadb/detail.html?i_name=FR162848	D130083A20 FANTOM3,FT327127 RNAdb v2.0
mmu_34850_PI428960544	0.0330443	1.25271	up	0.554896	1.06844	down	0.051829	1.33845	down	5.57841	5.45368	5.68366	6.00228	5.94165	5.74699	5.74147	5.33291	5.35486	P	P	P	P	P	P	P	P	P						chr7	35025047	35025106	+	ncRNA	ncRNA	4185			ReannotationFromAgilent	XR_107888.1	TGGCACTGGCTGTTTGCACAGCTAAGTTAACCCCCTTTAGCTTTTTATTAATTTAATCAA	RefSeq		gb|AK087850$3997$121|gb|XR_107888$3996$129|riken|E330029N23$3997$121|nap|NAP119501-1$3997$121
mmu_9293_PI428990136	0.57615	1.13255	up	0.975854	1.00768	up	0.620072	1.12392	down	2.56394	3.13237	2.36333	2.81353	2.57511	3.20971	2.50866	3.20014	2.38394	A	A	A	A	P	A	A	A	A						chr7	46512832	46512891	-	ncRNA	ncRNA	2966			ReannotationFromAgilent	NR_073038.1	AAGGTTCCAGCACCTCTTGAACCTCAAACTCAATATCTGTTGCAAGACTTCAGCTGCCAA	RefSeq		ref|NR_073038$2068$838|ens|ENSMUST00000179666$2068$838|gb|BC150918$1933$94|gb|AK030037$2072$839
mmu_30328_PI428960544	0.17093	1.22261	down	0.392073	1.07533	up	0.114695	1.31471	up	5.10408	5.03222	5.18085	5.02969	4.48303	4.93454	5.27785	5.34088	5.01275	P	P	P	P	P	P	P	P	P						chr7	30821378	30829829	-	ncRNA	ncRNA	1656			ExtractFromSourceData	FR000212	CCACTGCACACATACAAACAGAAATCACACAAATAAATACCGTGCACACACAAATAAATA	fRNAdb	http://www.noncode.org/search.php?keyword=n290855&sbt=Search
A_30_P01031780	0.0412743	1.49469	up	0.365098	1.14221	up	0.00625567	1.30859	down	5.21903	5.22148	5.77373	6.09466	5.87128	5.98783	5.66296	5.58659	5.54016	P	P	P	P	P	P	P	P	P						chr13	62668799	62673935	+	lncRNA	lncRNA	4428				NONMMUT017910	TGTCTTTCAGTTCCTGGTTTTCTTGGTAAAGCTCCTCACTGAGCTGTTGCATCTCGTCTA	NONCODE		NONMMUT017910.2
mmu_12404_PI428960544	0.196609	1.65485	down	0.434019	1.32598	up	0.010015	2.1943	up	4.31835	3.98326	2.87691	3.0767	2.66436	3.25737	3.79236	4.35407	4.25327	P	A	A	A	A	A	P	P	P						chr15	99288365	99290539	+	ncRNA	ncRNA	2176			ExtractFromSourceData	FR193002	TGAGGCTTGCTACGTTTTGACTCGGTTTTACTAATCAATTTATTAAAAGTCTGAAGCCCC	fRNAdb	http://www.ncrna.org/frnadb/detail.html?i_name=FR193002	G130205O06 FANTOM3,FT333901 RNAdb v2.0
A_30_P01029173	0.00857592	1.99821	down	0.326614	1.14393	down	0.0339906	1.7468	up	4.54157	4.37696	4.32292	3.3005	3.14617	3.79865	4.31918	4.43498	3.90531	P	A	P	A	A	A	P	P	P						chr5	125238228	125240284	-	lncRNA	lncRNA	504				NONMMUT121367	TTTACACGGGAGGAAATGCAGCCCGACACATCCGAAAAAAGCTAACTCCCATGAGTACCT	NONCODE		NONMMUT121370.1//NONMMUT121369.1//NONMMUT121368.1//NONMMUT121367.1//NONMMUT054526.2
mmu_21479_PI428960544	0.0342705	1.10017	up	0.483472	1.26017	down	0.336389	1.3864	down	3.75961	3.71106	3.8312	3.87789	3.95735	3.8798	2.57569	3.78995	3.93537	A	A	P	P	P	A	A	P	P						chr1	191703813	191708533	+	ncRNA	ncRNA	4721			ExtractFromSourceData	FR246204	TTCAAAATAAAACCGGAAGGCTTCAGGCAACACCTGAGTTACTGCTCAGCCTATCATCCT	fRNAdb	http://www.ncrna.org/frnadb/detail.html?i_name=FR246204	4930402C15 FANTOM3,FT36153 RNAdb v2.0
A_30_P01024000	0.906652	1.05365	down	0.932043	1.03528	down	0.935669	1.01774	up	11.9185	11.89	13.5211	12.5937	12.6838	11.826	12.2681	12.6226	12.2889	P	P	P	P	P	P	P	P	P	lincRNA:chr5:125078875-125098525 reverse strand					chr5	125096537	125096596	-	ncRNA							TATTGAGCCCCTCCTGAATCTCCCTGCGCTCCTCAGCCGTGTTTGGATACGGGTAGATGT	Agilent mouse V1
mmu_20590_PI428960544	0.0679902	1.48471	up	0.195896	1.24667	up	0.241465	1.19094	down	6.35106	6.13042	5.75232	6.40707	6.61722	6.92006	6.45688	6.54374	6.18741	P	P	P	P	P	P	P	P	P						chr6	35035565	35039561	-	ncRNA	ncRNA	3996			ExtractFromSourceData	FR180935	TCTCTTCTGACACTTTGAGACTTTGCATGTGAATATAAATTTGGTAAGCAACCTCCCCCC	fRNAdb	http://www.ncrna.org/frnadb/detail.html?i_name=FR180935	E030029P08 FANTOM3,FT330329 RNAdb v2.0
mmu_22868_PI428960544	0.640394	1.08922	down	0.596797	1.09731	down	0.944046	1.00743	down	1.74155	2.37249	1.70562	1.70113	1.70559	2.04305	1.98034	1.7134	1.724	A	A	A	A	A	A	A	A	A						chr4	25536480	25539561	-	ncRNA	ncRNA	3081			ExtractFromSourceData	FR286503	GAGCTAGTGAATGTGTAAATAATTATGTTCTATTTGGGCCTAATGCATTCCTGTAATGTG	fRNAdb	http://www.ncrna.org/frnadb/detail.html?i_name=FR286503	9130208C09 FANTOM3,FT312214 RNAdb v2.0
mmu_20611_PI428960544	0.0125288	1.13322	up	0.0334298	1.15208	down	0.00306172	1.30556	down	9.14373	9.19462	9.0786	9.35803	9.27267	9.32755	8.87786	8.88231	9.04406	P	P	P	P	P	P	P	P	P						chr16	30384388	30386615	-	ncRNA	ncRNA	2227			ExtractFromSourceData	FR185348	TAGCACACTCATTGCCTGTGCCTACTAGTTGGTTATTAGTTATTGTAAGTATCTTTACTT	fRNAdb	http://www.ncrna.org/frnadb/detail.html?i_name=FR185348	A130034M23 FANTOM3,FT315244 RNAdb v2.0
A_30_P01029839	0.358482	1.48664	down	0.323261	1.41056	down	0.836225	1.05394	up	9.73938	9.67687	8.40009	8.53914	8.2122	9.34881	8.82598	8.65138	8.85015	P	P	P	P	P	P	P	P	P	lincRNA:chr3:36280098-36347798 forward strand					chr3	36347443	36347502	+	ncRNA							AAGCTCCATAGTATTGTCCTAGCTGGTGAGGAAATAAATCTCTTCTCTTCACCTCCCCTC	Agilent mouse V1
mmu_22618_PI428960544	0.504908	1.07223	up	0.512279	1.0536	up	0.80234	1.01768	down	5.99524	5.79722	6.15107	5.92202	6.08336	6.23999	6.02395	6.10011	6.04545	P	P	P	P	P	P	P	P	P						chr10	6286693	6289679	-	ncRNA	ncRNA	2991			ExtractFromSourceData	FR022672	TTTTAGAGAAATCACCACAGCGACTGTAATGGCCCCTTTCTATTAGCCAGTGGTTCCCAT	fRNAdb	http://www.ncrna.org/frnadb/detail.html?i_name=FR022672	A430019E01 FANTOM3,FT317044 RNAdb v2.0
mmu_14524_PI428960544	0.823751	1.07244	up	0.51114	1.26057	up	0.471995	1.17542	up	3.24062	2.29056	1.92146	2.45833	2.90365	2.39337	3.28807	2.71189	2.45492	A	A	A	A	A	A	A	A	A						chr19	25460071	25462562	-	ncRNA	ncRNA	2494			ExtractFromSourceData	FR376435	ACCAACTGTTATGTGAATAAATCCAGAAGCCATGGGATTCACCTTTGGTTCTAAATAACG	fRNAdb	http://www.ncrna.org/frnadb/detail.html?i_name=FR376435	C230025N18 FANTOM3,FT324520 RNAdb v2.0
A_30_P01018884	0.434705	1.09668	up	0.07476	1.51748	up	0.0886364	1.3837	up	4.17212	3.93856	3.66515	4.03016	3.99694	4.14817	4.6582	4.79606	4.12662	P	A	A	P	P	A	P	P	P	lincRNA:chr7:137669440-137672712 forward strand					chr7	137672384	137672443	+	ncRNA							TATAAACCAGAGGCAGAATGGGACGCTAACCCAGAAGAAGAGATGAAGCCAAAATGCAAA	Agilent mouse V1
mmu_14838_PI428960544	0.357489	1.13589	up	0.081488	1.34794	up	0.152088	1.18669	up	4.36668	3.84098	4.13988	4.25404	4.17141	4.47354	4.45471	4.42546	4.75964	P	A	P	P	P	P	P	P	P						chr2	157753013	157753764	-	ncRNA	ncRNA	753			ExtractFromSourceData	FR214771	AAGAAAGGCTCTGTCTCAGAAAAACCCGGCCTTCACGGAGCACACAGCGGAACACAGACG	fRNAdb	http://www.ncrna.org/frnadb/detail.html?i_name=FR214771	7530406G04 FANTOM3,FT311628 RNAdb v2.0
mmu_9562_PI428990136	0.162192	1.22233	down	0.321842	1.33667	down	0.766021	1.09354	down	2.62945	2.64287	2.54234	2.36573	2.00534	2.57469	1.89129	1.74728	2.92016	A	A	A	A	A	A	A	A	A						chr12	40955697	40955756	+	ncRNA	ncRNA	401			ReannotationFromAgilent	NR_045157.1	ACCTCGTACTGGAAAAGCGTTTCCATGGTAACAGCACACATGGAAATTATTCTTTAACAA	RefSeq		ref|NR_045157$327$14|ens|ENSMUST00000171356$416$0|ens|ENSMUST00000170019$327$15|tc|TC1690702$417$20
A_55_P2279498	0.760025	1.09891	up	0.418443	1.31882	up	0.289691	1.20012	up	3.98601	2.68109	2.91479	3.11997	3.47996	3.39018	3.59112	3.27079	3.91772	A	A	A	A	A	A	A	A	A		4933438K21Rik	71270		RIKEN cDNA 4933438K21 gene	chr13	24597612	24604925	-	lncRNA	lncRNA	1489				NONMMUT016706	CAAATGTAGAGAAGGAAATCTCGAAGGTACAGGGCAGAGTTACCATGGAAACTCAAGAAC	NONCODE		NONMMUT016707.2//NONMMUT016706.2
mmu_18133_PI428960544	0.667037	1.28432	down	0.705151	1.27858	down	0.989165	1.00448	up	4.946	2.30635	3.46276	2.92468	3.4365	3.27093	2.64061	2.97493	4.03594	P	A	A	A	P	A	A	A	P						chr3	153994960	153995764	+	ncRNA	ncRNA	804			ExtractFromSourceData	FR093438	GACAGAGAAAAAGTTCGCCTTCTGTTCTTTCCACATTTAAGTGTTTGAGGTAAAATTTAC	fRNAdb	http://www.ncrna.org/frnadb/detail.html?i_name=FR093438	D230044H11 FANTOM3,FT327720 RNAdb v2.0
mmu_16349_PI428960544	0.179488	1.26113	down	0.304179	1.1377	down	0.551443	1.10849	up	3.84507	4.08741	3.81225	3.21009	3.80954	3.72096	3.69444	3.51914	3.97279	P	A	A	P	P	A	P	A	P						chr11	34435637	34437002	-	ncRNA	ncRNA	1365			ExtractFromSourceData	FR168483	TATAGTGAGGGACAGCTAGCTAATACACATACCATGTGGGTGAAGTGGCTGTGGTAGATT	fRNAdb	http://www.ncrna.org/frnadb/detail.html?i_name=FR168483	4933402E15 FANTOM3,FT37583 RNAdb v2.0
A_30_P01027621	0.544483	1.16397	down	0.450745	1.18568	down	0.897167	1.01865	down	2.52157	2.57226	1.70272	2.35728	2.02662	1.75547	1.93631	2.18969	1.93342	A	A	A	A	A	A	A	A	A						chr15	85645972	85653305	+	lncRNA	lncRNA	7333				NONMMUT096241	TACTTCTAGGGACCTCCAGACAGTCCTGGCGGTGGCCATGAACTTGACCCCGTGCTCCTC	NONCODE		FR130434//NONMMUT096241.1//NONMMUT024485.2
mmu_25635_PI428960544	0.66224	1.10878	up	0.134122	1.49652	down	0.0124376	1.65931	down	5.96768	5.86248	5.05103	5.86261	5.94004	5.52545	5.0118	4.8717	5.25285	P	P	P	P	P	P	P	P	P						chr13	99515488	99520256	-	ncRNA	ncRNA	3222			ExtractFromSourceData	FR301848	ATCTTGACTTAGGATCTTTCTATATGCCCATGCATAGTCAAATGCTTTTTTCTAAACCTC	fRNAdb	http://www.ncrna.org/frnadb/detail.html?i_name=FR301848	G130201H04 FANTOM3,FT333892 RNAdb v2.0
A_30_P01019775	0.517341	1.25492	up	0.562973	1.21493	up	0.824063	1.03291	down	4.19267	2.9124	2.88077	3.65284	3.94051	3.37527	3.67535	3.75853	3.39458	P	A	A	P	P	A	A	P	A	lincRNA:chr5:106351376-106352151 forward strand					chr5	106352092	106352151	+	ncRNA							TGGCATAAAGTTCAGTGTTTGCAGCAACGGGGTGGTGTTCTTTAATAACTGTTAAATTTA	Agilent mouse V1
mmu_1691_PI428994341	0.349215	1.21071	down	0.244757	1.26805	down	0.490313	1.04736	down	1.85489	2.61864	1.89405	1.80819	1.73414	1.9977	1.74251	1.73772	1.85951	A	A	A	A	A	A	A	A	A						chr11	33200889	33200948	-	ncRNA	ncRNA	225			ReannotationFromAgilent	uc.180+	GCATTTGTTGTGACAGACCTTTAGTAAATTCTACTGTAAGCACCATCTGTCTAATTTGTA	UCR
A_30_P01022736	0.00902075	1.47426	up	0.184725	1.14453	up	0.000398	1.28809	down	7.44665	7.38053	7.76154	8.1111	8.08435	8.07325	7.67053	7.72297	7.7795	P	P	P	P	P	P	P	P	P	lincRNA:chr17:14320464-14320975 forward strand					chr17	14320916	14320975	+	ncRNA							CTTCATGGGCCCTGGCTCAGCCTCTGGGATTTAGAAATCACTTTCTTTCTTATCCATATC	Agilent mouse V1
A_30_P01023241	0.105371	1.34005	down	0.502833	1.0825	down	0.15406	1.23792	up	10.2084	10.0949	9.77059	9.53603	9.37453	9.89643	10.0691	9.78616	9.87545	P	P	P	P	P	P	P	P	P	lincRNA:chr19:4996544-4997119 reverse strand					chr19	4996829	4996770	-	ncRNA						chr19:4996544-4997119_R	TTTATCTCTGGTCCATGAATTAATTTTCCTCTCCTCCTTGGAGCAGATGCCTCCAGTCAG	Agilent mouse V1
mmu_1475_PI428960544	0.565464	1.04498	up	0.946294	1.00564	up	0.707523	1.03912	down	11.7208	11.5638	11.6193	11.7932	11.5173	11.7838	11.6955	11.7895	11.4432	P	P	P	P	P	P	P	P	P						chr8	26659133	26666555	-	ncRNA	processed_transcript	947			ExtractFromSourceData	ENSMUST00000126122	GCACACGCACGCGCACACACACACCACTAATATAAAATAAATGCAATTTTAAAAACTTAT	Ensembl	http://asia.ensembl.org/Multi/Search/Results?q=ENSMUST00000126122;site=ensembl	ENSMUSG00000086134
mmu_26156_PI428960544	0.864284	1.04829	up	0.998016	1.0008	up	0.838039	1.04745	down	4.35562	3.17648	3.66663	3.74534	4.08375	3.57374	3.57166	4.25689	3.37363	P	A	A	P	P	A	A	P	A						chr17	74794977	74795527	+	ncRNA	ncRNA	550			ExtractFromSourceData	FR142170	GGAAAGGTTCTAGTATACGCTATGGTTGTTGGAATGTCAGGTTTTTCCTAAAAATTATTG	fRNAdb	http://www.ncrna.org/frnadb/detail.html?i_name=FR142170	9530029F08 FANTOM3,FT313854 RNAdb v2.0
mmu_8411_PI428960544	0.0789944	1.3945	up	0.872962	1.02731	up	0.0617354	1.35743	down	4.14121	3.58093	4.09598	4.34149	4.30228	4.61361	4.25523	3.79808	3.88144	P	A	P	P	P	P	P	P	A						chr13	17800436	17801698	-	ncRNA	ncRNA	1264			ExtractFromSourceData	FR277164	GATGCCCTTCAGAAAAAGGATCTGTATATGAGAGTGGGGAAGGAATCTTGTTTCTTGTTG	fRNAdb	http://www.ncrna.org/frnadb/detail.html?i_name=FR277164	A130093P22 FANTOM3,FT315826 RNAdb v2.0
mmu_12619_PI428960544	0.0750291	1.14708	up	0.371488	1.0788	down	0.0836372	1.23747	down	6.41611	6.38431	6.44961	6.73801	6.64279	6.46311	6.36251	6.10028	6.45897	P	P	P	P	P	P	P	P	P						chr14	68369984	68371395	-	ncRNA	ncRNA	1410			ExtractFromSourceData	FR243558	ACTGTGGGATCTTGGTGTCTGTCTTACCCAGAACTAATAAAATCTGCAGTTTGTCCTTTC	fRNAdb	http://www.ncrna.org/frnadb/detail.html?i_name=FR243558	1110060D06 FANTOM3,FT31815 RNAdb v2.0
A_55_P2109003	0.376935	1.17249	up	0.270542	1.22389	up	0.554463	1.04384	up	10.956	10.9285	11.6001	11.2955	11.3437	11.5342	11.4426	11.5663	11.3502	P	P	P	P	P	P	P	P	P		Gm4117	100042940		predicted gene 4117	chr8	123042574	123044602	+	lncRNA	lncRNA	2028				NONMMUT067569	GAAGAGGATGTGAAACCTGTAAAATACATGAGCGCCTACATAAAGAAAAGCTGTCTGCTG	NONCODE		FR169994//NONMMUT129703.1//NONMMUT067569.2
mmu_26071_PI428960544	0.972282	1.01075	up	0.21314	1.26805	up	0.457338	1.25456	up	3.50611	3.47041	2.93059	2.91824	2.97092	4.06422	3.52746	3.48794	3.91953	A	A	A	A	P	P	A	A	A						chr6	85862610	85865941	-	ncRNA	ncRNA	3331			ExtractFromSourceData	FR110744	GCCAATCGTTCTGTATGAATTAAATGTCTTGAACTGCAAACAAGTTCAGACATAGATTAC	fRNAdb	http://www.ncrna.org/frnadb/detail.html?i_name=FR110744	D130063E04 FANTOM3,FT326955 RNAdb v2.0
mmu_33882_PI428960544	0.111361	1.44912	down	0.063422	1.5766	down	0.232391	1.08797	down	1.96825	2.80049	2.62213	1.83578	1.88149	2.06805	1.75273	1.76232	1.90536	A	A	A	A	A	A	A	A	A						chr7	137914212	137914271	-	ncRNA	ncRNA	2015			ReannotationFromAgilent	XR_105169.1	CAGACATTTGCCAGCAACCAATTATGGAGAAGTTGATTTTGAAGCAATTTTGGTAGACAT	RefSeq		ens|ENSMUST00000057134$1895$60|gb|AB036742$1895$60|gb|XR_105169$1895$60|tc|TC1592410$1895$60
mmu_23835_PI428960544	0.919324	1.03253	down	0.76052	1.08902	up	0.635705	1.12444	up	3.61485	3.77203	2.71627	3.82582	3.25715	2.88161	3.79561	3.15902	3.51759	A	A	A	P	P	A	P	A	A						chr13	101391934	101394549	-	ncRNA	ncRNA	2615			ExtractFromSourceData	FR261377	GGCTGGAGGTCATACTTGCTGTTTTTCTTTTAAAGTGCTTAGAATCAAATTTAGGGCCTT	fRNAdb	http://www.ncrna.org/frnadb/detail.html?i_name=FR261377	9430035O09 FANTOM3,FT313251 RNAdb v2.0
A_30_P01017533	0.264688	1.11458	up	0.794973	1.03052	down	0.304145	1.1486	down	5.47133	5.49728	5.27148	5.41667	5.54216	5.75075	5.62255	5.34406	5.14334	P	P	P	P	P	P	P	P	P	lincRNA:chr9:20313342-20323517 reverse strand					chr9	20323360	20323419	-	ncRNA							AAGGAGAAGGGCGTAGGAGGTAAGGGGAGCGTGGTAAGCAGTGACTAATTATATTTGTAC	Agilent mouse V1
A_30_P01027931	0.0967399	1.13089	down	0.00956695	1.36159	down	0.06162	1.204	down	7.41432	7.44036	7.57632	7.38761	7.17281	7.3382	6.98335	6.92159	7.19017	P	P	P	P	P	P	P	P	P						chr8	128654312	128656757	+	lncRNA	lncRNA	2445				NONMMUT067826	TGTGATAGAAGCAATGACTACTATGCCTTTCATGCCCATATCTCCTAGGTTTCTGCCTGT	NONCODE		FR118408//NONMMUT067826.2
mmu_4148_PI428960544	0.381503	1.55284	down	0.483513	1.32186	down	0.591265	1.17474	up	3.65112	3.88493	2.23542	1.90438	3.2454	2.71696	2.69739	2.97651	2.88987	A	A	A	A	P	A	A	A	A						chr5	105917270	105919082	+	ncRNA	ncRNA	1834			ExtractFromSourceData	FR349696	CCTGGATTCAAATCCCTACATTTGGTAGATTTGGGTAAATTTTGCTGTTTTTAAAGCATC	fRNAdb	http://www.ncrna.org/frnadb/detail.html?i_name=FR349696	2210408K08 FANTOM3,FT33371 RNAdb v2.0
mmu_16167_PI428960544	0.744577	1.07425	up	0.660095	1.08941	down	0.182508	1.17029	down	6.7323	6.78767	5.98024	6.57955	6.85794	6.3727	6.3595	6.38598	6.38409	P	P	P	P	P	P	P	P	P						chr9	59267469	59269464	-	ncRNA	ncRNA	1996			ExtractFromSourceData	FR168767	AGAGCTATATCCATTGTTTTCATGTCTACTGGGGACCTGGGGACCATTTTGGGGTTAGAT	fRNAdb	http://www.ncrna.org/frnadb/detail.html?i_name=FR168767	A630073E18 FANTOM3,FT318937 RNAdb v2.0
A_30_P01018359	0.700573	1.06519	down	0.127739	1.45816	down	0.0956702	1.36892	down	2.81482	3.53093	3.14444	3.10795	3.18234	2.92657	2.76951	2.23371	2.85454	A	A	A	A	P	A	A	A	A						chr16	38053504	38083744	-	lncRNA	lncRNA	132				NONMMUT099687	TCCCAGGCCAGAGTTATTCGTACTTGGGGCTTCAAGTCCGAACATTCCTGGAGCTATGTG	NONCODE		NONMMUT099687.1//NONMMUT099685.1
mmu_29663_PI428960544	0.413126	1.24702	up	0.0721382	1.66781	up	0.098247	1.33743	up	5.96534	6.21735	6.95423	6.55811	6.47247	7.06179	7.24218	7.09031	7.01828	P	P	P	P	P	P	P	P	P						chr14	118635454	118637981	+	ncRNA	ncRNA	1487			ExtractFromSourceData	FR258014	CCTACCAACTTGCATAATAGTTTTGAGACAAAATATTACCCACTGTCACACAAAGAACAT	fRNAdb	http://www.noncode.org/search.php?keyword=n282564&sbt=Search	NONMMUT022402
mmu_5330_PI428960544	0.536902	1.1616	up	0.576032	1.23249	up	0.886628	1.06103	up	4.26361	4.25306	3.87837	3.77092	4.7369	4.53556	3.5972	4.44417	5.25838	P	A	A	P	P	P	P	P	P						chr1	173250736	173253299	-	ncRNA	ncRNA	2561			ExtractFromSourceData	FR078447	CTGTATTTCTTGCATGCCTAAAGCACCTTCTGATTGATTAAAATAAAAACCCTGTGGCTT	fRNAdb	http://www.ncrna.org/frnadb/detail.html?i_name=FR078447	A530055C18 FANTOM3,FT318089 RNAdb v2.0
A_30_P01027649	0.437385	1.39778	down	0.691106	1.19453	down	0.365193	1.17015	up	1.79087	3.4725	1.80013	1.78859	1.89808	1.92741	1.72222	2.47768	2.09426	A	A	A	A	A	A	A	A	A	lincRNA:chr2:27394711-27402186 forward strand					chr2	27395646	27395705	+	ncRNA							ATTCATAAAACTAGCCAATCACAGGCCTAAGGGAACACCGGAAGTTGTGAACGTTCTTGG	Agilent mouse V1
mmu_24739_PI428960544	0.980081	1.00832	up	0.894527	1.05806	up	0.900815	1.04932	up	2.47908	2.4104	3.52746	2.81508	2.35389	3.28386	3.45314	3.20821	1.99986	A	A	A	A	A	A	A	A	A						chr7	52763776	52766548	+	ncRNA	ncRNA	2771			ExtractFromSourceData	FR341638	GGTAATACACACAAATGAAAGTGAAGAAGCTGCGAATACCTGATTCTGTCTCCTAGTTTT	fRNAdb	http://www.ncrna.org/frnadb/detail.html?i_name=FR341638	8030450K15 FANTOM3,FT311766 RNAdb v2.0
mmu_66_PI428960544	0.286012	1.19131	down	0.554975	1.09967	down	0.181871	1.08333	up	1.90668	2.38609	1.70092	1.7007	1.73127	1.80409	1.98778	1.77609	1.81861	A	A	A	A	A	A	A	A	A						chr2	132423931	132478804	+	lncRNA	lincRNA	888			ReannotationFromAgilent	ENSMUST00000153028	CCTACTGATACTCCTTGGCATTAAATTAGTATACGTTTGGATTATATTGTGTCAAGTGCT	Ensembl		ENSMUST00000153028//NONMMUT107980.1//NONMMUT040025.2//NR_033468.1
mmu_5559_PI428960544	0.383114	1.21573	down	0.04594	1.34819	down	0.627709	1.10895	down	4.23873	4.19328	3.88507	3.40738	3.74645	4.31778	3.61161	3.53844	3.87396	P	A	P	P	P	P	A	A	A						chr11	105583588	105584081	+	ncRNA	ncRNA	493			ExtractFromSourceData	FR362374	AAGAGGATCCTGAAGCTATGTTGCTTATCTCATCTTAGTTGTACCAACTTGGACGTGAAC	fRNAdb	http://www.ncrna.org/frnadb/detail.html?i_name=FR362374	K530018N11 FANTOM3,FT334971 RNAdb v2.0
A_30_P01030336	0.905981	1.019	up	0.090744	1.71094	down	0.0836652	1.74345	down	4.42663	4.78869	4.93831	4.8184	4.96636	4.45033	3.32394	4.15712	4.34819	P	A	P	P	P	P	A	P	P	lincRNA:chr12:86420883-86421380 forward strand					chr12	86421250	86421309	+	ncRNA							AGTGATGTAGGAAGTGTGTGCTATGTGAAGTCATGTGAAAGAAATTGGTTTTGGTTTCCT	Agilent mouse V1
mmu_2564_PI428960544	0.0226994	1.74682	up	0.656059	1.09999	down	0.0233607	1.92148	down	2.6052	2.33407	1.99564	2.84602	3.21174	3.29133	1.7369	2.48819	2.29734	A	A	A	A	A	A	A	A	A						chr9	77149873	77150882	-	ncRNA	ncRNA	1009			ExtractFromSourceData	FR309257	TCACTGTTCTATTGTGGTGAAGAGGTACCATGACCATAGCAACTTGTTTGAAAGAAAGCA	fRNAdb	http://www.ncrna.org/frnadb/detail.html?i_name=FR309257	D330025K15 FANTOM3,FT327990 RNAdb v2.0
A_30_P01030480	0.462162	1.21118	up	0.0839141	1.85779	up	0.056164	1.53386	up	3.37717	3.34402	2.37867	3.12771	3.42933	3.37206	4.35122	3.69701	3.73237	A	A	A	A	P	A	P	A	A	lincRNA:chr18:5119300-5181600 reverse strand					chr18	5160652	5160593	-	ncRNA						chr18:5119300-5181600_R	TACATAAATCTACCCCTTGATATGAATTCATCCCTGTTGCATTCACAGTAGGGGAAAAAA	Agilent mouse V1
A_30_P01032099	0.287304	1.24046	down	0.923081	1.02513	down	0.31795	1.21005	up	1.86604	2.51259	1.67956	1.67631	1.69525	1.75399	1.72405	1.76331	2.46339	A	A	A	A	A	A	A	A	A	lincRNA:chr3:93582250-93592950 forward strand					chr3	93587697	93587756	+	ncRNA							ATTCCATGCCTGATACCCAACTTTCAGAGTGGAAGAGCTCAAGTTGCAGGATTCTGCTTT	Agilent mouse V1
A_30_P01025068	0.424861	1.31929	down	0.491174	1.22775	down	0.676998	1.07456	up	11.7738	11.5508	10.5122	11.0104	10.4364	11.1906	11.0672	10.9483	10.9332	P	P	P	P	P	P	P	P	P						chr13	111420071	111421942	-	lncRNA	lncRNA	1871				NONMMUT019288	TGTGGTTCCGGAGTTCACCAAAGTAACTGAAAGGAAGGACAGGAAGAATTCCAGTTCTAT	NONCODE		FR087553//NONMMUT019288.2
A_30_P01021819	0.938626	1.01986	up	0.191373	1.5729	down	0.103284	1.60414	down	3.73421	2.84068	2.79076	3.45891	3.07582	2.91604	3.00952	2.33165	2.0642	A	A	A	A	A	A	A	A	A	lincRNA:chr2:127988295-128194920 forward strand					chr2	128127242	128127301	+	ncRNA							TTCAGGGCTGGTGGCTGAAGCACATTTGTTCTTGCACTAGTTCAAAATCATCAGCTGACA	Agilent mouse V1
mmu_8775_PI428960544	0.328576	1.1594	down	0.42345	1.12669	down	0.542919	1.02903	up	1.86929	2.35434	1.73772	1.7244	1.74165	1.85518	1.74094	1.80283	1.90131	A	A	A	A	A	A	A	A	A						chr1	108694229	108695547	+	ncRNA	ncRNA	1407			ExtractFromSourceData	FR085349	GGGCTTTGGTTAATAGTAGATCATGTTCCTCAATTGCTTTTGATTAACTCAGCTTGTTAA	fRNAdb	http://www.ncrna.org/frnadb/detail.html?i_name=FR085349	9130202G13 FANTOM3,FT312188 RNAdb v2.0
mmu_26026_PI428960544	0.456578	1.19499	up	0.503169	1.17442	up	0.73542	1.01752	down	8.74625	8.82421	9.71295	9.28253	9.36776	9.40413	9.41116	9.21293	9.35517	P	P	P	P	P	P	P	P	P						chr1	128099199	128099258	-	ncRNA	ncRNA	1614			ReannotationFromAgilent	FR078821	CTAACTCCCCACCCAACATGTGCCTTTTACTTAAAGATTGGCCAATCTTATTGATTTTCT	fRNAdb		gb|AK054008$1554$0|riken|E230011P09$1554$0
mmu_14311_PI428960544	0.373391	1.13828	down	0.506044	1.2147	up	0.238644	1.38268	up	2.02742	2.36258	1.72118	1.8727	1.87365	1.80424	1.81563	2.1791	2.95826	A	A	A	A	A	A	A	A	A						chr13	93830143	93832388	-	ncRNA	ncRNA	2245			ExtractFromSourceData	FR021262	TATATAGCTTAAACTTTATGATGCCAGCTATGGAGAACTAGTCATCTGGCATAATCAGTC	fRNAdb	http://www.ncrna.org/frnadb/detail.html?i_name=FR021262	A530047P21 FANTOM3,FT318043 RNAdb v2.0
A_30_P01032497	0.699404	1.05147	up	0.573476	1.04548	up	0.959927	1.00572	down	5.59927	5.72243	5.92231	5.57402	5.8051	6.0821	5.87908	5.8337	5.72375	P	P	P	P	P	P	P	P	P						chr17	87489402	87490315	-	lncRNA	noncoding	1982				FR093171	ATAGTCAGAAATGTGCCTTCCCCTGTGTGAGAATACAGAGAGCCAGGAAGAACAAAACAG	fRNAdb		FR093171//NONMMUT031029.2
A_30_P01027018	0.0161389	1.66959	up	0.211184	1.23677	up	0.067246	1.34996	down	8.16033	8.48404	7.96048	8.81107	9.14782	8.86444	8.43491	8.77647	8.31319	P	P	P	P	P	P	P	P	P	lincRNA:chr5:125861675-125880125 forward strand					chr5	125868597	125868656	+	ncRNA							GTCTTACCAGTTAAGGTTTTCACAAAGATCTGCATCGTCTGTCACAAAATATACAAAACA	Agilent mouse V1
A_30_P01030231	0.940731	1.01201	down	0.539929	1.10543	down	0.231291	1.09231	down	8.23151	8.19218	7.59109	7.98188	8.10576	7.87547	7.74068	7.89865	7.94162	P	P	P	P	P	P	P	P	P	lincRNA:chr8:20014569-20016673 reverse strand					chr8	20014782	20014841	-	ncRNA							ATGAAAGAAAGTTCCCAGGCTAGCTCATGCACAGGAGGTACACTGTCATCTTATAGGTAG	Agilent mouse V1
A_55_P2348241	0.850572	1.03459	up	0.767965	1.12747	down	0.676575	1.16647	down	3.92828	3.09864	3.45488	3.46125	3.60853	3.55919	2.44589	3.36585	4.15079	A	A	A	A	A	A	A	A	A		4933417O13Rik	71153		RIKEN cDNA 4933417O13 gene	chr18	10706858	11430049	+	lncRNA	snmRNA	64				FR031274	GACGATGAAAACAAATCAGGTTTTACTCAATTTAAAATAGCCTGTAGTCTTCCACATGCT	fRNAdb		FR031274
A_30_P01021956	0.912368	1.01183	down	0.450407	1.05696	up	0.523897	1.06947	up	6.18586	5.98396	6.21962	5.86623	6.2688	6.2035	6.24929	6.29012	6.08979	P	P	P	P	P	P	P	P	P						chr5	99297244	99729060	-	lncRNA	lncRNA	3354				NR_030692	AGACAATAATCTCAGGTAAATGCTGAACACCCCACATCTACTTCTGGCCTCAGCACATGT	RefSeq		FR088903//NR_030692.1
mmu_9222_PI428960544	0.866291	1.01909	down	0.330266	1.13886	up	0.366345	1.16061	up	4.09717	4.14155	3.94298	4.21501	3.75878	4.12605	3.93911	4.34261	4.46276	P	A	P	P	P	P	P	P	P						chr13	90043978	90045317	-	ncRNA	ncRNA	1340			ExtractFromSourceData	FR013994	GCCCAAACAGGACCCTTTCTTTTTCTCTCTAATTAGGATATAAACAGACAATTCAATGAT	fRNAdb	http://www.ncrna.org/frnadb/detail.html?i_name=FR013994	A130053F13 FANTOM3,FT315419 RNAdb v2.0
mmu_383_PI428960544	0.166057	1.78013	up	0.126795	1.85217	up	0.763601	1.04047	up	4.36652	3.47424	5.06565	5.04424	4.88972	5.46838	5.14188	5.27278	5.1594	P	A	P	P	P	P	P	P	P						chr2	35410369	35414005	-	ncRNA	processed_transcript	596			ExtractFromSourceData	ENSMUST00000134679	TAAACTGTAAAACCACAGTTGGTGGAGCAGAAAGGCCTGCAGGCTCAACATTCTACAAGT	Ensembl	http://asia.ensembl.org/Multi/Search/Results?q=ENSMUST00000134679;site=ensembl	ENSMUSG00000086555
mmu_13117_PI428960544	0.944356	1.00835	up	0.0588595	1.35709	up	0.00193981	1.34586	up	2.43052	2.5824	2.04654	2.40002	2.31571	2.37972	2.8744	2.81423	2.6924	A	A	A	A	A	A	A	A	A						chr14	68700646	68742903	-	ncRNA	ncRNA	3685			ExtractFromSourceData	FR257069	CCTGCAGTTCCGAAGAGATACTGCAGATTTGTAAGAAATAACTAAAACCTTTAAGCAATT	fRNAdb	http://www.ncrna.org/frnadb/detail.html?i_name=FR257069	A730009A11 FANTOM3,FT319211 RNAdb v2.0
A_30_P01030093	0.468448	1.18645	down	0.285897	1.27536	down	0.53021	1.07494	down	2.07433	2.73724	1.80574	1.738	1.93369	2.20568	1.74812	1.83407	1.98242	A	A	A	A	A	A	A	A	A	lincRNA:chr6:100162756-100178531 forward strand					chr6	100174808	100174867	+	ncRNA							CTTGTGGAGTACAGCTAGGACTCACTTCAGCTGCAGTATGACCACCATGAGAGCATCCGG	Agilent mouse V1
mmu_6198_PI428960544	0.0119381	1.55503	down	0.659599	1.07983	down	0.0821339	1.44007	up	6.99202	6.73656	6.62398	5.95603	6.21735	6.26836	6.33097	7.04403	6.64515	P	P	P	P	P	P	P	P	P						chr1	175796469	175796528	-	ncRNA	ncRNA	2567			ReannotationFromAgilent	FR134696	TCTGCTGTCTGAAGTAAAAGTGTTTCCACATACATAGTTTTACTTAACTGGACTTATGGT	fRNAdb		gb|AK079715$2493$14|gb|AK172434$1487$44|gb|BB200491$632$14|tc|TC1605960$2781$316
A_30_P01025702	0.146918	1.40943	up	0.127794	1.41681	up	0.972942	1.00523	up	6.36436	6.16618	6.91805	6.83292	6.80484	7.29617	7.13026	6.71615	7.11011	P	P	P	P	P	P	P	P	P						chr16	91187778	91189091	-	lncRNA	lncRNA	1313				NONMMUT100423	ACGTTTGTACTTGCTGTTTTATACCTCTCCATCCTCAACTGGTGATTTTCATCATGAAAG	NONCODE		NONMMUT100423.1
mmu_24672_PI428960544	0.542702	1.14818	up	0.657769	1.15704	up	0.974678	1.00772	up	3.2291	3.30854	2.38111	3.17234	3.09656	3.24789	2.78148	2.94076	3.82782	A	A	A	A	A	A	A	A	A						chr13	104820608	104823566	-	ncRNA	ncRNA	2958			ExtractFromSourceData	FR003930	ATCATGTTTGAGTTGGAAAGGGATAGCCTGATGGAGATTTTAATATTAACGATGCCAGTA	fRNAdb	http://www.ncrna.org/frnadb/detail.html?i_name=FR003930	A030006E17 FANTOM3,FT314865 RNAdb v2.0
mmu_25457_PI428960544	0.110808	1.57801	up	0.984983	1.0066	up	0.205199	1.56766	down	2.66796	2.93471	3.57425	3.5434	3.53495	4.07289	2.28786	3.4805	3.43704	A	A	A	A	P	P	A	P	A						chr18	44821318	44835925	+	ncRNA	ncRNA	2368			ExtractFromSourceData	FR140779	TAGAGACTAAAGCTTCAACAAACAAGCATGGGGAGTTGTGCTTAATAACTAAACCAAAAT	fRNAdb	http://www.ncrna.org/frnadb/detail.html?i_name=FR140779	A930012L18 FANTOM3,FT320448 RNAdb v2.0
A_30_P01028675	0.653803	1.02652	up	0.151813	1.18567	up	0.226656	1.15504	up	9.08784	8.9691	9.11928	8.99452	9.08269	9.2123	9.48597	9.04949	9.37787	P	P	P	P	P	P	P	P	P						chr14	66976741	66979642	-	lncRNA	lncRNA	2901				NONMMUT094532	TAAACAAGACATTCTCAGCACTGCAGTGACTCAGTGAGGTTAACATGCCACCAAACCAAG	NONCODE		NONMMUT094532.1
mmu_20048_PI428960544	0.271425	1.33425	down	0.722912	1.08846	down	0.0311773	1.22582	up	4.71165	4.9044	3.87014	4.15326	3.92856	4.15628	4.32881	4.47192	4.31861	P	P	P	P	P	P	P	P	P						chr7	30717803	30719299	-	ncRNA	ncRNA	1494			ExtractFromSourceData	FR283531	CATGGCTGGATCATGATATTTTGAGAGGAAACCCCAAAATATTCAATTAACCATGGTATA	fRNAdb	http://www.ncrna.org/frnadb/detail.html?i_name=FR283531	2810054M15 FANTOM3,FT34361 RNAdb v2.0
mmu_30518_PI428960544	0.542024	1.08258	down	0.393314	1.11141	down	0.663132	1.02663	down	1.83914	2.24271	1.73116	1.9679	1.73359	1.76811	1.72909	1.77874	1.848	A	A	A	A	A	A	A	A	A						chr11	24066877	24072781	-	ncRNA	ncRNA	4209			ExtractFromSourceData	FR195911	GTGTTCAATTGTTTTCAGCATTCTTGCAACGTTTCCCTTAATAAAGACCTGTAAACTGGG	fRNAdb	http://www.noncode.org/search.php?keyword=n292235&sbt=Search	NONMMUT008956
mmu_24465_PI428960544	0.688048	1.12437	up	0.49086	1.21712	up	0.418779	1.0825	up	4.9392	3.87137	5.03144	4.60394	4.73112	5.01431	4.85109	4.86926	4.97208	P	A	P	P	P	P	P	P	P						chr11	115226173	115229020	-	ncRNA	ncRNA	2848			ExtractFromSourceData	FR063995	AGATGGTTCAGTGGTTAAGAGGGCTCCAGCTACTCTTTCAGATGAAGAGTTTGGTTCACA	fRNAdb	http://www.ncrna.org/frnadb/detail.html?i_name=FR063995	B830037H14 FANTOM3,FT322291 RNAdb v2.0
mmu_11881_PI428960544	0.536599	1.11119	up	0.055576	1.54844	up	0.0560069	1.3935	up	4.05318	3.38607	3.72547	3.75412	3.75945	4.10746	4.37575	4.57583	4.10559	P	A	P	P	P	A	P	P	A						chr13	21585513	21587121	+	ncRNA	ncRNA	1608			ExtractFromSourceData	FR273954	CCAGGGGTACATAGTGAGACTCTTTCTCAAAAACAACAGCAAACAAACAAACAAAAAATA	fRNAdb	http://www.ncrna.org/frnadb/detail.html?i_name=FR273954	F830210E20 FANTOM3,FT333516 RNAdb v2.0
A_30_P01028753	0.29569	1.34831	up	0.431568	1.20779	down	0.0847261	1.62848	down	4.96373	4.68725	4.09692	5.2086	5.31829	4.51446	4.44131	3.95735	4.53212	P	A	P	P	P	P	P	P	P						chr8	117210777	117215997	+	lncRNA	lncRNA	5220				NONMMUT067369	ATGGACAATCTGTGACCACACAATGCTGTGACAGATGCTAGATGCTGAGGTAGTATGTGT	NONCODE		NONMMUT067369.2
A_30_P01029777	0.719375	1.18311	up	0.849249	1.06486	up	0.830431	1.11105	down	2.67931	2.76916	1.89594	3.75369	2.48907	1.82942	2.26928	3.23473	2.11241	A	A	A	P	A	A	A	A	A						chr10	96636049	96641844	+	lncRNA	lncRNA	5795				NONMMUT080746	ACAGATGTATGAAAGAGCACACTTGGCACTGTGAATGATGCAGAAGGCTTTGGATAGGGT	NONCODE		NONMMUT080746.1
A_30_P01018652	0.322995	1.26256	up	0.527219	1.13384	up	0.386361	1.11353	down	8.37603	8.28865	9.10022	8.73896	8.80971	9.2253	8.85596	8.68295	8.76963	P	P	P	P	P	P	P	P	P	lincRNA:chr5:30550467-30559008 reverse strand					chr5	30556974	30557033	-	ncRNA							GCCTCTCCTGTGTGGATGGTTGTTAAAACTTAGAATCAATTATAAATCCTGAGATCTTAA	Agilent mouse V1
A_30_P01031204	0.102443	1.21755	down	0.0081631	1.71994	down	0.0639576	1.41261	down	8.47834	8.54758	8.65571	8.02858	8.38601	8.41508	7.64461	7.60887	8.08108	P	P	P	P	P	P	P	P	P	lincRNA:chr4:136856064-136875614 reverse strand					chr4	136873324	136873383	-	ncRNA							AAACTGGATATCTCCACGAGAGTGTGTGTGTGTTTCCACTGCTGCTTAAGGCATTTCTGT	Agilent mouse V1
mmu_19911_PI428960544	0.146781	1.2729	up	0.37941	1.29052	up	0.958541	1.01385	up	3.92017	4.26547	3.7383	4.10906	4.34805	4.51118	3.66434	4.68044	4.68303	A	A	A	P	P	P	P	P	P						chr11	79179845	79183570	+	ncRNA	ncRNA	3727			ExtractFromSourceData	FR382789	GGGAAAATCACCACAGCTCTATAATAAGAAAACTACCCATAACTAGTGACGGTTATAATA	fRNAdb	http://www.ncrna.org/frnadb/detail.html?i_name=FR382789	A630057D19 FANTOM3,FT318845 RNAdb v2.0
mmu_10520_PI428960544	0.688423	1.11455	up	0.326141	1.25956	up	0.655829	1.1301	up	2.0719	2.46399	1.74894	2.05618	2.83674	1.86131	2.60847	2.67414	2.00098	A	A	A	A	A	A	A	A	A						chr16	77590362	77593766	+	ncRNA	ncRNA	3404			ExtractFromSourceData	FR005681	TTTGTTTCAAAGTCTTAAAGTGGGAGAATAAAACAAATGTGCTAGGCTTGTTGCGTTTAC	fRNAdb	http://www.ncrna.org/frnadb/detail.html?i_name=FR005681	C530041H09 FANTOM3,FT325478 RNAdb v2.0
mmu_11671_PI428960544	0.901724	1.03314	down	0.418892	1.19759	down	0.493243	1.15917	down	2.39622	2.69989	1.82551	1.76125	2.51561	2.50365	2.09009	1.79748	2.25365	A	A	A	A	A	A	A	A	A						chr2	130003771	130005933	+	ncRNA	ncRNA	2163			ExtractFromSourceData	FR040723	TCACTTAACGCAAGTGTATTTTGGCACCCTTGAATTGACTTTAAAAACCGGGATTTAAGC	fRNAdb	http://www.ncrna.org/frnadb/detail.html?i_name=FR040723	G630066H01 FANTOM3,FT334281 RNAdb v2.0
A_30_P01021837	0.301154	1.51734	up	0.732739	1.15436	up	0.252467	1.31444	down	5.07536	3.77476	5.39204	5.1936	5.2898	5.56337	4.46717	5.41393	4.98233	P	A	P	P	P	P	P	P	P	lincRNA:chr11:117768049-117807949 reverse strand					chr11	117793495	117793554	-	ncRNA							CCTACTCCTGAGGGTGACACACAGGGCTTTGAAGGCTCCTAGGCTGCTGAGTGAACTTCT	Agilent mouse V1
mmu_27659_PI428960544	0.425862	1.14952	down	0.267311	1.20303	down	0.706582	1.04655	down	2.18969	2.32041	1.71326	1.70386	2.13401	1.78239	1.71218	1.71523	1.99593	A	A	A	A	A	A	A	A	A						chr5	86917379	86919664	-	ncRNA	ncRNA	2285			ExtractFromSourceData	FR109718	GGCTATCGTGTGATGGTAATAAACACTCATTCTCTTACTTATTCAGCTTTTCATTAACCA	fRNAdb	http://www.ncrna.org/frnadb/detail.html?i_name=FR109718	C130049L18 FANTOM3,FT323839 RNAdb v2.0
mmu_1397_PI428960544	0.0235142	2.24076	up	0.0865013	1.50355	down	0.00566731	3.3691	down	15.8105	15.708	15.2078	17.1835	16.7787	16.2562	14.6336	15.0908	15.2368	P	P	P	P	P	P	P	P	P						chr4	117372793	117373528	+	ncRNA	lincRNA	627			ExtractFromSourceData	ENSMUST00000156081	GACAGGTCCATTTGGGTTGGTCATAGTGACAGTAAGCTTCTCTGGAAATCGCATGTAAGA	Ensembl	http://asia.ensembl.org/Multi/Search/Results?q=ENSMUST00000156081;site=ensembl	ENSMUSG00000086320
mmu_23193_PI428960544	0.655187	1.10641	up	0.726187	1.10219	down	0.336571	1.21948	down	3.41147	3.36245	2.53299	3.22742	3.43506	3.08209	2.62393	3.42987	2.83197	P	A	A	A	A	A	A	A	A						chr7	66492198	66493345	-	ncRNA	ncRNA	1145			ExtractFromSourceData	FR345502	GACCTGAACAATCTAGAAAGTAGTTCATTCAATCCAACATTTACAAATACCTGCATCTGC	fRNAdb	http://www.ncrna.org/frnadb/detail.html?i_name=FR345502	B230368F23 FANTOM3,FT321931 RNAdb v2.0
A_30_P01022206	0.36249	1.29945	up	0.280877	1.38158	up	0.299712	1.0632	up	4.51045	3.62547	4.86031	4.67775	4.70612	4.74606	4.94029	4.74394	4.71095	P	A	P	P	P	P	P	P	P	lincRNA:chr1:138546641-138558591 reverse strand					chr1	138553568	138553627	-	ncRNA							TACTTCTCTCAAAATACACAGACACCTGGCCACAGACTGCCAGCCTAATGCTAAAATAGG	Agilent mouse V1
A_30_P01025497	0.154251	1.92578	down	0.361993	1.37638	down	0.204535	1.39917	up	5.13161	5.59223	4.10043	4.14763	4.44039	3.39992	4.54704	4.32077	4.57383	P	P	P	P	P	A	P	P	P	lincRNA:chr16:23992037-24001037 reverse strand					chr16	23994821	23994880	-	ncRNA							TTTACTTTGAATGCTGTTATCACCAATCACCACACTTCTCCATGGCTATCAGGGCTCTCT	Agilent mouse V1
mmu_17255_PI428960544	0.614371	1.0645	up	0.144984	1.23046	up	0.023555	1.1559	up	5.80184	5.33876	5.83479	5.7097	5.70557	5.83066	5.88972	5.94896	6.03431	P	P	P	P	P	P	P	P	P						chr16	17759755	17779299	+	ncRNA	ncRNA	3267			ExtractFromSourceData	FR115615	TATTTATTTACTGCATACTTTGGGGTATGCCCACTGGTTTGTCCCCTGTGAGAGTAGATG	fRNAdb	http://www.ncrna.org/frnadb/detail.html?i_name=FR115615	D930049E12 FANTOM3,FT330008 RNAdb v2.0
mmu_23749_PI428960544	0.195891	1.28201	up	0.250579	1.39922	down	0.0943612	1.79382	down	4.25656	3.81637	3.93272	4.11283	4.23445	4.73359	3.31224	3.06532	4.17422	P	A	P	P	P	P	A	A	P						chr5	118385733	118389529	-	ncRNA	ncRNA	1308			ExtractFromSourceData	FR315662	CTCACTATAGCTATAGGTGGGATGCCTCTGATTTATAAAGCTCTACTTATCACTTCTCAT	fRNAdb	http://www.ncrna.org/frnadb/detail.html?i_name=FR315662	I730011M02 FANTOM3,FT334677 RNAdb v2.0
mmu_21379_PI428960544	0.000688	2.04011	down	0.0357163	1.86093	up	0.00214787	3.7965	up	5.61119	5.31998	5.30683	4.44367	4.29968	4.4087	5.80951	6.37992	6.73665	P	P	P	P	P	P	P	P	P						chr7	6929012	6930131	-	ncRNA	ncRNA	557			ExtractFromSourceData	FR223261	TCATGAGGAAGATGGAAGCCTCACCTCAACATATTTGTTGCATCACCCTTACTGACCTAG	fRNAdb	http://www.ncrna.org/frnadb/detail.html?i_name=FR223261	1700128I23 FANTOM3,FT31621 RNAdb v2.0
mmu_29584_PI428960544	0.223199	1.43747	down	0.505888	1.1735	down	0.405175	1.22495	up	2.27456	3.09959	2.39061	1.75396	1.8673	2.5729	2.72043	2.21728	2.1346	A	A	A	A	A	A	A	A	A						chr1	39604433	39608847	-	ncRNA	noncoding	1374			ExtractFromSourceData	FR123595	CACTCACTTTGCAGGTGATTCGAAGACTTAAGTTGGATAAAAAACTTCGATGAAGTTATA	fRNAdb	http://www.noncode.org/search.php?keyword=n281440&sbt=Search	NONMMUT000678
mmu_13937_PI428960544	0.899972	1.05683	down	0.396613	1.50789	up	0.169156	1.59357	up	1.76921	3.38401	1.75644	1.72296	2.45561	2.49187	2.32379	3.40404	2.95941	A	A	A	A	A	A	A	A	A						chr6	28172545	28176170	-	ncRNA	ncRNA	3628			ExtractFromSourceData	FR392379	CTAGAGAGAAACAAGCCATGGACATGGATTGATTTTATAATGAATCATGCTGATGTTGAA	fRNAdb	http://www.ncrna.org/frnadb/detail.html?i_name=FR392379	E230026M09 FANTOM3,FT331131 RNAdb v2.0
mmu_4815_PI428960544	0.317346	1.1639	up	0.0985427	1.27739	down	0.0100019	1.48676	down	5.76915	5.68587	5.2661	5.78261	5.99166	5.60377	5.11694	5.29687	5.2477	P	P	P	P	P	P	P	P	P						chr9	71904558	71907980	-	ncRNA	ncRNA	3422			ExtractFromSourceData	FR308408	GGTAAATTCTAGATTGTCTTTTATAGTGTGTGCGTTCTTTCAAATGTAAGGTGCTTGCTT	fRNAdb	http://www.ncrna.org/frnadb/detail.html?i_name=FR308408	E430019P06 FANTOM3,FT331645 RNAdb v2.0
mmu_9216_PI428960544	0.615165	1.10087	down	0.208105	1.30849	up	0.0712984	1.44048	up	4.04494	3.34798	3.83442	3.32543	3.64933	3.83664	3.88101	4.41727	4.09275	P	A	P	A	P	A	P	P	A						chr7	17100515	17102177	-	ncRNA	ncRNA	1662			ExtractFromSourceData	FR161613	GTCTCAATGAGTTGGAAACCAGACAAGACTACATATCAATATGTTGTCTCAAAACAAACA	fRNAdb	http://www.ncrna.org/frnadb/detail.html?i_name=FR161613	C230013H22 FANTOM3,FT324458 RNAdb v2.0
A_30_P01023829	0.410832	1.13995	up	0.200318	1.22534	up	0.42543	1.07491	up	6.30158	6.01803	6.64279	6.42305	6.39891	6.70735	6.70735	6.64143	6.49317	P	P	P	P	P	P	P	P	P	lincRNA:chr12:110944403-110988678 forward strand					chr12	110983294	110983353	+	ncRNA							AGATTTTTGGTATTTAGTAAGGCTCCCCAGGGTGGCAAAGAGCTCTTTCTGATTGGGCTT	Agilent mouse V1
A_30_P01031518	0.0336674	1.34822	down	0.141996	1.27596	down	0.672036	1.05663	up	8.4885	8.15572	8.14857	7.85034	7.95626	7.69302	8.05406	7.59994	8.08404	P	P	P	P	P	P	P	P	P						chr1	86487660	86489821	+	lncRNA	lncRNA	2161				NONMMUT075896	ATTCGACCTAAGTGTGTCTTCAGTTGGGTTGCACCTCCTGGCTGATTATAATAAGGTCTG	NONCODE		NONMMUT075896.1
A_30_P01029952	0.0987543	1.64047	up	0.229078	1.38422	up	0.035684	1.18512	down	5.20337	5.43023	6.27879	6.29905	6.27929	6.47636	6.14732	6.01176	6.16053	P	P	P	P	P	P	P	P	P						chr2	173585249	173659597	-	lncRNA	lncRNA	1866				NONMMUT041582	CGTCTCCTCAGTTCAGATAAAATATTCATTCAGGGTGGTGATTAAATAACCTGTAAAGAA	NONCODE		FR308407//NONMMUT041595.2//NONMMUT041582.2//NONMMUT041583.2
A_30_P01029849	0.291208	1.31656	down	0.021175	1.7598	down	0.16122	1.33667	down	5.60914	5.51468	4.90899	4.52233	4.95996	5.36022	4.47319	4.57926	4.53412	P	P	P	P	P	P	P	P	P	lincRNA:chr13:12792150-12869825 reverse strand					chr13	12795513	12795572	-	ncRNA							ATCAAATCCACATGGTGTGCCAGAGCAGCACGAAAGGGCTTGACCAGGCTAACAGCGCTC	Agilent mouse V1
mmu_5802_PI428960544	0.0469233	1.46409	up	0.186528	1.38738	up	0.756297	1.0553	down	4.65547	4.43152	4.01276	4.89615	5.00339	4.85023	4.97766	5.14791	4.39125	P	A	P	P	P	P	P	P	P						chr9	72162937	72164944	+	ncRNA	ncRNA	2003			ExtractFromSourceData	FR040294	AGGGCAGATTTAGCAAATCAGCTCTGTCTCTAAGAAAGAAAATACAGAAACATAAGTAAC	fRNAdb	http://www.ncrna.org/frnadb/detail.html?i_name=FR040294	F830049C03 FANTOM3,FT333229 RNAdb v2.0
A_30_P01032216	0.281769	1.1749	down	0.122557	1.26873	down	0.44961	1.07986	down	6.27283	6.40395	5.88578	5.804	5.90669	6.15427	5.6966	5.8559	5.97993	P	P	P	P	P	P	P	P	P	lincRNA:chr9:96664617-96683617 forward strand					chr9	96677789	96677848	+	ncRNA							TGAATTAGTGTTGCTGTCACAGTAATGGTTTTATTGTAGCCTGAGCTCTGTGTCCCCTGC	Agilent mouse V1
A_30_P01030695	0.561155	1.2216	up	0.507217	1.1147	up	0.775542	1.0959	down	1.77342	2.31756	1.76412	1.76311	3.07342	1.88489	1.90136	2.1309	2.2928	A	A	A	A	P	A	A	A	A	lincRNA:chr5:75389503-75396250 forward strand					chr5	75396169	75396228	+	ncRNA							TCATGTACCATTTTCATTTTGTATCTTATGTAAAACAATTCCAGCAATGGAGGTAAAAAA	Agilent mouse V1
mmu_8540_PI428980890	0.572215	1.05174	up	0.168039	1.22703	up	0.295537	1.16666	up	5.45314	5.29325	5.5428	5.32583	5.53876	5.64294	5.69578	5.46401	6.0149	P	P	P	P	P	P	P	P	P						chr11	72028674	72031946	+	ncRNA	processed_transcript	1427			ExtractFromSourceData	ENSMUST00000124762	AAAGAACCCATAAATCAGTGTAAGAAACAGGCTGTGGTTTCTGGGGGCTGTTAACATGTA	Ensembl	http://asia.ensembl.org/Multi/Search/Results?q=ENSMUST00000124762;site=ensembl	ENSMUSG00000053574
A_30_P01020909	0.214722	1.48793	up	0.104204	1.7732	up	0.0815804	1.19172	up	4.73208	5.33626	6.06081	5.96685	6.0488	5.83343	6.26259	6.31889	6.02673	P	P	P	P	P	P	P	P	P	lincRNA:chr13:73472571-73483846 reverse strand					chr13	73479324	73479383	-	ncRNA							GCACGTGTGTCTTCCCATGAGGAAGGTAACATGTCCCTAACTCCAACCTGGTCCTCTGAG	Agilent mouse V1
mmu_15682_PI428960544	9.85e-05	4.52085	down	0.00334422	1.53166	down	0.000225	2.95161	up	10.4282	10.4793	10.2075	7.97831	8.25581	8.35114	9.80269	9.65223	9.81483	P	P	P	P	P	P	P	P	P						chr3	121234528	121237336	+	ncRNA	ncRNA	2683			ExtractFromSourceData	FR222254	GGAAATTCCTTCCCTACATCTTCTCCGCTGATCAACCCTATCTACAGTGTCTTAAATAGA	fRNAdb	http://www.ncrna.org/frnadb/detail.html?i_name=FR222254	A530020G20 FANTOM3,FT317779 RNAdb v2.0
mmu_14472_PI428960544	0.521234	1.16425	down	0.977907	1.00664	down	0.440744	1.15658	up	2.62025	2.4845	1.76085	1.7475	2.18741	2.27247	2.35878	1.92832	2.54986	A	A	A	A	A	A	A	A	A						chr16	88193535	88194616	-	ncRNA	ncRNA	1081			ExtractFromSourceData	FR364177	CTCTGTTTGCAAACACTGAAAACCTACAGCAGATTACCTAATATAAAACCTAATGGTAAC	fRNAdb	http://www.ncrna.org/frnadb/detail.html?i_name=FR364177	B230040C21 FANTOM3,FT321138 RNAdb v2.0
A_30_P01020731	0.565871	1.1127	up	0.52178	1.13794	down	0.303181	1.26619	down	4.78335	4.62405	5.14881	5.01579	4.66987	5.33274	5.04117	4.66191	4.29385	P	P	P	P	P	P	P	P	P	lincRNA:chr4:8606650-8614031 forward strand					chr4	8610276	8610335	+	ncRNA							GACTCTGGTTTACCCTTTTAGATGGATGATTGCTGTGCCTTTTCTTCCATTGCTTCTCTT	Agilent mouse V1
mmu_11115_PI428960544	0.668847	1.06692	up	0.567855	1.06246	down	0.306311	1.13356	down	4.73562	4.62152	4.28227	4.7604	4.81818	4.3412	4.52833	4.41402	4.43484	P	P	P	P	P	P	P	P	P						chr9	44734327	44737023	-	ncRNA	ncRNA	2696			ExtractFromSourceData	FR118352	ATATAGGTACTAGAAATTGAATCCAGGTTATCAAGAGCATTCAATGCACTTATGACTGAG	fRNAdb	http://www.ncrna.org/frnadb/detail.html?i_name=FR118352	F530013G01 FANTOM3,FT331965 RNAdb v2.0
A_30_P01032469	0.00398452	3.44857	down	0.301208	1.21456	down	0.00125212	2.83936	up	8.78707	8.9252	8.15839	7.14007	6.50214	6.87045	8.34043	8.31937	8.36956	P	P	P	P	P	P	P	P	P						chr8	89045630	89053065	-	lncRNA	lncRNA	1836				NONMMUT066619	TCAAACAAAGAAGTCCGGAAACACCTTCCTTGAAAATTTCTCTATGGCCGCAGCCCTAGA	NONCODE		NONMMUT066619.2//NONMMUT066614.2//NONMMUT066611.2//NONMMUT066609.2//NONMMUT066616.2//NONMMUT066610.2
A_30_P01027326	0.205381	1.06874	down	0.0203833	1.2279	down	0.0404202	1.14892	down	8.48973	8.46518	8.31647	8.31704	8.27661	8.39	8.01573	8.15541	8.21166	P	P	P	P	P	P	P	P	P						chr13	107863528	107867271	-	lncRNA	lncRNA	3743				NONMMUT019200	GGCGGCTAGTGCTTGCATGTTAAAAGTTTTCTTTTAATTACTTAAGAGGACGCAGAATCC	NONCODE		FR300340//FR021227//NONMMUT019200.2
mmu_35549_PI428960544	0.790504	1.03196	up	0.804264	1.02978	up	0.973608	1.00212	down	7.55232	7.32167	7.83224	7.65489	7.4937	7.6938	7.48829	7.67634	7.66861	P	P	P	P	P	P	P	P	P						chr11	87913550	87913609	+	ncRNA	ncRNA	1504			ReannotationFromAgilent	NR_045499.1	GGCTTGCCACCCCAGCATGGGCTTGTCCATTTTCTTTCCTTAATAAAAAGTTTCAGCTTC	RefSeq		ref|NR_045499$1444$0|ens|ENSMUST00000131964$1444$1|gb|AK008958$1441$0|tc|TC1707791$1444$0
mmu_4007_PI428960544	0.186131	1.19965	down	0.230633	1.16593	down	0.646058	1.02892	up	2.09122	2.34766	1.82901	1.79921	1.72382	1.95702	1.9025	1.92524	1.77572	A	A	A	A	A	A	A	A	A						chrX	101745037	101747815	-	ncRNA	ncRNA	2779			ExtractFromSourceData	FR394300	GGCTTGGTTAATTTTTTGCCAGAGTTTCACATGGACATTCAAGACACATTAACTAAATTG	fRNAdb	http://www.ncrna.org/frnadb/detail.html?i_name=FR394300	A430028A11 FANTOM3,FT317105 RNAdb v2.0
mmu_27570_PI428960544	0.332771	1.49189	up	0.422198	1.34009	down	0.0273362	1.99927	down	4.29917	2.73681	3.66869	4.55152	4.23058	3.654	3.04034	2.98792	3.40942	P	A	A	P	P	A	A	A	A						chr5	52565608	52566994	-	ncRNA	ncRNA	1385			ExtractFromSourceData	FR161883	GCCGTTTTTGTTTTGTTGTGTGAATTGTTGTCATCCAGAGTTTTTTCAATAGCTAGCTGC	fRNAdb	http://www.ncrna.org/frnadb/detail.html?i_name=FR161883	D230003J10 FANTOM3,FT327169 RNAdb v2.0
mmu_9743_PI428960544	0.0142139	4.28465	down	0.000481	3.89374	down	0.808082	1.1004	up	7.17253	7.01913	6.9618	4.01337	5.11552	5.72703	5.38122	5.12061	4.76815	P	P	P	P	P	P	P	P	P						chr3	106284917	106286752	-	ncRNA	ncRNA	845			ExtractFromSourceData	FR203056	AGCCAGGATAATACCTACCTGGCTGCCATAAATAAAGATTTCTCAATGTCAGAGAGTGGG	fRNAdb	http://www.ncrna.org/frnadb/detail.html?i_name=FR203056	A530028A13 FANTOM3,FT317844 RNAdb v2.0
mmu_32240_PI428960544	0.145943	1.38987	up	0.11463	1.46547	up	0.61618	1.05439	up	1.99687	2.54635	2.85059	3.10447	2.88628	2.82793	2.94225	3.23763	2.86803	A	A	A	A	A	A	A	A	A						chr6	52208358	52213456	+	ncRNA	lncRNA	103			ExtractFromSourceData	NONMMUT056953	ACCGACAGCGGCCAATGGAAGGGCCGAACAACTCATAAAGTTGTATTGCAAAGTTGTAAA	NONCODE	http://www.noncode.org/search.php?keyword=n412086&sbt=Search	NONMMUT056953
mmu_24375_PI428960544	0.0315315	1.42683	up	0.0711775	1.2907	up	0.207647	1.10548	down	7.15273	6.87139	7.34921	7.48881	7.73849	7.68448	7.54561	7.37396	7.55821	P	P	P	P	P	P	P	P	P						chr9	59508190	59508967	-	ncRNA	ncRNA	219			ExtractFromSourceData	FR100326	CTCCCACCCAGAACTTAGCATCAACACTGACTTTTTATCTTTATAGTTTCCAAAACTTAA	fRNAdb	http://www.ncrna.org/frnadb/detail.html?i_name=FR100326	1700043A12 FANTOM3,FT32508 RNAdb v2.0
mmu_5517_PI428960544	0.150286	1.18189	down	0.767029	1.05247	down	0.441419	1.12296	up	5.84753	5.42959	5.48813	5.38997	5.37772	5.27427	5.28135	5.36596	5.89659	P	P	P	P	P	P	P	P	P						chr3	32481046	32483290	+	ncRNA	ncRNA	2245			ExtractFromSourceData	FR077939	CAGAAGGCAAAATTAACAGCAAGGTCCAATGGTTCAAATGGCTGAGCTTCTTAAAATACC	fRNAdb	http://www.ncrna.org/frnadb/detail.html?i_name=FR077939	5330437F24 FANTOM3,FT38253 RNAdb v2.0
mmu_11647_PI428960544	0.983259	1.00547	up	0.306784	1.34295	up	0.111416	1.33564	up	3.86999	4.03191	2.97873	3.43319	3.59059	3.88046	4.17166	3.73967	4.24552	A	A	A	P	P	A	P	P	P						chr13	16069550	16071877	-	ncRNA	ncRNA	2328			ExtractFromSourceData	FR111447	GCTTATTAGCACAAACTCCTCCAACAAAAATAAAATCATTAGTCCCTAAATGATTCACCC	fRNAdb	http://www.ncrna.org/frnadb/detail.html?i_name=FR111447	9330171D07 FANTOM3,FT312842 RNAdb v2.0
A_30_P01028076	0.457612	1.09927	down	0.0466503	1.19378	down	0.491826	1.08598	down	12.2016	12.1966	11.9775	11.745	11.9622	12.2588	11.8484	11.7938	11.9669	P	P	P	P	P	P	P	P	P	lincRNA:chr16:30170306-30223193 reverse strand					chr16	30178327	30178386	-	ncRNA							GGTAATAAAACTTCAGCATTCTCCCCGTTCTCTCCCCGTTTTTGTCTGTCTGTCTGTTTT	Agilent mouse V1
mmu_2757_PI428960544	0.202807	1.13047	down	0.321299	1.09612	down	0.165888	1.03134	up	1.86952	2.10276	1.70575	1.68592	1.72082	1.74052	1.72303	1.76239	1.7954	A	A	A	A	A	A	A	A	A						chr13	99706717	99715871	-	ncRNA	ncRNA	1662			ExtractFromSourceData	FR048493	GTTCATGGACTTAGAACTGACCTTATTCTGTGCATGAACTTAGAACGGTATAACAGCAGA	fRNAdb	http://www.ncrna.org/frnadb/detail.html?i_name=FR048493	E230017P09 FANTOM3,FT331060 RNAdb v2.0
A_30_P01022145	0.220809	1.10554	up	0.319069	1.1564	up	0.721109	1.04601	up	5.76256	5.75885	6.02297	5.89703	6.03094	6.05065	6.34448	5.78242	6.04639	P	P	P	P	P	P	P	P	P						chr14	64811692	64814229	+	lncRNA	lncRNA	214				NONMMUT093156	CTCGGATTCTAACAATGTGTGATGACTGTAGCAAGAAGCCCTTGTTTCTCGGTGTAAATG	NONCODE		NONMMUT093156.1
A_30_P01021910	0.216488	1.61042	down	0.0638471	1.88298	down	0.506087	1.16925	down	8.50048	8.53133	7.44873	7.07223	7.27381	8.07218	7.16521	7.33423	7.24204	P	P	P	P	P	P	P	P	P	lincRNA:chr14:65874977-65880202 forward strand					chr14	65877844	65877903	+	ncRNA							GTATCATACAGTTAAAGAAAAAAGATTCATCCTCACAAAACTGCCTCTTAGCTATTGCCA	Agilent mouse V1
A_30_P01024203	0.266558	1.36694	down	0.669154	1.11045	down	0.0780945	1.23098	up	5.56111	5.12416	6.24746	5.1627	4.99591	5.42127	5.53401	5.43478	5.51051	P	P	P	P	P	P	P	P	P						chr12	108764569	108767967	-	lncRNA	lncRNA	3398				NONMMUT089054	TAGAGCTAGCCGCGTGCCGGGGCATCACCTTAGGTTCACTGGTAACTGAAGAGTGTCCTA	NONCODE		NONMMUT089054.1//NONMMUT015662.2
mmu_30324_PI428960544	0.799123	1.07858	down	0.283967	1.45337	up	0.0201726	1.56757	up	3.76525	3.15614	2.38018	3.03115	2.97858	2.96443	3.30617	3.88144	3.73214	A	A	A	A	P	A	A	P	A						chr2	156668959	156688699	-	ncRNA	noncoding	3148			ExtractFromSourceData	FR021184	CCATGGACATCTACGTGGTGTAGACACACTCGCACGTAGGCAAAACATTCATACACATAA	fRNAdb	http://www.noncode.org/search.php?keyword=n290823&sbt=Search	NONMMUT040789
mmu_28024_PI428960544	0.993904	1.00215	down	0.9445	1.02839	down	0.92853	1.02618	down	3.01346	2.31617	1.69454	2.37511	2.3011	2.33866	2.06368	3.06301	1.77633	A	A	A	A	A	A	A	A	A						chr18	59227363	59229650	+	ncRNA	ncRNA	2286			ExtractFromSourceData	FR291815	CTAGGAGGAAAAGAACGTAACAAAGACAATTTGTGCATGTCAGAAGAGTTAGCCTACTCC	fRNAdb	http://www.ncrna.org/frnadb/detail.html?i_name=FR291815	C030019E20 FANTOM3,FT323150 RNAdb v2.0
mmu_19304_PI428960544	0.242641	1.2171	up	0.0527313	1.25855	up	0.84353	1.03405	up	4.36943	4.319	4.2006	4.56066	4.24195	4.93678	4.42199	4.65971	4.80262	P	A	P	P	P	P	P	P	P						chr2	59842605	59963649	-	ncRNA	ncRNA	1815			ExtractFromSourceData	FR107711	ACAGGGAAGGCCACACACAGAGAAATCCTGTTTTGAAAAACCAAAACAAAGAACTAAACG	fRNAdb	http://www.ncrna.org/frnadb/detail.html?i_name=FR107711	4833424A07 FANTOM3,FT35890 RNAdb v2.0
mmu_9931_PI428960544	0.885334	1.10805	up	0.803476	1.206	down	0.348885	1.33631	down	5.00027	5.58496	2.48744	4.42536	4.81317	4.27823	3.39394	4.60749	4.26055	P	P	A	P	P	P	P	P	P						chr9	7186859	7188511	+	ncRNA	ncRNA	1652			ExtractFromSourceData	FR305923	CTCTATTTTTGGAATCTGATAGCAAATGTTTAGGAATTGCACTGACTTTTAGTGATCTGG	fRNAdb	http://www.ncrna.org/frnadb/detail.html?i_name=FR305923	F630207E10 FANTOM3,FT332189 RNAdb v2.0
A_30_P01033223	0.0861577	1.36077	up	0.0113726	1.57577	up	0.194643	1.158	up	6.7338	6.60437	7.0884	7.10464	7.13763	7.51755	7.52638	7.43335	7.43501	P	P	P	P	P	P	P	P	P	lincRNA:chr2:104398943-104412968 forward strand					chr2	104412392	104412451	+	ncRNA							TTACATGTAAGAAGATTTGCCTAATAAATCCTCTGATCGGGCTTCTCCTGATGCCCCCCT	Agilent mouse V1
A_55_P2042393	0.670644	1.14506	up	0.327887	1.39429	up	0.5651	1.21765	up	1.99426	2.69195	1.74126	1.72448	2.49894	2.79032	2.96678	2.92376	1.97552	A	A	A	A	A	A	A	A	A		LOC102642015	102642015		zinc finger protein 14-like	chr11	66905631	66947086	-	lncRNA	lncRNA	273				NONMMUT010270	TCTCCACCCTGCATCTGGGACAAGTCATTATTAAGAAACACTCACCTGGCCCAAGGAAGA	NONCODE		NONMMUT010270.2
mmu_35344_PI428960544	0.532525	1.19395	down	0.720455	1.16494	down	0.941268	1.02491	up	4.81835	3.57461	4.36833	4.09749	3.81588	4.08069	3.15158	4.55535	4.39362	P	A	P	P	P	P	P	P	P						chr11	120047967	120048026	-	ncRNA	ncRNA	1707			ReannotationFromAgilent	NR_030682.1	TTATATCCCATTGTTGAACCAGTTGTTTCCGATCTTAGGTATTAAAGAAATGTTGCCACA	RefSeq		ref|NR_030682$1644$3|gb|AK164256$1647$3|riken|D030042H08$1647$3
mmu_27594_PI428960544	0.583727	1.10483	down	0.995846	1.00134	up	0.608857	1.10631	up	4.59373	4.57176	3.87613	4.26469	4.09683	4.24864	3.83436	4.61294	4.60012	P	P	P	P	P	P	P	P	P						chr13	16122089	16123440	+	ncRNA	ncRNA	1351			ExtractFromSourceData	FR039575	TCAGCAATGCCCGATAGCTTCTTTGGCCTTATGTTAAATAAAAAGACCTGTTTGGGATGC	fRNAdb	http://www.ncrna.org/frnadb/detail.html?i_name=FR039575	G830014I23 FANTOM3,FT334444 RNAdb v2.0
A_30_P01027243	0.0229806	1.32379	up	0.0715536	1.20955	down	0.00599297	1.6012	down	6.91002	6.71475	6.70053	7.10648	7.35928	7.07357	6.47392	6.3595	6.66846	P	P	P	P	P	P	P	P	P						chr15	103095256	103097167	-	lncRNA	lncRNA	1911				NONMMUT097766	ATGTTAGGATTGATGCAGGTAGGGCAGTTTCTGGTGTCAGCAGAAGAAAGAGTAGACTGA	NONCODE		NONMMUT097767.1//NONMMUT097766.1//NONMMUT097764.1//NONMMUT097763.1//NONMMUT097762.1//NONMMUT097761.1//NONMMUT025155.2//NONMMUT025154.2
A_30_P01030102	0.211585	2.15233	up	0.846692	1.11401	down	0.0149254	2.39773	down	1.87151	3.34374	4.34212	4.05425	4.13542	4.6854	2.55944	3.23505	3.29557	A	A	P	P	P	P	P	A	A	lincRNA:chr13:112717680-112733330 reverse strand					chr13	112727917	112727976	-	ncRNA							AAGCAGCAGCAGGAAGATCTGTTCTAGTCTCACTTGCTACGTTAGACAATTGATGGCTGT	Agilent mouse V1
mmu_9866_PI428960544	0.417595	1.25169	down	0.663368	1.09847	down	0.695833	1.13948	up	3.72233	3.92591	3.68499	3.95948	3.62225	2.77987	3.12399	4.08014	3.7226	A	A	A	P	P	A	A	P	A						chr16	24896651	24898531	+	ncRNA	ncRNA	1880			ExtractFromSourceData	FR344683	TCAAAACCCATGCTTCATAAACCAGGTATGCTAGCACATACCTGTAACTACAGCCAGGGA	fRNAdb	http://www.ncrna.org/frnadb/detail.html?i_name=FR344683	9930105C24 FANTOM3,FT314799 RNAdb v2.0
mmu_29219_PI428960544	0.573469	1.42583	down	0.421364	1.65891	down	0.611069	1.16347	down	1.96763	2.38837	4.48013	2.25034	2.01488	3.03549	1.71911	2.42265	2.50365	A	A	P	A	A	A	A	A	A						chr2	76425323	76428667	-	ncRNA	ncRNA	2210			ExtractFromSourceData	FR105890	GATCGCCTGTAAAAACTAATAAAGTGTCAATCCTATGTCAATGGTTGTTACGATTCCATT	fRNAdb	http://www.noncode.org/search.php?keyword=n276718&sbt=Search	NONMMUT038062
mmu_27500_PI428960544	0.087592	1.81217	down	0.377369	1.30528	up	0.000129	2.36538	up	6.13504	5.77619	4.86019	4.70087	4.69583	4.80158	5.93865	6.12422	5.86162	P	P	P	P	P	P	P	P	P						chr13	102509293	102511388	-	ncRNA	ncRNA	2097			ExtractFromSourceData	FR107657	ATAACCTACAAAATTCTTGAAGGGAAGTTTCAGTGAGAAGAGGGCAGGGACGGTTGGGAA	fRNAdb	http://www.ncrna.org/frnadb/detail.html?i_name=FR107657	A130085K02 FANTOM3,FT315736 RNAdb v2.0
A_30_P01023127	0.00168063	2.10588	down	0.156252	1.26132	down	0.00889274	1.66958	up	10.8561	10.7188	10.4194	9.54813	9.71219	9.51075	10.2221	10.1553	10.6121	P	P	P	P	P	P	P	P	P	lincRNA:chr4:136856064-136877219 forward strand					chr4	136876956	136877015	+	ncRNA							TTAAACATTGCTTTTAGTATGACGACAACACCAGCTGTGCAGAAAGGGCTCTGGAGATGC	Agilent mouse V1
mmu_28930_PI428960544	0.718472	1.07009	up	0.36473	1.12933	up	0.765577	1.05536	up	6.50145	6.32271	6.05316	6.68375	6.51862	5.96814	6.49263	6.6482	6.2629	P	P	P	P	P	P	P	P	P						chr5	89187672	89189956	+	ncRNA	noncoding	710			ExtractFromSourceData	FR356675	GCTTTCCTAAGTAGTTATTCTAAGAGAATTCATTTTGAAGGTATAAGACTGCTCTCTGTC	fRNAdb	http://www.noncode.org/search.php?keyword=n272533&sbt=Search	NONMMUT053015
A_30_P01027255	0.0401233	1.19284	up	0.0505144	1.30387	up	0.34441	1.09308	up	12.6144	12.3767	12.6033	12.7514	12.7506	12.8556	13.1432	12.8122	12.7874	P	P	P	P	P	P	P	P	P						chr18	73703925	73707209	+	lncRNA	lncRNA	3284				NONMMUT032989	GGGTAAGCCAAAGGGACAATTCAAAAGTTGATGTCTGCAATGAGAAAATAAATCACTTAA	NONCODE		FR079661//FR071561//NONMMUT032989.2
A_30_P01020116	0.268823	1.68633	up	0.335152	1.5003	up	0.626638	1.124	down	1.9673	3.07322	3.72881	3.12389	3.83553	4.07158	3.23136	3.73244	3.56128	A	A	A	A	P	P	A	A	A						chr8	13538777	13540043	-	lncRNA	lncRNA	1266				NONMMUT129989	TTTGCAGCTCAGTACTGCTCAATTCTGGATTCTAAGCCAGGGTTTCACTTGCTGGAAGAA	NONCODE		NONMMUT129989.1
mmu_34156_PI428960544	0.361629	1.28056	up	0.21579	1.56253	up	0.413125	1.22019	up	1.86568	2.91138	2.01436	2.42985	2.83131	2.60057	2.6397	2.59164	3.49173	A	A	A	A	A	A	A	A	P						chr15	102934970	102935029	+	ncRNA	ncRNA	2313			ReannotationFromAgilent	XR_168742.1	CATCTGTACACTGTAGGATAGACTTAGAAACAAAGAAAGATAGCAAGATGTGCCAGGAAA	RefSeq		gb|AK141403$2254$4|riken|C530004G12$2254$4
A_30_P01029760	0.329182	1.28407	up	0.26419	1.57206	up	0.577399	1.22428	up	2.89622	2.24062	3.06416	2.95085	2.8316	3.5007	2.57752	4.07164	3.5098	A	A	A	A	A	A	A	P	A						chr17	39842996	39848829	+	lncRNA	lncRNA	5833				NONMMUT029642	CCGCCGCCGCCTCCTCCTCTCTCGCGCTCTCTGTCCCGCCTGGTCCTGTCCCACCCCCGA	NONCODE		NONMMUT029641.2//NONMMUT029640.2//NONMMUT029639.2//NONMMUT029638.2//NONMMUT029637.2//NONMMUT029636.2//NONMMUT029635.2//NONMMUT029634.2//NONMMUT029666.2//NONMMUT029661.2//NONMMUT029654.2//NONMMUT029665.2//NONMMUT029664.2//NONMMUT029663.2//NONMMUT029662.2//NONMMUT029660.2//NONMMUT029659.2//NONMMUT029658.2//NONMMUT029657.2//NONMMUT029656.2//NONMMUT029655.2//NONMMUT029653.2//NONMMUT029652.2//NONMMUT0…
A_30_P01027252	0.0138404	1.2789	down	0.254817	1.21516	down	0.733833	1.05246	up	5.61733	5.39329	5.39502	5.12588	5.17709	5.03797	5.03677	4.94526	5.58019	P	P	P	P	P	P	P	P	P	lincRNA:chr6:127588224-127609749 reverse strand					chr6	127591235	127591294	-	ncRNA							TCACAGAGCCAGATCTTTGCTTCCTGCTTGCCTTGGAAGCAGCTGTGTTTGCCTTGGCCG	Agilent mouse V1
mmu_33990_PI428960544	0.0660304	1.7435	down	0.0393282	2.06767	down	0.263739	1.18593	down	3.67839	2.87894	2.67702	2.20724	2.16165	2.4595	1.71688	2.2777	2.09575	A	A	A	A	A	A	A	A	A						chr1	107253808	107258206	+	ncRNA	ncRNA	1069			ReannotationFromAgilent	XR_107282.2	CCCAACTTCAGGCTCAGAGACCCAGAGCTATCTAAGGACAATGTTATCTCATCTCAAAAA	RefSeq		ref|XR_398764$1224$196|gb|AK039635$1225$2|riken|A330076C18$1225$2|nap|NAP080569-1$1225$2
mmu_35122_PI428960544	0.0187195	1.26677	down	0.00138559	1.64776	down	0.00937288	1.30076	down	9.81353	9.9058	9.66629	9.39106	9.40608	9.565	9.12618	8.95761	9.1403	P	P	P	P	P	P	P	P	P						chr4	125722101	125722160	+	ncRNA	ncRNA	3948			ReannotationFromAgilent	NR_045561.1	TTCAAGACAGGGTTTCTCTGTGTAACAGCCCAACCTATCCTGGAACTTACTCTATAGATC	RefSeq		ref|NM_007782$3788$59|ref|NM_001252651$3464$59|ref|NR_045561$3829$59|gb|AK144318$3829$59
A_30_P01031801	0.387031	1.33462	up	0.512014	1.25847	up	0.745547	1.0605	down	3.72187	3.1466	4.56217	4.18928	4.03273	4.45791	3.82373	4.06429	4.53765	A	A	P	P	P	P	P	P	P						chr15	85603158	85612373	-	lncRNA	lncRNA	2977				NONMMUT097517	GTAAGAATATCCCCAGACTCCAGCCTTGCCCACCAGGCTGATCACAGCTGAAGTTCCCAG	NONCODE		NONMMUT097517.1
mmu_23259_PI428960544	0.149054	1.67509	down	0.890524	1.04346	down	0.0322186	1.60532	up	3.87798	3.5341	2.57415	2.73623	2.72873	2.28855	3.52003	3.28653	2.99555	A	A	A	A	P	A	A	A	A						chr6	38237394	38239100	-	ncRNA	ncRNA	1511			ExtractFromSourceData	FR187076	GACTTGATAAAGTGACTCAGTCTTTTAATATCTTCACACCTTGCATGATTGATTGCATTC	fRNAdb	http://www.ncrna.org/frnadb/detail.html?i_name=FR187076	E030047A07 FANTOM3,FT330477 RNAdb v2.0
mmu_10909_PI428960544	0.0798394	1.13748	down	0.871674	1.0068	up	0.0569966	1.14522	up	7.39401	7.30145	7.45766	7.11638	7.15144	7.32779	7.32747	7.41417	7.44083	P	P	P	P	P	P	P	P	P						chr15	30576286	30600879	+	ncRNA	ncRNA	2506			ExtractFromSourceData	FR306550	GAAACTATACTGATTTACACTTGTCAGATCTCTCACCCTCAGCCTGTTACATCTGCTGCT	fRNAdb	http://www.ncrna.org/frnadb/detail.html?i_name=FR306550	D130006H15 FANTOM3,FT326543 RNAdb v2.0
A_30_P01032852	0.710259	1.10124	up	0.893373	1.03328	up	0.491838	1.06577	down	6.70015	6.68342	7.67808	6.95635	7.16459	7.35809	7.13918	7.01942	7.04474	P	P	P	P	P	P	P	P	P						chr18	63203734	63205780	-	lncRNA	lncRNA	2046				NONMMUT032640	GCTAGAACAATCACAGTATGACACCACGTCAGAATCGTACAATGTGCCTCCTTAAAGAGC	NONCODE		FR085976//NONMMUT032640.2
mmu_10930_PI428960544	0.375385	1.16267	up	0.976053	1.00554	up	0.35637	1.15626	down	5.2898	5.7555	5.13515	5.63809	5.79229	5.4024	5.57672	5.55818	5.06948	P	P	P	P	P	P	P	P	P						chr18	32327880	32331266	+	ncRNA	ncRNA	3388			ExtractFromSourceData	FR027863	AACTTCATCCTAGCTTTAATTCTGTGCTTAACTCATTTAACTCTGTTCTCCTGGCTTGAC	fRNAdb	http://www.ncrna.org/frnadb/detail.html?i_name=FR027863	B930087D18 FANTOM3,FT322922 RNAdb v2.0
A_30_P01026041	0.95991	1.01577	down	0.585053	1.21531	down	0.45752	1.19644	down	3.35197	3.79935	2.47202	2.87114	3.41022	3.27424	3.07313	3.30356	2.40266	P	A	A	P	P	P	A	A	A						chr6	122391663	122392652	-	lncRNA	lncRNA	96				NONMMUT058721	AGAGATATTCTGGAAATGTCCTGCATCTACGACACAGAACCAATCTGAAGTGGCAGACTC	NONCODE		NONMMUT058721.2
A_30_P01027202	0.0600812	1.20834	up	0.815137	1.02559	up	0.0822815	1.1782	down	8.09501	8.15551	8.4343	8.52145	8.48489	8.49757	8.25257	8.44712	8.09449	P	P	P	P	P	P	P	P	P						chr17	26884605	26886265	-	lncRNA	lncRNA	1660				NONMMUT028822	GCCGTCATCATTATCAGTAACAAATGATAGAATGCATTTAAATGGCAAAACAGTTACCTC	NONCODE		FR123279//NONMMUT028822.2
mmu_25740_PI428960544	0.380807	1.2371	up	0.534669	1.09021	down	0.172174	1.3487	down	1.77882	2.28159	1.7203	2.62594	2.32314	1.7525	1.79057	1.88478	1.73153	A	A	A	A	A	A	A	A	A						chr3	80508648	80510268	-	ncRNA	ncRNA	1621			ExtractFromSourceData	FR147515	AGTCTACTATGGACCTCCATTAAGGATGTTGAAAGAACATATTTGAATTACAGTCTAGGA	fRNAdb	http://www.ncrna.org/frnadb/detail.html?i_name=FR147515	A230036A03 FANTOM3,FT316036 RNAdb v2.0
mmu_12731_PI428960544	0.146853	2.0434	down	0.0394889	3.10391	down	0.328496	1.51899	down	4.34936	4.75244	3.38416	2.69796	3.94176	2.75332	2.10043	3.24346	2.23981	P	A	A	A	P	A	A	A	A						chr1	53817416	53819537	-	ncRNA	ncRNA	2121			ExtractFromSourceData	FR262186	GGGTGTCTCAGTAACAAAGCCTATTATGTGCATGTATAGAATTATTTCAGTGAAACCTAT	fRNAdb	http://www.ncrna.org/frnadb/detail.html?i_name=FR262186	3110009A03 FANTOM3,FT34890 RNAdb v2.0
mmu_22372_PI428960544	0.0749533	2.00786	up	0.673655	1.20281	down	0.121991	2.41507	down	3.29807	2.64472	3.32599	4.77912	3.92826	3.57837	1.74006	3.44508	3.28442	P	A	A	P	P	A	A	A	A						chr6	149357484	149359970	+	ncRNA	ncRNA	2488			ExtractFromSourceData	FR125985	GTGCAGAATTATGTTTTGCAGTGTACATATGTTATGCCTTTTTGGGCATTATATTGCTTC	fRNAdb	http://www.ncrna.org/frnadb/detail.html?i_name=FR125985	D030021C16 FANTOM3,FT326143 RNAdb v2.0
mmu_1323_PI428960544	0.0965614	1.54981	up	0.274714	1.49741	up	0.8991	1.03499	down	2.65611	2.43513	1.71203	2.93499	2.98919	2.77537	3.56982	2.42434	2.55653	A	A	A	A	A	A	P	A	A						chr6	99843220	99843541	-	ncRNA	misc_RNA	322			ExtractFromSourceData	ENSMUST00000157321	AAGAGACCCTTGAAATCTAGTCACCTGTAGTTATGAGAGGGAACCACCCATCATCAGGTT	Ensembl	http://asia.ensembl.org/Multi/Search/Results?q=ENSMUST00000157321;site=ensembl	ENSMUSG00000087946
A_30_P01017518	0.138287	1.46326	down	0.175146	1.47407	down	0.981309	1.00738	down	3.28507	3.21735	2.93772	2.45377	2.20519	3.13363	1.95613	3.02378	2.78083	A	A	P	A	A	A	A	A	A	lincRNA:chr10:62812866-62831016 reverse strand					chr10	62829114	62829173	-	ncRNA							TGTTTTGCTGGTTAAAGCTGTTTTAAGTTTTGACACACACACTTCTCCATTAGTCTCCCT	Agilent mouse V1
A_30_P01019489	0.345746	1.46221	down	0.706423	1.17629	up	0.117891	1.71999	up	4.62413	3.23528	3.18877	3.48998	2.78212	3.13163	3.34943	3.88703	4.51446	P	A	A	P	A	A	P	P	P	lincRNA:chr8:18592437-18593034 reverse strand					chr8	18592822	18592881	-	ncRNA							GGGCAAACCTGTAATCACATTTGAAAAATGGGCTTTTAGTCAACTGAAAAATGGCAATAT	Agilent mouse V1
mmu_2545_PI428960544	0.095934	1.99374	up	0.07125	2.16181	up	0.594013	1.0843	up	5.97132	5.81158	7.18795	7.19287	7.15117	7.61324	7.57645	7.57083	7.16031	P	P	P	P	P	P	P	P	P						chr9	78223922	78225249	-	ncRNA	ncRNA	1328			ExtractFromSourceData	FR118091	AGAATTTGTATTTATTAGCCTATACTTGAGCCCCCAAACTCAGGACCACAGGCTATGAGC	fRNAdb	http://www.ncrna.org/frnadb/detail.html?i_name=FR118091	7420453E03 FANTOM3,FT311563 RNAdb v2.0
mmu_3170_PI428960544	0.179976	1.54287	down	0.30101	1.3673	down	0.459741	1.12841	up	3.3215	2.78329	2.10487	2.08189	1.85416	2.39677	2.12118	2.16214	2.57234	P	A	A	A	A	A	A	A	A						chr4	65067727	65070802	-	ncRNA	ncRNA	3082			ExtractFromSourceData	FR078862	GTGTGGGTTTTACCTTTAAGTAACCTAGTAAGCCATGAAGAGTTTCCAATGAAGAATAAT	fRNAdb	http://www.ncrna.org/frnadb/detail.html?i_name=FR078862	B930081O06 FANTOM3,FT322867 RNAdb v2.0
mmu_23279_PI428960544	0.490229	1.16903	down	0.170563	1.45068	up	0.0728165	1.69589	up	3.28522	2.58013	2.72491	2.27663	2.65203	2.98567	3.04762	3.85678	3.29605	A	A	A	A	A	A	A	A	A						chr12	41087087	41089471	-	ncRNA	ncRNA	2385			ExtractFromSourceData	FR219405	GCCGTCTAATAAGACAGCATTCAGCAAAATAATGATATACTCTTTTTCTCAGGAAAACCA	fRNAdb	http://www.ncrna.org/frnadb/detail.html?i_name=FR219405	D130007H23 FANTOM3,FT326558 RNAdb v2.0
A_30_P01023842	0.0235814	1.40015	down	0.605047	1.0976	down	0.248297	1.27565	up	4.3465	4.21115	4.12378	3.80726	3.90865	3.50876	3.86103	3.86296	4.55436	P	A	P	P	P	A	P	P	P	lincRNA:chr1:87412059-87419385 forward strand					chr1	87412178	87412237	+	ncRNA							AGAGTGAGGACTTTGAACCTGTTTCCCTGAACCTATTTGTCTATGAGAGGATCCCTTTAC	Agilent mouse V1
mmu_5986_PI428960544	0.149666	1.5345	up	0.078318	1.79461	up	0.126952	1.1695	up	3.39169	2.4357	3.52463	3.7456	3.82119	3.63854	3.85144	4.17073	3.86084	A	A	A	P	P	A	P	P	A						chr2	170308456	170309503	-	ncRNA	ncRNA	1048			ExtractFromSourceData	FR151279	TCTGTAGTAAGAGTTTTTGCTTGGTCCATGTGGGGCCCTGAATTTAATCTCCAGTACTGC	fRNAdb	http://www.ncrna.org/frnadb/detail.html?i_name=FR151279	4933405K06 FANTOM3,FT37716 RNAdb v2.0
A_30_P01030238	0.228311	1.28566	down	0.235986	1.27102	down	0.875113	1.01152	up	2.13946	2.64155	1.80961	1.75314	1.75358	1.99638	1.76205	1.83539	1.95522	A	A	A	A	A	A	A	A	A	lincRNA:chr10:56151791-56184966 reverse strand									ncRNA							TTTCAAGTTACAGCCTAAAGGCAGACTTTCAAATTACTGCAGGCTGCCGCTATTTCCCCT	Agilent mouse V1
mmu_21691_PI428960544	0.474753	1.1867	down	0.761929	1.07227	down	0.374884	1.10671	up	1.78933	2.70567	1.8615	1.78779	1.74145	2.08639	1.88462	2.21169	1.95817	A	A	A	A	A	A	A	A	A						chr15	51063185	51227156	-	ncRNA	ncRNA	1875			ExtractFromSourceData	FR129879	GTGAGGGCAACATGGTCTAAGCTAAACTCTATTATTTTGTACTTCCTATGAATATGAACA	fRNAdb	http://www.ncrna.org/frnadb/detail.html?i_name=FR129879	B230339C10 FANTOM3,FT321678 RNAdb v2.0
mmu_8169_PI428960544	0.00243921	1.86054	up	0.0398505	1.33086	up	0.0134956	1.39799	down	5.31839	5.58973	5.6745	6.31579	6.57048	6.3835	5.77095	6.04844	6.00031	P	P	P	P	P	P	P	P	P						chr9	15114804	15116521	+	ncRNA	ncRNA	1719			ExtractFromSourceData	FR264826	ATGACTATGAGGAGGAAGAGATGATTTGAAAATTGGATTAAACTCCTGGACTCTTATACT	fRNAdb	http://www.ncrna.org/frnadb/detail.html?i_name=FR264826	D230030F24 FANTOM3,FT327470 RNAdb v2.0
mmu_21485_PI428960544	0.229895	1.23182	down	0.325532	1.20799	up	0.0671345	1.48802	up	3.86209	4.24493	3.70371	3.68093	3.85155	3.37589	4.52491	3.89121	4.21244	A	A	A	A	P	A	P	A	P						chr9	55646028	55646087	-	ncRNA	ncRNA	619			ReannotationFromAgilent	FR343717	TGATGGGTCAAGGAGATTAATGGGATTGGGTGAATAGTGTGAAACCCACAAAATAATCAA	fRNAdb		gb|AK018445$549$10|tc|TC1626866$549$0|riken|8430427G23$549$10
mmu_19405_PI428960544	0.363852	1.40374	up	0.189427	1.66627	up	0.261556	1.18702	up	3.97137	2.69071	4.11565	3.92739	4.3876	3.93059	4.42673	4.45462	4.10625	A	A	P	P	P	A	P	P	P						chr18	31794781	31799034	+	ncRNA	ncRNA	3828			ExtractFromSourceData	FR311791	TGCACAGCAAGTACTTTTACCCACATTGCTGTCTTGTTAGCCCCAAATGCCAGAATATGG	fRNAdb	http://www.ncrna.org/frnadb/detail.html?i_name=FR311791	F830112F11 FANTOM3,FT333367 RNAdb v2.0
mmu_12474_PI428960544	0.214095	1.23673	up	0.574627	1.12808	down	0.0808767	1.39513	down	5.1444	5.1132	4.52364	5.15416	5.32251	5.22418	4.41198	4.73991	5.10775	P	P	P	P	P	P	P	P	P						chr2	125803491	125805247	+	ncRNA	ncRNA	1756			ExtractFromSourceData	FR008313	GACACCGTACATTGTACATATTTATCCAACACAATATCTGTGTTTTAATATCCAGCTGCA	fRNAdb	http://www.ncrna.org/frnadb/detail.html?i_name=FR008313	E130318F11 FANTOM3,FT330925 RNAdb v2.0
A_30_P01029098	0.485085	1.22174	down	0.617459	1.16356	down	0.766572	1.05	up	1.81934	2.99708	2.07596	2.19569	1.79532	2.03456	2.08427	1.74969	2.40279	A	A	A	A	A	A	A	A	A						chr16	90007931	90011112	-	lncRNA	lncRNA	3181				NONMMUT027615	GGTTTTCCCCTTCTGATTACGAGAAAGCGTATGTTCAAATGTATAACATTTGGAAAACAT	NONCODE		FR123221//NONMMUT027615.2
mmu_21454_PI428960544	0.0442045	1.32771	up	0.883995	1.01547	up	0.00522195	1.30749	down	6.34269	6.42056	6.77449	6.84454	6.91179	7.00823	6.548	6.61624	6.43994	P	P	P	P	P	P	P	P	P						chr11	105122795	105125725	+	ncRNA	ncRNA	2931			ExtractFromSourceData	FR291395	TACATTCTCACAACCATCTAAACTGAGATCTGGTCCTCTTCTGGCATGCAAGTGTACACG	fRNAdb	http://www.ncrna.org/frnadb/detail.html?i_name=FR291395	9530001G02 FANTOM3,FT313367 RNAdb v2.0
A_30_P01021549	0.262415	1.37896	up	0.300004	1.27878	up	0.788961	1.07834	down	2.57553	3.21216	2.77143	3.42597	2.74789	3.77602	3.6101	3.20451	2.80882	A	A	A	A	A	A	P	A	A	lincRNA:chr12:52944867-52971992 forward strand					chr12	52966982	52967041	+	ncRNA							ATTATAGTCCTCCTGACAGGAGAAGAAAGGTAACCATGGAGACACCCCATGTGGTAATGA	Agilent mouse V1
mmu_33568_PI428960544	0.559645	1.15756	up	0.227329	1.38051	down	0.039152	1.59803	down	5.38737	5.44057	4.54884	5.56365	5.42854	5.01785	4.78942	4.83488	4.35686	P	P	P	P	P	P	P	P	P						chr18	74655332	74685533	-	lncRNA	noncoding	1019			ExtractFromSourceData	FR314427	GGATGCTCAAGAAAGTTTGGGAGGAGCTAAGAGACATCAATTATGTAATGAAGAGACAAT	fRNAdb	http://www.noncode.org/search.php?keyword=n421244&sbt=Search	FR314427//NONMMUT104861.1
A_30_P01022620	0.0801556	1.69851	down	0.226733	1.31695	down	0.216685	1.28973	up	3.83276	2.99079	3.27657	2.57613	2.98792	2.24325	3.06683	3.12575	2.71594	P	A	A	A	A	A	A	A	A	lincRNA:chr3:27837825-27880925 reverse strand					chr3	27851430	27851489	-	ncRNA							GTTTATTGACAGTAGTACTTGTTCTAAGTTGCAGCGGTATCTCAGCACTGAGCATCTAAG	Agilent mouse V1
mmu_12185_PI428960544	0.0469089	2.01192	up	0.0622694	1.8256	up	0.689342	1.10206	down	2.42952	2.11841	3.00366	3.62898	3.06317	3.88516	3.3366	3.03561	3.78449	A	A	A	P	A	A	A	A	P						chr2	155844876	155862364	-	ncRNA	ncRNA	3320			ExtractFromSourceData	FR175176	TTCACAGACACAGGGGGCAACGTCTACATCCTCACAGTGCGTAGCCCATAATGACCAGGG	fRNAdb	http://www.ncrna.org/frnadb/detail.html?i_name=FR175176	9530083L01 FANTOM3,FT314138 RNAdb v2.0
mmu_8267_PI428960544	0.000113	1.37417	down	0.0104732	1.33956	down	0.723318	1.02584	up	10.5627	10.5886	10.561	10.1629	10.1116	10.0622	10.0097	10.3238	10.1136	P	P	P	P	P	P	P	P	P						chr18	36452279	36454825	+	ncRNA	ncRNA	2547			ExtractFromSourceData	FR196116	TGTGAAATGGCAGCTTTTCTGGTCAAGGCACCATTGGTGTTGGGAACTTACTATTTTGGG	fRNAdb	http://www.ncrna.org/frnadb/detail.html?i_name=FR196116	A330049K10 FANTOM3,FT316691 RNAdb v2.0
A_30_P01030007	0.193477	1.28224	up	0.358876	1.14513	up	0.287822	1.11973	down	4.93934	4.82605	5.43801	5.16978	5.50095	5.60865	5.29514	5.23494	5.25984	P	P	P	P	P	P	P	P	P	lincRNA:chr2:71576218-71603818 forward strand					chr2	71588340	71588399	+	ncRNA							AAGAATCTTCTGAGCACTAAGTCAGGCTTGGAATGTCCCTTCTGCTGACTTTCCGGAAAA	Agilent mouse V1
mmu_27480_PI428960544	0.128721	1.097	up	0.568844	1.03071	down	0.00582506	1.13069	down	11.2109	11.1919	11.3992	11.4351	11.4096	11.3581	11.2342	11.2591	11.1779	P	P	P	P	P	P	P	P	P						chr8	28270299	28281163	+	ncRNA	ncRNA	522			ExtractFromSourceData	FR018673	AGTCCTGCCTGCTGAGATGAACATTTCTAGGAAGGCCCAACATTATCTTTAAGGGAAATT	fRNAdb	http://www.ncrna.org/frnadb/detail.html?i_name=FR018673	A430082A11 FANTOM3,FT317418 RNAdb v2.0
mmu_13426_PI428960544	0.2504	1.19149	down	0.337818	1.11949	down	0.614896	1.06431	up	9.4592	9.42327	9.07161	9.2903	9.10247	8.80303	9.07372	9.06794	9.32391	P	P	P	P	P	P	P	P	P						chr3	65183585	65185688	-	ncRNA	ncRNA	2149			ExtractFromSourceData	FR250606	GTGCTCACATTCTTTCCTTTCTCATATGTGTGATAGGTAGACTCTTAGTGTTAAGAATTT	fRNAdb	http://www.ncrna.org/frnadb/detail.html?i_name=FR250606	2810047D15 FANTOM3,FT34348 RNAdb v2.0
A_30_P01030552	0.746926	1.05658	down	0.5819	1.09229	down	0.767025	1.0338	down	1.74151	2.3505	1.80084	1.79991	1.72738	2.12738	2.00678	1.71249	1.79152	A	A	A	A	A	A	A	A	A	lincRNA:chr12:16447954-16448489 forward strand					chr12	16448430	16448489	+	ncRNA							GTGTATCTGAAGAAACATGAAAGGTACTCCGAGGGCATGCATTTCTCACTGAACTAGGAG	Agilent mouse V1
mmu_26671_PI428960544	0.840593	1.07604	up	0.980848	1.00544	up	0.822752	1.07021	down	3.98378	3.02339	3.23896	2.73876	4.03632	3.78824	3.25396	3.42521	3.59045	A	A	A	A	P	A	A	P	A						chr15	10619045	10644313	-	ncRNA	ncRNA	1198			ExtractFromSourceData	FR159303	ACTACTTTGATAAGAGGCCAGACTCGATGCTTCGAGAGTGACTCCAAAGTATCAGCTCTT	fRNAdb	http://www.ncrna.org/frnadb/detail.html?i_name=FR159303	B230308H11 FANTOM3,FT321484 RNAdb v2.0
mmu_8228_PI428960544	0.0092077	1.83877	up	0.578595	1.16631	up	0.167991	1.57658	down	2.5321	2.40153	2.72187	3.40239	3.72337	3.16597	2.90205	2.10369	3.3156	A	A	A	P	P	P	A	A	A						chr19	40724151	40724210	-	ncRNA	ncRNA	713			ReannotationFromAgilent	FR131636	CCATGCTTCTTAACTGTCTAGTTATGTCTCTAGTCCCAAAGAGATTTTTGAAAAGTGTTT	fRNAdb		gb|AK087130$479$174|tc|TC1614293$479$174|riken|E030029C23$479$174|nap|NAP087749-1$479$174
A_30_P01030584	0.947393	1.02166	down	0.923656	1.0269	up	0.904142	1.04914	up	2.1888	2.38555	2.69586	1.78099	2.21253	3.18392	2.21818	3.14275	2.02414	A	A	A	A	A	A	A	P	A						chr4	119963955	119976499	+	lncRNA	noncoding	4430				FR132481	TGTGAGCATCTGGGTTTGAGGATGTGGGGAGGACAGGGATGAGGGCAAGGAGCCTCGGGC	fRNAdb		FR132481//NONMMUT115519.1//NONMMUT049230.2
mmu_25321_PI428960544	0.262214	1.18034	down	0.131132	1.25685	down	0.2157	1.06482	down	1.76686	2.36757	2.05641	1.80103	1.73468	1.93753	1.72344	1.7138	1.76416	A	A	A	A	A	A	A	A	A						chr7	145753567	145753978	-	ncRNA	ncRNA	411			ExtractFromSourceData	FR153135	AAGCCTATGTTAGGCTCTGGGTTCAATCTCTAATACTGCAGTAGACAGACAGAAGACAGC	fRNAdb	http://www.ncrna.org/frnadb/detail.html?i_name=FR153135	2900001A22 FANTOM3,FT34519 RNAdb v2.0
A_30_P01024655	0.539725	1.05278	down	0.0210939	1.33075	down	0.0108785	1.26403	down	6.44614	6.53456	6.20714	6.39436	6.35015	6.22071	5.98967	6.07459	5.88688	P	P	P	P	P	P	P	P	P	lincRNA:chr9:13224147-13424397 reverse strand					chr9	13256179	13256238	-	ncRNA							CTGTGTGACAAATAAAAACTGAGGTGACATCAGTGCCCTCACAGGTTTAATTCCTCTAAG	Agilent mouse V1
mmu_11082_PI428960544	0.718839	1.11439	down	0.380525	1.34605	down	0.634722	1.20788	down	3.25899	2.6538	3.17215	3.39505	3.03273	2.1884	2.48786	3.32795	1.98295	A	A	A	A	A	A	A	A	A						chr9	23027729	23033793	+	ncRNA	ncRNA	1617			ExtractFromSourceData	FR378326	AATGGTGTAGAACATAGAATGTTTAGCTTAGGGCTTAGACTGTGGGAAGTCCCCTGGGAT	fRNAdb	http://www.ncrna.org/frnadb/detail.html?i_name=FR378326	C530044F15 FANTOM3,FT325493 RNAdb v2.0
mmu_3660_PI428990136	0.127322	1.69044	up	0.309218	1.37696	up	0.101082	1.22766	down	5.51823	5.4977	6.65703	6.52495	6.5862	6.83402	6.38916	6.50887	6.15939	P	P	P	P	P	P	P	P	P						chr12	11209294	11211215	-	ncRNA	ncRNA	1236			ExtractFromSourceData	FR105334	AACAGCACCTGTGTCCCTACCAGGAAGGACTTGATCTTGATATTTTGGTCCCAGACAAAA	fRNAdb	http://www.ncrna.org/frnadb/detail.html?i_name=FR105334	9530020I12 FANTOM3,FT313803 RNAdb v2.0
mmu_3557_PI428960544	0.885729	1.03096	up	0.253751	1.20257	down	0.212848	1.23981	down	2.23789	2.35942	1.7133	2.04989	2.54648	1.84621	1.8408	1.7924	1.87903	A	A	A	A	A	A	A	A	A						chr7	97357487	97361052	+	ncRNA	ncRNA	3565			ExtractFromSourceData	FR094167	TACTTTACTATTCCTGGGAGGGAACTCTATCATCTCCACTTACTGTAAGAGGCAGTTAAA	fRNAdb	http://www.ncrna.org/frnadb/detail.html?i_name=FR094167	D630029B17 FANTOM3,FT328722 RNAdb v2.0
mmu_7732_PI428960544	0.814025	1.07746	up	0.435932	1.28026	down	0.43165	1.37943	down	3.83542	4.2163	3.56558	4.63788	3.30577	3.99656	3.59345	2.8462	4.10834	P	A	P	P	A	A	A	A	P						chr4	128523440	128550942	+	ncRNA	ncRNA	1457			ExtractFromSourceData	FR042720	ATTCAGTTGAGAAATGAGCCTGCTGGAAGAATGACACTGTTTAACACGGTAGGGCCCTTT	fRNAdb	http://www.ncrna.org/frnadb/detail.html?i_name=FR042720	9930028L14 FANTOM3,FT314713 RNAdb v2.0
mmu_12506_PI428960544	0.859215	1.06127	down	0.422628	1.27319	up	0.462876	1.35119	up	3.66367	3.04123	3.17509	2.43877	3.33347	3.85038	4.18503	3.01138	3.72892	A	A	A	A	A	A	P	A	A						chr13	105623153	105624354	+	ncRNA	ncRNA	507			ReannotationFromAgilent	FR047351	TCTTTCCTATTGCATACGAGGGCTACAGCAGAGGAATAAATGAAGAAGAGGAAAAGAAAA	fRNAdb		ens|ENSMUST00000156105$395$1351|gb|AK013737$418$29|gb|BC027133$382$1389|tc|TC1627544$418$1980
mmu_3301_PI428994341	0.179121	1.23347	down	0.343258	1.1515	down	0.142792	1.07118	up	2.12413	2.33	1.70529	1.70951	1.73495	1.80679	1.93424	1.77581	1.83881	A	A	A	A	A	A	A	A	A						chr14	98935881	98935940	+	ncRNA	ncRNA	323			ReannotationFromAgilent	uc.353+	GCTTCCTGTTCTTAATGATGAATTTGATGTAGGGGTGATTAAGATTGTTAGGCTTTTGAA	UCR
mmu_34447_PI428960544	0.654813	1.2313	up	0.443229	1.3138	up	0.888857	1.067	up	2.85465	2.69152	1.81829	3.76456	2.54564	1.9548	3.34798	2.98121	2.2165	A	A	A	P	A	A	A	A	A						chr16	31428073	31428132	-	ncRNA	ncRNA	2216			ReannotationFromAgilent	XR_168941.1	CATTTTATACCCATTTCCTGGTACCCAGAGCGCTGAAGACAGGGAGAATCCTGAAAATAG	RefSeq		ref|XR_384809$2477$113|ref|XR_396976$2476$113|gb|AK036265$1731$110|gb|XR_168941$2045$111
mmu_3169_PI428960544	0.0487716	1.95503	up	0.519122	1.25192	up	0.268206	1.56162	down	1.85383	2.40024	1.76089	2.43085	3.10629	3.37939	2.04121	1.80164	3.14456	A	A	A	A	A	A	A	A	P						chr18	47482773	47485504	+	ncRNA	ncRNA	2730			ExtractFromSourceData	FR363939	ATTTCCCATCTGTGGGAAAGTAAACGGAAGTGGATATTATCTTGTTAAGCAAAAGTCAGA	fRNAdb	http://www.ncrna.org/frnadb/detail.html?i_name=FR363939	F830004N09 FANTOM3,FT332588 RNAdb v2.0
mmu_31144_PI428960544	0.233586	1.36431	up	0.204906	1.38802	up	0.906557	1.01738	up	5.13403	5.19672	6.01334	5.71192	5.78712	6.18956	5.70255	5.90035	6.16028	P	P	P	P	P	P	P	P	P						chr13	30428310	30437779	+	ncRNA	noncoding	627			ExtractFromSourceData	FR402720	GGTGGTGGTGTGAGGAAACTATTTAGGACTACTTTAATCTTGAAGATAAAAATAGTCACA	fRNAdb	http://www.noncode.org/search.php?keyword=n295936&sbt=Search	NONMMUT016847
A_30_P01026870	0.0842242	1.58312	down	0.0800481	1.44504	down	0.566572	1.09556	up	6.939	6.83279	6.25134	5.72065	5.92983	6.38431	6.29769	6.04078	6.09131	P	P	P	P	P	P	P	P	P						chr2	144164485	144166637	-	lncRNA	lncRNA	2152				NONMMUT109854	TTACAACAGAGAGGAACTCCCCAGAGAAGCTGAAAGTGGAATACAAAGACCAGACTGCTA	NONCODE		NONMMUT109854.1//NONMMUT108041.1
A_30_P01031682	0.0122707	1.21734	up	0.167314	1.05197	up	0.0509674	1.15721	down	9.7847	9.7704	9.81374	9.96311	10.0716	10.1853	9.83859	9.94347	9.80604	P	P	P	P	P	P	P	P	P						chr18	75358440	75365170	-	lncRNA	lncRNA	2065				NONMMUT033054	TTGTTGTTGATGCACGTCTGGTGGTACATGCTTGAAGAACACAGACACCCTGAGAAGAAA	NONCODE		NONMMUT104908.1//NONMMUT033081.2//NONMMUT033080.2//NONMMUT033079.2//NONMMUT033078.2//NONMMUT033077.2//NONMMUT033073.2//NONMMUT033072.2//NONMMUT033069.2//NONMMUT033068.2//NONMMUT033064.2//NONMMUT033062.2//NONMMUT033061.2//NONMMUT033060.2//NONMMUT033057.2//NONMMUT033076.2//NONMMUT033075.2//NONMMUT033074.2//NONMMUT033071.2//NONMMUT033070.2//NONMMUT033067.2//NONMMUT033066.2//NONMMUT033065.2//NONMMUT0…
A_30_P01021397	0.895298	1.02605	down	0.306594	1.1721	down	0.39354	1.14235	down	2.32981	2.23522	1.73582	1.89976	2.44189	1.84792	1.7398	1.94129	1.93247	A	A	A	A	A	A	A	A	A	lincRNA:chr15:98845813-98849936 reverse strand					chr15	98849802	98849861	-	ncRNA							GCAGTCATGAGAATAGTTCAAAATCTGTGCTTTGGCCAAAGAAAGTTTATCCCTGTCAAC	Agilent mouse V1
A_30_P01020003	0.900414	1.01698	down	0.514794	1.04112	down	0.866816	1.02374	down	6.12098	6.14127	6.26431	6.14584	6.45994	5.84791	6.08747	6.01737	6.2473	P	P	P	P	P	P	P	P	P	lincRNA:chr14:77511189-77522852 forward strand					chr14	77511610	77511669	+	ncRNA							CTGTATGTGCATCTTTCAAATGTGCTTTCCTGAATGCTTGTTTATAACTGTTGAATTCAC	Agilent mouse V1
mmu_10301_PI428960544	0.164092	1.16422	down	0.0190113	1.28877	down	0.264453	1.10698	down	9.51573	9.7847	9.71831	9.31617	9.3954	9.64907	9.3346	9.37991	9.20624	P	P	P	P	P	P	P	P	P						chr10	93189470	93190952	+	ncRNA	ncRNA	873			ExtractFromSourceData	FR366004	GCCCTCTTCTAGTCTGAAGACAGCTACAGGATACTCATATACATGAAATAAATAAAAATC	fRNAdb	http://www.ncrna.org/frnadb/detail.html?i_name=FR366004	G930047P07 FANTOM3,FT334521 RNAdb v2.0
A_30_P01029844	0.447582	1.33585	down	0.0743449	1.69628	up	0.0608239	2.26597	up	3.30004	2.47572	3.23194	1.97249	3.39032	2.39161	4.11706	3.57017	3.60758	A	A	A	A	A	A	P	P	P						chr18	73870982	73877247	+	lncRNA	noncoding	3318				FR314282	AGTCCTGGGCAAGTTACTAGACATCCGAACCTCAGTTAAATCCTCAACATTAAAAAAGCT	fRNAdb		FR314282//NONMMUT032991.2
mmu_19025_PI428960544	0.115272	1.09682	up	0.059076	1.32638	down	0.0236394	1.4548	down	7.62661	7.62533	7.46755	7.77403	7.71096	7.6345	7.02335	7.45878	7.01489	P	P	P	P	P	P	P	P	P						chr4	132695935	132697443	+	ncRNA	ncRNA	1508			ExtractFromSourceData	FR090837	GAATCTGATCCCTTCTAGTGTCTTTGAGTATTTGTACACACTCACAAATTCATACACGTG	fRNAdb	http://www.ncrna.org/frnadb/detail.html?i_name=FR090837	D930032K10 FANTOM3,FT329785 RNAdb v2.0
mmu_14384_PI428960544	0.377939	1.16775	down	0.120484	1.34817	down	0.371428	1.1545	down	2.34139	2.71197	2.13765	2.09426	2.4649	1.96065	1.74615	2.22727	1.92458	A	A	A	A	A	A	A	A	A						chr2	34223631	34227310	-	ncRNA	ncRNA	2855			ExtractFromSourceData	FR133784	GAACTGCCACTGTCAGTGGACAGTGTGATTTTAGTTTTGGTTTTCTTTTAAAATAAGACA	fRNAdb	http://www.ncrna.org/frnadb/detail.html?i_name=FR133784	D230035L23 FANTOM3,FT327537 RNAdb v2.0
mmu_18412_PI428960544	0.278576	1.30245	up	0.219146	1.39789	up	0.816268	1.07328	up	3.05846	3.22761	2.78218	2.88391	3.50761	3.82041	3.33416	3.08413	4.09971	A	A	A	A	P	A	A	A	A						chr17	71874292	71876144	-	ncRNA	ncRNA	1853			ExtractFromSourceData	FR394905	TACAATTCCAGTATTCAAAAGGCTCTAAGAAGAAGATGGCTCAGGGCTGGAGAGATGGCT	fRNAdb	http://www.ncrna.org/frnadb/detail.html?i_name=FR394905	8030461E11 FANTOM3,FT311792 RNAdb v2.0
mmu_6052_PI428960544	0.803281	1.05871	down	0.15065	1.54584	down	0.0748377	1.46011	down	3.40082	2.41936	2.71484	2.57577	2.94098	2.77133	1.85182	2.55028	2.24774	P	A	A	A	A	A	A	A	A						chr4	41491910	41495280	-	ncRNA	ncRNA	3370			ExtractFromSourceData	FR266901	GTGTTGTTAGGTAGCACTCCTGAAGATGGAGCTACTGACAATGTAGTAACTGACTAATCG	fRNAdb	http://www.ncrna.org/frnadb/detail.html?i_name=FR266901	A130079F12 FANTOM3,FT315658 RNAdb v2.0
A_30_P01021556	0.339212	1.06635	down	0.00416372	1.34086	down	0.0327398	1.25743	down	7.02098	6.91883	6.99148	6.72522	6.95184	6.97618	6.42485	6.60291	6.63405	P	P	P	P	P	P	P	P	P	lincRNA:chr8:19678750-20038750 forward strand					chr8	19889307	19889366	+	ncRNA							AAGCATCACTTTAGCTCAACCAGAGGAATGGGGAATGCAGAGTCAAGCTGCTTCCAATTA	Agilent mouse V1
mmu_31486_PI428960544	0.0397537	2.04407	down	0.313651	1.3079	down	0.0287366	1.56286	up	6.29267	5.84386	5.21912	4.67834	4.54958	5.0334	5.14382	5.53615	5.51391	P	P	P	P	P	P	P	P	P						chr1	172612609	172612918	+	ncRNA	noncoding	2330			ExtractFromSourceData	FR338048	GGAAAAAGTGCTAAGTGGCGGCAAAGTTTTTATGTATTAGAGAAGTTCTTAAAACTCAGA	fRNAdb	http://www.noncode.org/search.php?keyword=n297432&sbt=Search	NONMMUT003739
A_30_P01030316	0.0183125	3.44575	down	0.000421	5.68897	down	0.235538	1.65101	down	4.72118	4.73621	4.75792	2.08268	3.66424	3.11394	2.65004	2.19376	1.847	P	P	P	A	P	A	A	A	A	lincRNA:chr2:157361470-157379813 forward strand					chr2	157378671	157378730	+	ncRNA							CTTTGATTAAATACTTTATTGCCTTAACACACTTTGAGCCAACATCTCTCAAGACTGAAG	Agilent mouse V1
mmu_24854_PI428960544	0.776556	1.13015	up	0.757238	1.14438	up	0.927184	1.01259	up	3.95006	2.73349	1.9962	3.27566	3.05978	2.87385	2.8026	3.27342	3.18742	A	A	A	A	A	A	A	A	A						chr14	99499173	99500557	+	ncRNA	ncRNA	1383			ExtractFromSourceData	FR126416	CGACAACTTGAAAATGGATTATCTTACAAAGGTAAGGTCAGATGCAAACTGTTATTCTCT	fRNAdb	http://www.ncrna.org/frnadb/detail.html?i_name=FR126416	D030048H11 FANTOM3,FT326316 RNAdb v2.0
mmu_21363_PI428960544	0.723114	1.04779	up	0.101122	1.34227	up	0.149059	1.28105	up	4.5279	4.23521	4.65834	4.30894	4.57517	4.73942	4.96393	4.6012	5.13036	P	A	P	P	P	P	P	P	P						chr9	72736851	72738292	+	ncRNA	ncRNA	1441			ExtractFromSourceData	FR172087	GAAACATGCCCACACATGGACATACGAACATACAGAATGAAGAAATGAAATGCAATTTAA	fRNAdb	http://www.ncrna.org/frnadb/detail.html?i_name=FR172087	C430016J02 FANTOM3,FT313277 RNAdb v2.0
mmu_5654_PI428960544	0.291762	1.6319	up	0.30189	1.60918	up	0.827354	1.01411	down	8.78479	8.90898	10.5766	10.0585	10.0548	10.2767	10.1659	10.0175	10.146	P	P	P	P	P	P	P	P	P						chr19	46254972	46259349	+	ncRNA	ncRNA	4380			ExtractFromSourceData	FR401233	CTGCCCCCAGCTATATAATATGTTTGAGGCTAGCCTAGCTATTTGAGACTTTGTCACAGG	fRNAdb	http://www.ncrna.org/frnadb/detail.html?i_name=FR401233	D430033H22 FANTOM3,FT328320 RNAdb v2.0
mmu_22273_PI428960544	0.640857	1.12792	up	0.330638	1.25195	down	0.0869595	1.41209	down	7.09483	6.94861	6.19347	7.06898	7.16937	6.51953	6.40181	6.27871	6.58386	P	P	P	P	P	P	P	P	P						chr2	29035378	29037984	+	ncRNA	ncRNA	2608			ExtractFromSourceData	FR098841	GTAGCTTTGTGTTTTGTATGCTCTGGATTCATAACTGGATTTTGGCAAATAGTAAACCTA	fRNAdb	http://www.ncrna.org/frnadb/detail.html?i_name=FR098841	A130090N03 FANTOM3,FT315796 RNAdb v2.0
mmu_19295_PI428960544	0.270407	1.25644	up	0.942133	1.01302	up	0.340115	1.24029	down	1.7891	2.28977	1.98851	2.31973	2.00047	2.73521	1.83868	1.85799	2.42671	A	A	A	A	A	A	A	A	A						chr6	92571833	92574088	-	ncRNA	ncRNA	2256			ExtractFromSourceData	FR228095	CATTGCCTTCAATGTGGTAAGAGAGAAAGAGACAGATGCAGTGGTGTGCACTAATTTTTT	fRNAdb	http://www.ncrna.org/frnadb/detail.html?i_name=FR228095	6030448N05 FANTOM3,FT39436 RNAdb v2.0
A_30_P01033543	0.972928	1.01369	down	0.194878	1.50812	up	0.220033	1.52877	up	2.23731	2.69112	3.47804	2.37996	2.37552	3.59212	3.47533	3.16268	3.54671	A	A	A	A	A	A	A	A	A						chr18	23910834	23933185	+	lncRNA	noncoding	1599				FR404910	CCTGCGTATGGCCCAACTAGCACTGCTATTTGCCTACAAAAACGTCTCTATTGATGGTAA	fRNAdb		FR404910
A_30_P01021398	0.136271	1.26949	up	0.00232454	2.08724	down	0.00094	2.64973	down	10.0673	9.93453	9.63837	10.3677	10.3502	9.95506	8.65495	8.95426	8.84619	P	P	P	P	P	P	P	P	P	lincRNA:chr17:26911397-26917047 forward strand					chr17	26913057	26913116	+	ncRNA							ACAAAACTGTATGTGTACTGTATTTGCTTCTCCACATGTTTTGCGACACTGTACTCCCAC	Agilent mouse V1
mmu_28886_PI428960544	0.356721	1.13898	down	0.418501	1.11965	down	0.625971	1.01727	up	1.79772	2.29817	1.73802	1.7271	1.72366	1.81992	1.72931	1.76832	1.84714	A	A	A	A	A	A	A	A	A						chr3	101814077	101818574	+	ncRNA	mRNAlike lncRNA				ExtractFromSourceData	n271533	TAGTTTTGTCTGAAAAGTACTTTAGCTGTTTTTAAGGAGAGTAGCTCCTTTGTGTGTGTG	NONCODEv3.0	http://www.noncode.org/search.php?keyword=n271533&sbt=Search
mmu_10513_PI428960544	0.992803	1.00257	down	0.15011	1.3992	down	0.153346	1.39562	down	2.62896	2.30871	1.69989	2.20957	2.68165	1.73524	1.71057	1.73315	1.74003	A	A	A	A	A	A	A	A	A						chr14	47625261	47627803	-	ncRNA	ncRNA	2542			ExtractFromSourceData	FR037665	ATAACATTCTCTTTAGGGTGGACAATTCTGCTGCAGAACAAAGGCATCCTTGGGTACTCT	fRNAdb	http://www.ncrna.org/frnadb/detail.html?i_name=FR037665	D230030G06 FANTOM3,FT327471 RNAdb v2.0
A_30_P01030589	0.81884	1.02307	down	0.0596834	1.31965	up	0.0404682	1.3501	up	3.96806	4.28961	4.25319	3.96485	4.25534	4.19194	4.70122	4.341	4.66912	A	A	P	P	P	P	P	P	P	lincRNA:chr15:61984389-62102500 reverse strand					chr15	62084291	62084350	-	ncRNA							AATTAAGCAGTTGACTTGGATAAGACTTAACATCTCTGGTCCCAGGGGGATAACTTTTAC	Agilent mouse V1
A_30_P01024857	0.448757	1.20007	up	0.0306216	1.51421	up	0.262396	1.26177	up	4.5728	4.08375	3.98839	4.27141	4.17547	4.9874	4.8601	4.77484	4.80569	P	A	P	P	P	P	P	P	P	lincRNA:chr18:5951953-5952386 forward strand					chr18	5951997	5952056	+	ncRNA							AAAGGAAAGGGAGGGATCAATAAGAGGGGAAATGAACAAATAAGCATAACACTTGGCTAT	Agilent mouse V1
A_30_P01019241	0.58212	1.07578	up	0.865086	1.02145	down	0.350428	1.09886	down	5.97529	6.22001	6.48351	6.21074	6.25928	6.52495	6.35877	6.07982	6.14836	P	P	P	P	P	P	P	P	P	lincRNA:chr2:154235540-154248551 forward strand					chr2	154246149	154246208	+	ncRNA							TTTTTGGAAATCTTTTTGGAGCTCAGCCTGAAGGGTATCTCCCCAGGCCCTTTATTGGTT	Agilent mouse V1
mmu_23956_PI428960544	0.703203	1.08401	up	0.657512	1.16505	up	0.824437	1.07476	up	3.20743	2.44522	2.70032	3.24912	2.75507	2.69792	2.35705	3.74357	2.91352	A	A	A	A	A	A	A	A	A						chr8	18882984	18884413	+	ncRNA	ncRNA	1429			ExtractFromSourceData	FR031438	TTTTCAGAAAGGATGTTGGGATGAAAGTAAGAAAACAAATAAAGTCTCTTCTTGTCTCGC	fRNAdb	http://www.ncrna.org/frnadb/detail.html?i_name=FR031438	9830165D24 FANTOM3,FT31231 RNAdb v2.0
mmu_14054_PI428960544	0.161317	1.25739	down	0.00703506	2.07882	down	0.0151343	1.65329	down	8.66552	9.00029	8.46678	8.43702	8.54226	8.16203	7.7641	7.81853	7.38267	P	P	P	P	P	P	P	P	P						chr1	23284671	23285852	+	ncRNA	ncRNA	1182			ExtractFromSourceData	FR012197	AATGAGGTCTTCCATCTTACTTCTACAGAATTAGGTGCAGAATTAGGTAAAGAATTAGCT	fRNAdb	http://www.ncrna.org/frnadb/detail.html?i_name=FR012197	D730035N20 FANTOM3,FT328962 RNAdb v2.0
A_30_P01017705	0.184025	1.27212	up	0.395695	1.42165	down	0.168255	1.80851	down	4.01802	3.44604	4.02157	4.06736	4.08139	4.37859	2.36519	4.04511	3.55263	A	A	P	P	P	P	A	P	A						chr8	69553902	69554365	+	lncRNA	lncRNA	463				NONMMUT128812	AGTTCCTGCATTCAGATCTTAATCTTGTTTGCAGAGCTCCCTTGATCTTCTCTCTGACCC	NONCODE		NONMMUT128812.1
mmu_19191_PI428960544	0.0192102	1.54451	up	0.618383	1.08	down	0.0101122	1.66806	down	3.84183	3.45006	3.3591	4.21924	4.2786	4.03458	3.6142	3.15569	3.54801	A	A	P	P	P	P	A	A	A						chr14	34191110	34191958	-	ncRNA	ncRNA	848			ExtractFromSourceData	FR351857	CAACATGCACCACTGGGTGTAAACAGTGTTATCTAGTGTGTCAATTGGTTATAATATTTT	fRNAdb	http://www.ncrna.org/frnadb/detail.html?i_name=FR351857	A930041C15 FANTOM3,FT320645 RNAdb v2.0
mmu_13612_PI428960544	0.144198	1.22481	up	0.347307	1.19805	down	0.0437504	1.46738	down	3.0527	3.32804	3.59993	3.65105	3.55285	3.65444	3.43725	2.83625	2.92512	A	A	A	P	P	A	A	A	A						chr8	129084711	129085291	+	ncRNA	ncRNA	580			ExtractFromSourceData	FR183481	CTCTCCAGCTCTATAGTGAAGAGTTTTGAAGACAAATAGCTCTTTTGAGAATACATCTAA	fRNAdb	http://www.ncrna.org/frnadb/detail.html?i_name=FR183481	A530065G20 FANTOM3,FT317860 RNAdb v2.0
mmu_35168_PI428960544	0.317895	1.36269	down	0.591489	1.18508	down	0.293211	1.14987	up	1.934	2.99822	1.75077	1.72218	1.74955	1.87192	1.74589	2.28786	1.9143	A	A	A	A	A	A	A	A	A						chrX	154190409	154190468	+	ncRNA	ncRNA	1145			ReannotationFromAgilent	NR_045569.1	GTACTTTAAGTTACTTCCCACGGTCTTTTGGTCAATATTTGAAATGGTTTCTTCACCTTT	RefSeq		ref|NM_001252591$939$71|ref|NR_045569$1014$71|ref|NR_103722$974$71|ens|ENSMUST00000112521$785$53
A_30_P01032556	0.498874	1.30308	up	0.749122	1.10808	up	0.638176	1.17599	down	2.18862	3.08841	3.32349	2.5985	3.91634	3.23147	3.46929	3.00344	2.57197	A	A	A	A	P	A	P	A	A	lincRNA:chr8:94841965-94881130 forward strand					chr8	94872166	94872225	+	ncRNA							CATTCCTGGTGGGGCGCTTATAAAAACTATATTTCCCTAGCTAGCTGCGAGGAATGAAAA	Agilent mouse V1
A_30_P01025850	0.198528	1.43033	up	0.535813	1.12321	down	0.0589682	1.60656	down	1.96896	2.52873	1.75876	2.1138	2.86757	2.82412	1.75396	2.07485	1.92476	A	A	A	A	A	A	A	A	A						chr19	21574693	21596141	-	lncRNA	lncRNA	15933				NONMMUT034148	TTGATTTTAGGGGATGGAGCTTAAGAACATCAAAAGCTGGGGCTAGATGTCTGAGGCAGA	NONCODE		NONMMUT105970.1//NONMMUT034148.2//NONMMUT034147.2
A_30_P01032481	0.315004	1.30184	up	0.209894	1.42069	up	0.412627	1.0913	up	2.63501	2.20695	3.30984	2.94995	3.23628	3.10722	3.09636	3.13156	3.44366	A	A	A	A	A	A	P	A	A						chr2	78925403	78928681	+	lncRNA	lncRNA	3278				NONMMUT038128	GGAAGGTGCTTATACATAGTTAAATACGGTTTTATGTAGTTTGAGTCATTGGAAGCTAAG	NONCODE		FR044133//NONMMUT038128.2
mmu_34941_PI428960544	0.0251552	1.42301	up	0.978138	1.00654	down	0.179134	1.43231	down	4.86512	4.48877	4.69203	4.99925	5.25826	5.31524	4.71186	4.12844	5.17742	P	A	P	P	P	P	P	P	P						chr13	63390499	63390558	-	ncRNA	ncRNA	2764			ReannotationFromAgilent	NR_045794.1	ACTTCAGTTGCTGCTGTACAGACATGTTAGTAAATTCCTAGGCCAGGGTTAGGAGTGACT	RefSeq		ref|NR_045794$2667$37
mmu_2852_PI428960544	0.158513	1.29421	up	0.315594	1.35988	down	0.114398	1.75998	down	3.64488	4.08056	3.83903	4.23764	3.92004	4.52301	2.74841	3.47483	4.01077	P	A	P	P	P	P	A	A	P						chr18	26372864	26374149	+	ncRNA	ncRNA	1286			ExtractFromSourceData	FR391823	AATGCTGGAACACTTGTCTCCACACAGTGCATGTCCCACAAAAGACTTTGTATGCACCTT	fRNAdb	http://www.ncrna.org/frnadb/detail.html?i_name=FR391823	B230219B03 FANTOM3,FT321427 RNAdb v2.0
mmu_4377_PI428960544	0.934224	1.02252	up	0.281112	1.20844	down	0.362122	1.23565	down	1.94251	2.46373	1.73646	1.86472	1.71171	2.66264	1.72333	1.75576	1.84416	A	A	A	A	A	A	A	A	A						chr10	58350207	58353020	+	ncRNA	ncRNA	2813			ExtractFromSourceData	FR229963	ATGTATCGAGCCCATGACATTCAGGGACAACCCTTGTTGATCAGGCTTTTATTTCTCCCA	fRNAdb	http://www.ncrna.org/frnadb/detail.html?i_name=FR229963	4832418D03 FANTOM3,FT35788 RNAdb v2.0
mmu_416_PI428960544	0.139549	1.5487	up	0.0550169	1.83489	up	0.173988	1.1848	up	5.27095	5.27454	6.22642	6.18851	6.01746	6.45909	6.57371	6.49981	6.32546	P	P	P	P	P	P	P	P	P						chr4	107379662	107381249	+	ncRNA	lincRNA	386			ExtractFromSourceData	ENSMUST00000147654	TGATTAGAACCCAGTGCTCTCCGGGAAGCACAGAAATTGGATCAATCTGTAAAGCCAAAC	Ensembl	http://asia.ensembl.org/Multi/Search/Results?q=ENSMUST00000147654;site=ensembl	ENSMUSG00000085549
mmu_27225_PI428960544	0.861098	1.07469	up	0.557819	1.24764	up	0.648855	1.16092	up	1.85106	3.29976	2.28658	3.2928	2.20016	2.2562	3.17023	2.91784	2.30691	A	A	A	A	A	A	A	A	A						chr18	73924615	73927315	-	ncRNA	ncRNA	2700			ExtractFromSourceData	FR251874	CCCGAGACTGCTATAAAGACTTGATAATTACGTGAACTGTTTTTCCCTTTTTGTGATATA	fRNAdb	http://www.ncrna.org/frnadb/detail.html?i_name=FR251874	9130022D06 FANTOM3,FT312179 RNAdb v2.0
mmu_5449_PI428960544	0.860783	1.05163	up	0.413768	1.28818	up	0.0832508	1.22493	up	8.1287	8.01104	9.21837	8.45995	8.47829	8.63776	8.75351	9.04015	8.66044	P	P	P	P	P	P	P	P	P						chr17	45284185	45288578	+	ncRNA	ncRNA	4394			ExtractFromSourceData	FR208062	AGGAAAATATAAAAGAGGCGCTATTACCTTATTAAAAACTCCAGCTTCCTTTCCCCCTGC	fRNAdb	http://www.ncrna.org/frnadb/detail.html?i_name=FR208062	4931419J09 FANTOM3,FT37438 RNAdb v2.0
mmu_29163_PI428960544	0.760352	1.05175	down	0.279237	1.15505	down	0.438674	1.09822	down	1.80658	2.29743	1.81553	2.20419	1.71778	1.77919	1.71556	1.8373	1.74279	A	A	A	A	A	A	A	A	A						chr14	28651351	28689403	-	ncRNA	ncRNA	1584			ExtractFromSourceData	FR236518	TAGATGAAGTGAACTGATTCTAGCAAGTTGTCCTCTAACATCTGTGCTTGCTATGGAAAG	fRNAdb	http://www.noncode.org/search.php?keyword=n275734&sbt=Search	NONMMUT020141
A_30_P01024610	0.180232	1.88707	up	0.572558	1.28892	up	0.254697	1.46408	down	2.00628	3.5007	1.98403	3.64831	3.69625	2.89489	2.6684	2.42801	3.49308	A	A	A	A	P	A	A	A	A						chr4	88769828	88774085	+	lncRNA	lincRNA	430				ENSMUST00000138655	TAAAATTCCAGAAATGCCTTCTTCACAGCACAGGAAGTTAGTCAGCCGGCTCCTGAGATA	Ensembl		ENSMUST00000138655//NONMMUT116927.1//NONMMUT048046.2
A_30_P01022968	0.180225	1.90222	down	0.167096	1.94266	down	0.776014	1.02126	down	3.83602	2.70469	1.88422	1.83519	1.76215	2.04455	1.74601	1.88848	1.91634	P	A	A	A	A	A	A	A	A	lincRNA:chr5:125205454-125209470 forward strand					chr5	125205606	125205665	+	ncRNA							TTCGAGGAGATGCTGAGCCGTGATGACAGCGAGGCGGAGGACTGCATCTTGCACTTCCTC	Agilent mouse V1
mmu_3553_PI428960544	0.394306	1.22791	up	0.845244	1.07448	down	0.425148	1.31936	down	3.19152	2.27141	2.72206	2.97033	2.77671	3.32655	3.31173	1.85965	2.70269	A	A	A	A	A	P	P	A	A						chr4	153331363	153333108	+	ncRNA	ncRNA	1747			ExtractFromSourceData	FR238359	CTCGGGAGGCTAAGACAGATGTATTTTATATTCAAGACCTAGCAGAGTAACTTAATGAAA	fRNAdb	http://www.ncrna.org/frnadb/detail.html?i_name=FR238359	D330027H01 FANTOM3,FT328004 RNAdb v2.0
mmu_9097_PI428960544	0.0276999	1.66473	up	0.339144	1.08063	down	0.0191802	1.79896	down	6.33032	6.50629	6.30429	7.18186	7.43787	6.72703	6.42284	6.23558	6.14685	P	P	P	P	P	P	P	P	P						chr17	57129814	57130248	+	ncRNA	ncRNA	437			ExtractFromSourceData	FR339740	GGGCACACCTTGTTGTCTCACCAACATTTATCCTTTGTCAAGCTCTGTGTCATATAACCC	fRNAdb	http://www.ncrna.org/frnadb/detail.html?i_name=FR339740	A130071H13 FANTOM3,FT315567 RNAdb v2.0
mmu_32540_PI428960544	0.0352735	1.49464	up	0.166794	1.26886	up	0.097463	1.17794	down	4.77274	4.7153	5.27751	5.59633	5.42792	5.48071	5.4062	5.0776	5.31237	P	P	P	P	P	P	P	P	P						chr13	98281455	98283195	+	lncRNA	noncoding	1729			ExtractFromSourceData	FR298458	CGGATACAAATTCTGACATGCATGCCAAATGACTTGTTCTATAAATGACTTTTCTCATTG	fRNAdb	http://www.noncode.org/search.php?keyword=n414295&sbt=Search	FR298458//NONMMUT090470.1
mmu_10093_PI428960544	0.00253946	1.35232	down	0.145304	1.20328	down	0.29156	1.12387	up	5.56282	5.75427	5.71379	5.21713	5.20976	5.29767	5.18239	5.65247	5.39512	P	P	P	P	P	P	P	P	P						chr2	152553443	152556535	+	ncRNA	ncRNA	3093			ExtractFromSourceData	FR142515	TGATAGTCTCAGTGTAGTGCAGTCCCAGCTATACTCCAAAAGACCAACTTAGATCACACT	fRNAdb	http://www.ncrna.org/frnadb/detail.html?i_name=FR142515	A130013O22 FANTOM3,FT315009 RNAdb v2.0
mmu_15480_PI428960544	0.973391	1.00918	up	0.59175	1.16956	down	0.209459	1.1803	down	4.5105	3.74208	4.98718	4.26686	4.52312	4.48934	4.11953	4.45362	3.98871	P	A	P	P	P	P	P	P	A						chr4	151698026	151698085	-	ncRNA	ncRNA	1819			ReannotationFromAgilent	FR050243	GGTTGTCAGGCTCCACAACAGGTATTTACCCTCTGAGCCATCTTAAGAGCCTTGAAAAAA	fRNAdb		gb|AK079142$1747$12|riken|9430083M05$1747$12|nap|NAP023307-001$1747$12
mmu_11880_PI428960544	0.479298	1.10068	down	0.359399	1.13096	down	0.472754	1.02751	down	1.73116	2.24872	1.73978	1.74165	1.70239	1.86043	1.71493	1.71568	1.7564	A	A	A	A	A	A	A	A	A						chrX	131325991	131343532	-	ncRNA	ncRNA	3339			ExtractFromSourceData	FR161960	GAGTCTCTGCAGAAGTTTTCTCTTTTGAGTTTTAATGTCTTTGTTGTGCAAAATTGTGTG	fRNAdb	http://www.ncrna.org/frnadb/detail.html?i_name=FR161960	G630018P16 FANTOM3,FT334173 RNAdb v2.0
mmu_2751_PI428960544	0.0780676	1.50337	up	0.655194	1.08108	up	0.117702	1.39063	down	1.78033	2.2765	1.73912	2.85678	2.4646	2.23919	2.15025	2.24789	1.73521	A	A	A	A	A	A	A	A	A						chr10	4518833	4520747	+	ncRNA	ncRNA	1916			ExtractFromSourceData	FR189259	CCTGAAAGTGCTACAGTTTTTACCATGTAATAGACTTGAGCATGACAATACTGTAAGAAA	fRNAdb	http://www.ncrna.org/frnadb/detail.html?i_name=FR189259	9630050J22 FANTOM3,FT314572 RNAdb v2.0
A_30_P01026354	0.275331	1.43441	up	0.41514	1.30937	up	0.557498	1.09549	down	3.96488	2.91338	4.19392	4.32747	3.97053	4.33555	4.17318	4.31054	3.75508	A	A	P	P	P	P	P	P	P						chr3	21973335	21975101	-	lncRNA	noncoding	1836				FR024024	ATAAACTCCCGTGGATATCACACCGCGGTGCACACTTAGTGAACATTCATTCTGTCTATG	fRNAdb		FR024024//NONMMUT042251.2
mmu_10110_PI428960544	0.874255	1.04184	up	0.767483	1.081	up	0.911196	1.03759	up	2.20526	2.30058	1.79496	2.78681	1.80739	1.88401	2.13637	1.70148	2.80006	A	A	A	A	A	A	A	A	A						chr3	108659027	108659646	+	ncRNA	ncRNA	620			ExtractFromSourceData	FR137615	CTAAATATCCCTGGGCTCACAGTACTGATTGGATGAGGGATATTTCTTTTACCCTCAGGC	fRNAdb	http://www.ncrna.org/frnadb/detail.html?i_name=FR137615	F630202K09 FANTOM3,FT332158 RNAdb v2.0
mmu_26219_PI428960544	0.996178	1.0011	up	0.211214	1.36243	up	0.0667929	1.36094	up	3.00913	3.97131	3.55006	3.24555	3.57922	3.71048	3.99656	4.12662	3.74587	P	A	A	A	P	A	P	P	A						chr14	52639750	52641583	+	ncRNA	ncRNA	910			ExtractFromSourceData	FR114635	ATGCACAAGACCTCTAAAATGATGAGGCCCTTGAGAGGTGGAAAATAAATTGTCTAAGAA	fRNAdb	http://www.ncrna.org/frnadb/detail.html?i_name=FR114635	B530002H17 FANTOM3,FT322190 RNAdb v2.0
mmu_28737_PI428960544	0.953664	1.00701	down	0.523002	1.10436	down	0.503393	1.09667	down	6.52632	6.63936	6.19435	6.43366	6.28646	6.60967	6.36057	6.55037	6.01946	P	P	P	P	P	P	P	P	P						chr11	79391884	79394786	+	ncRNA	noncoding	2410			ExtractFromSourceData	FR238259	TGTCTTATTCAATGTTATGCAATGGACTTCCACAAAAATTCACTTAGTGTCAGCCACACA	fRNAdb	http://www.noncode.org/search.php?keyword=n269209&sbt=Search	NONMMUT010965
A_30_P01020034	0.461332	1.22467	up	0.565748	1.16992	up	0.677825	1.0468	down	8.02851	8.02721	9.06367	8.50229	8.64979	8.84448	8.44584	8.81095	8.54182	P	P	P	P	P	P	P	P	P	lincRNA:chr18:78188082-78194070 forward strand					chr18	78192358	78192417	+	ncRNA							TTGACACAGAAGGACAGCACCCAGCTCATGTGCACAGACCTGAATCTGCTGCAGCAGCAG	Agilent mouse V1
mmu_33079_PI428960544	0.984113	1.00254	down	0.239638	1.07627	up	0.560486	1.07901	up	1.93866	2.09507	2.10692	1.72363	2.13736	2.26867	2.21182	2.04419	2.20275	A	A	A	A	A	A	A	A	A						chr8	87169746	87199850	-	ncRNA	lncRNA	104			ExtractFromSourceData	NONMMUT066518	GGTAGTTTGAACAAAAACCAATGAAAATAGGAGTTGACTGAAATCTTTTTGGATGTGCCA	NONCODE	http://www.noncode.org/search.php?keyword=n416566&sbt=Search	NONMMUT066518
mmu_8832_PI428960544	0.0374046	1.37509	down	0.205016	1.26256	up	0.0161391	1.73614	up	4.78472	5.10386	4.68151	4.24008	4.49469	4.45676	5.53763	4.91642	5.12512	P	P	P	P	P	P	P	P	P						chr8	18801607	18803186	+	ncRNA	ncRNA	1580			ExtractFromSourceData	FR277397	CTTGAAGCCAGAATAATGGTGTTTAAAAAGTGGGGTTTGGGAGAAATAAAAGAGATGCCC	fRNAdb	http://www.ncrna.org/frnadb/detail.html?i_name=FR277397	5430437K10 FANTOM3,FT38370 RNAdb v2.0
mmu_3400_PI428960544	0.707272	1.07568	up	0.559041	1.10404	up	0.909998	1.02636	up	2.34759	2.28096	2.01158	2.03874	2.12125	2.79588	2.75008	2.10497	2.21344	A	A	A	A	A	A	A	A	A						chr9	3843912	3845390	-	ncRNA	ncRNA	1478			ExtractFromSourceData	FR041788	GAGCAGAAATACCATCAGATAGATGTGACATCATTATCATTGGGAAAGGAAAGTATAATG	fRNAdb	http://www.ncrna.org/frnadb/detail.html?i_name=FR041788	F830212A05 FANTOM3,FT333538 RNAdb v2.0
mmu_25756_PI428960544	0.499089	1.12856	up	0.0672057	1.53176	up	0.00512178	1.35727	up	3.8899	4.27001	4.70106	4.43679	4.4972	4.45042	4.79238	4.86327	5.05089	A	A	P	P	P	P	P	P	P						chr2	17649012	17653091	-	ncRNA	ncRNA	2750			ExtractFromSourceData	FR354946	ATAACAAGGTCTTCTGGGTTCCCCAGATGGCCTTAGAGGGAAAGCAAAAGAGGAAAAAAG	fRNAdb	http://www.ncrna.org/frnadb/detail.html?i_name=FR354946	5330423N20 FANTOM3,FT38158 RNAdb v2.0
mmu_25680_PI428960544	0.319068	1.33865	down	0.99197	1.00292	down	0.0470099	1.33476	up	4.6108	3.34085	3.92478	3.44628	3.56009	3.60773	4.15701	3.68886	4.01796	P	A	P	P	P	A	P	A	P						chr8	124995187	124995246	+	ncRNA	ncRNA	1152			ReannotationFromAgilent	FR303969	GGCCATTGTTGGACTAGCAAGACTATGGCCTGTAAACCATTCTAATAAACCAATCCCATA	fRNAdb		gb|AK079889$1089$3|tc|TC1611033$1084$115|riken|A430103D04$1089$3|nap|NAP088851-1$1089$3
mmu_4498_PI428960544	0.683332	1.03084	up	0.196745	1.1894	down	0.118546	1.22608	down	5.63659	5.5383	5.35026	5.51051	5.65923	5.48689	5.12429	5.11562	5.53455	P	P	P	P	P	P	P	P	P						chr4	59530854	59533322	-	ncRNA	ncRNA	2467			ExtractFromSourceData	FR235092	GGTGTGAACTATCCTTTTACAGGGGTACCTGAGATGGTCAGAAAGTACAAATATTCATAT	fRNAdb	http://www.ncrna.org/frnadb/detail.html?i_name=FR235092	6030426L02 FANTOM3,FT39330 RNAdb v2.0
mmu_29810_PI428960544	0.282696	1.74517	down	0.351062	1.60007	down	0.756379	1.09069	up	2.25211	4.16622	2.60787	1.86061	2.74286	2.01262	2.83539	2.19073	1.96568	A	P	A	A	A	A	A	A	A						chr19	4625397	4629857	+	ncRNA	ncRNA	2682			ExtractFromSourceData	FR112903	TTCTGTAAATACTCCTTTCTTTCAGCATCATTGAGTTAAGTGGGCCACAGATGGCCCTGA	fRNAdb	http://www.noncode.org/search.php?keyword=n285128&sbt=Search	NONMMUT033502
A_30_P01026706	0.528557	1.13347	down	0.70968	1.12563	up	0.516424	1.27587	up	2.28545	2.48161	2.35545	1.81445	2.08507	2.68074	3.29572	2.50746	1.83152	A	A	A	A	A	A	A	A	A	lincRNA:chr12:21548850-21568550 forward strand					chr12	21549052	21549111	+	ncRNA							TGTGAGTCCCACAAGGGCAGCACAGAAGACTCCTGGAACGCAAAGGCAGAGGCTGTGTTT	Agilent mouse V1
A_30_P01022715	0.48193	1.15298	up	0.423499	1.17843	down	0.00205852	1.3587	down	10.5705	10.5367	9.76837	10.5763	10.4793	10.436	10.1455	9.99317	10.0263	P	P	P	P	P	P	P	P	P	lincRNA:chr6:145647711-145756861 forward strand					chr6	145713024	145713083	+	ncRNA							ACTGTGTTGTGCTGGGGGTGACAGGACACTGTGTTGTGCTGTGGGTGACAGGATAGCTTT	Agilent mouse V1
mmu_30511_PI428960544	0.221555	1.24777	down	0.642061	1.08261	down	0.0979913	1.15255	up	1.79968	2.39337	2.48166	1.79816	1.9602	1.95828	2.26248	1.99921	2.06945	A	A	A	A	A	A	A	A	A						chr5	74488162	74489176	-	ncRNA	ncRNA	3125			ExtractFromSourceData	FR002545	CCAAACCCTTTTATTACTTTGAAACTAGGTCTCACTAAATTTCCCAGACAAGACTGGAAC	fRNAdb	http://www.noncode.org/search.php?keyword=n292205&sbt=Search	NONMMUT052749
mmu_25036_PI428960544	0.639022	1.05917	up	0.0617962	1.58787	down	0.0301022	1.68182	down	9.14	9.30153	9.63333	9.30594	9.45073	9.56697	8.65303	8.33967	9.08086	P	P	P	P	P	P	P	P	P						chr3	89475608	89479054	+	ncRNA	ncRNA	3450			ExtractFromSourceData	FR095318	CTTCAATCTAAAGAGGTCAGTATAAATATGTATGTGTGTGTGTGATGTGTATGTAGGCAA	fRNAdb	http://www.ncrna.org/frnadb/detail.html?i_name=FR095318	9930111E19 FANTOM3,FT314818 RNAdb v2.0
mmu_9579_PI428960544	0.209945	1.55805	down	0.980201	1.00787	down	0.101055	1.54589	up	2.69061	3.82503	2.71685	2.34669	2.12834	2.83822	3.48235	2.88813	2.8281	A	A	A	A	A	A	A	A	A						chr3	25975626	25979102	-	ncRNA	ncRNA	3477			ExtractFromSourceData	FR020580	GACTCCTGATGCTTTACAAAGATTTCAAAAATCTATTTTGGAGAAAAACAGCTTTCCCAG	fRNAdb	http://www.ncrna.org/frnadb/detail.html?i_name=FR020580	A730048L17 FANTOM3,FT319510 RNAdb v2.0
A_55_P2181508	0.0272367	1.53555	up	0.0147678	1.54509	up	0.938832	1.00621	up	10.8748	11.0151	11.3756	11.8538	11.762	11.5059	11.6709	11.7812	11.6965	P	P	P	P	P	P	P	P	P	Mus musculus predicted gene 10653 (Gm10653), non-coding RNA [NR_003965]	Gm10653	677044	ENSMUST00000132250	ribsomal protein S2 pseudogene	chr9	62689349	62689408	-	ncRNA							TCTTCACCAAGTCTCCTTATCAGGAATTCACTGATCACACCAGAGTCTCTGTTCAGAGGA	Agilent mouse V1
mmu_8868_PI428960544	0.0076962	1.82217	up	0.0593761	1.19265	up	0.0218556	1.52783	down	4.87659	4.88963	4.65313	5.97953	5.5709	5.46589	5.08646	5.14899	4.9464	P	P	P	P	P	P	P	P	P						chr16	18319651	18320975	-	ncRNA	ncRNA	1323			ExtractFromSourceData	FR029470	CACTACAAAAATAAAACCATAAAGCAATTATTGAACTCAGGGCCTTAGTTCAACCTAGCA	fRNAdb	http://www.ncrna.org/frnadb/detail.html?i_name=FR029470	D330011L17 FANTOM3,FT327854 RNAdb v2.0
A_55_P2280511	0.201697	1.31794	down	0.122361	1.40712	down	0.486975	1.06767	down	2.23814	2.76964	1.94522	1.86782	1.77874	2.11157	1.75585	1.74767	1.97122	A	A	A	A	A	A	A	A	A		4930553P18Rik	75355		RIKEN cDNA 4930553P18 gene	chr6	128356943	128362859	-	lncRNA	lncRNA	141				NONMMUT059024	CACCGTCACTTCCTGGGTGTCACCCCAGTTTGATAGAGCAGCGGAAAGCCGGTTTCTGAT	NONCODE		NONMMUT059024.2
A_30_P01026331	0.7933	1.04588	up	0.657277	1.05438	up	0.949257	1.00813	up	8.83046	8.8123	9.29137	8.84937	8.8978	9.38111	9.08222	9.08719	8.99389	P	P	P	P	P	P	P	P	P	lincRNA:chr12:16003706-16022581 reverse strand					chr12	16008011	16008070	-	ncRNA							ATTCTATCAGACCTCCAGCCTCTGTAATGCTTTTTAATCTTATGGACATTGCTCTAATGC	Agilent mouse V1
A_30_P01020331	0.941386	1.02133	up	0.975395	1.00895	up	0.967246	1.01227	down	2.65234	2.1976	1.72688	1.73292	2.22212	2.71313	2.77485	1.86571	1.97483	A	A	A	A	A	A	A	A	A	lincRNA:chr11:95644899-95658549 reverse strand					chr11	95650068	95650127	-	ncRNA							TTCCATATTCATATATGACAGGCTCCAAGCACAGGATGAGGACAGATGCCACCTTAACAG	Agilent mouse V1
mmu_79_PI428960544	0.00755056	1.74619	up	0.00967939	1.13407	up	0.0186452	1.53976	down	8.05169	8.13064	8.09964	9.12398	8.98064	8.59	8.29708	8.31612	8.21329	P	P	P	P	P	P	P	P	P						chr11	3639784	3647536	-	lncRNA	lncRNA	5739			ReannotationFromAgilent	NONMMUT008303	CACAGAAAGCTTACCTATAGTCTTCTGTCCCCAAATTAATAGGTAGAATGAGCCATTTGC	NONCODE		ENSMUST00000132077//FR156539//FR086074//FR014762//NONMMUT008308.2//NONMMUT008303.2//NONMMUT008302.2
mmu_21030_PI428960544	0.806955	1.05415	down	0.788311	1.07106	down	0.939709	1.01604	down	2.52574	2.44847	1.7472	2.2086	2.40579	1.87877	1.74411	2.10617	2.574	A	A	A	A	A	A	A	A	A						chrX	102437758	102437817	-	ncRNA	ncRNA	1024			ReannotationFromAgilent	FR201174	GGTGGTCAGGTTTCTGTAAACAATCCTAATGACACTTTTTGAGCTACACACTAATTTATT	fRNAdb		gb|AK020973$323$641|riken|B230113E09$323$641|nap|NAP076518-1$323$641
A_30_P01018415	0.036282	1.3244	down	0.174568	1.14931	down	0.137231	1.15234	up	8.53161	8.51405	8.22486	8.11546	8.09025	7.84879	8.31745	8.08544	8.26533	P	P	P	P	P	P	P	P	P	lincRNA:chrX:137519350-137534325 reverse strand					chrX	137527613	137527672	-	ncRNA							CTGTGCAACTGTGTTTGGTCCAAACCATTCGCCAATTGATTTCCCTTCTCCTACACCCAT	Agilent mouse V1
mmu_5896_PI428960544	0.242309	1.2777	down	0.983152	1.00321	down	0.199541	1.27362	up	9.17124	9.12705	8.64348	8.93002	8.68764	8.26346	8.83775	9.20888	8.88129	P	P	P	P	P	P	P	P	P						chr6	86380406	86380985	+	ncRNA	ncRNA	580			ExtractFromSourceData	FR085898	TAGGTTTAAAGAGTAATAGACGTTTCGTGAACTATACCATCTCCACTATTATCCCTTTGG	fRNAdb	http://www.ncrna.org/frnadb/detail.html?i_name=FR085898	A630041P09 FANTOM3,FT318702 RNAdb v2.0
A_30_P01021279	0.596719	1.10851	up	0.347888	1.50257	up	0.508486	1.35548	up	1.91296	2.0655	2.09919	1.70228	2.25553	2.56569	1.9654	2.16767	3.70686	A	A	A	A	A	A	A	A	P						chr17	66472947	66484033	+	lncRNA	lncRNA	11086				NONMMUT101342	ATGTTAGTATTGATTAGTGTTTATAGGAAGGTTAGGATCTGGGCGGATCCAACAATCTTC	NONCODE		NONMMUT102383.1//NONMMUT101342.1
A_30_P01017814	0.140548	1.7396	up	0.373495	1.36789	up	0.293548	1.27174	down	1.96617	3.22923	3.04883	3.68184	3.77702	3.18165	3.48688	2.7681	3.3451	A	A	A	P	P	A	P	A	A	lincRNA:chr1:166985480-166986024 reverse strand					chr1	166985591	166985650	-	ncRNA							GCTGCCACAGCTCTTAGGGATACTATTACCATTAATAATTTGAATGCTTGAAAAGTAGAA	Agilent mouse V1
A_30_P01033469	0.0831646	1.15343	up	0.334784	1.07038	down	0.0313939	1.23461	down	7.72839	7.68836	7.53049	7.76844	7.81151	7.98507	7.48179	7.68314	7.48792	P	P	P	P	P	P	P	P	P	lincRNA:chr17:88993214-89025839 forward strand					chr17	89007225	89007284	+	ncRNA							CCGCCTCTTGTCTAACTTTTTCTTGGCTGTCAGCTTGTTACCTCGCTTCCTTGCATGTTT	Agilent mouse V1
mmu_23970_PI428960544	0.494524	1.26234	down	0.781854	1.11268	down	0.632473	1.1345	up	3.12714	2.24697	1.69713	2.07172	1.7147	2.27654	2.81126	2.01656	1.78131	A	A	A	A	A	A	A	A	A						chr13	31452888	31500791	-	ncRNA	ncRNA	1232			ExtractFromSourceData	FR389229	GCTGGAGAAAAGTGTAAGCTTCGAGACTGATCTTCAAGATGCTTTCAATTAAATATTAAG	fRNAdb	http://www.ncrna.org/frnadb/detail.html?i_name=FR389229	G630018N14 FANTOM3,FT334171 RNAdb v2.0
A_30_P01018772	0.468548	1.15336	up	0.430789	1.1986	up	0.751307	1.03922	up	5.66347	5.68101	6.43286	6.05573	6.13233	6.20681	6.3987	5.87908	6.2836	P	P	P	P	P	P	P	P	P	lincRNA:chr17:71242333-71273533 reverse strand					chr17	71249100	71249159	-	ncRNA							CAAGGAGACATCCTGCCCTAAGGACCTGAAATTAATTAGAAGTCTGTTATTTTAGTTGTG	Agilent mouse V1
mmu_19949_PI428960544	0.643615	1.13077	up	0.794913	1.03619	down	0.515978	1.1717	down	1.7834	2.35202	1.9517	1.68436	2.76444	2.17024	2.12673	1.88617	1.92033	A	A	A	A	A	A	A	A	A						chr16	93160100	93162342	-	ncRNA	ncRNA	2244			ExtractFromSourceData	FR295158	CCACAAGCATAAACATGAAGGCTGGTAAGGATGGGTATGTGCGATATGCTAACTTTTTGT	fRNAdb	http://www.ncrna.org/frnadb/detail.html?i_name=FR295158	9430099O18 FANTOM3,FT313699 RNAdb v2.0
A_30_P01022550	0.0917811	1.34252	up	0.130818	1.23952	down	0.00976937	1.66408	down	8.44683	8.23252	7.96657	8.73616	8.80744	8.37715	7.78954	7.8535	8.07353	P	P	P	P	P	P	P	P	P	lincRNA:chr12:3173375-3203075 reverse strand					chr12	3195807	3195866	-	ncRNA							TGCAAAGCCATCCAAGTCATCTACTTTCACTTTTTCCCAGGGTATATATGTGACACCAAG	Agilent mouse V1
A_30_P01020695	0.011618	2.16723	down	0.662791	1.07859	down	0.00330408	2.00932	up	7.70838	7.8001	7.11502	6.69004	6.25586	6.33006	7.42752	7.58729	7.28127	P	P	P	P	P	P	P	P	P						chr15	79883132	79883824	-	lncRNA	lncRNA	692				NONMMUT097419	TGATAAAAGACTGCGATTGAATAGTTTTGCAAGCTACGAATCTATACCAATATCGGAGAA	NONCODE		NONMMUT097419.1
mmu_14376_PI428960544	0.15415	1.3141	up	0.151359	1.30845	up	0.968215	1.00432	down	9.77605	9.74558	10.3485	10.5357	10.3598	10.1568	10.5399	10.2418	10.2521	P	P	P	P	P	P	P	P	P						chr5	66821155	66823365	-	ncRNA	ncRNA	2227			ExtractFromSourceData	FR124783	CCCCCTTCTGACCTCTAAAGCACCAGGAACATATGTGACACAAGACAATAAATATACCTG	fRNAdb	http://www.ncrna.org/frnadb/detail.html?i_name=FR124783	B230341M15 FANTOM3,FT321793 RNAdb v2.0
A_30_P01033183	0.569566	1.15565	up	0.720151	1.09116	down	0.167366	1.261	down	4.01387	4.37528	3.34691	4.02564	4.41798	3.91857	3.65444	3.66179	4.04227	A	A	A	P	P	A	P	A	P						chr2	116074548	116076096	-	lncRNA	lncRNA	1549				NR_033447	ATACTTCCAGGTTTTGCCGTAATGATCTGCAGAAGAGAGCTGCCATCACTTTCTCACATC	RefSeq		NONMMUT039219.2//NR_033447.1
mmu_21605_PI428960544	0.217463	1.12812	up	0.535493	1.0132	down	0.178968	1.14301	down	6.85926	6.93029	6.90888	6.88926	7.04026	7.29066	6.9149	6.87486	6.8519	P	P	P	P	P	P	P	P	P						chr1	10160224	10162350	-	ncRNA	ncRNA	2127			ExtractFromSourceData	FR055424	GTGACCTAACATTTCCCTTCATAAAAATAATTTACATGAAGATACATCAGACCACCCCCC	fRNAdb	http://www.ncrna.org/frnadb/detail.html?i_name=FR055424	B130039G12 FANTOM3,FT321033 RNAdb v2.0
A_30_P01021071	0.987312	1.00395	down	0.365819	1.39966	up	0.328015	1.4052	up	1.97461	2.64205	1.74224	1.72696	2.40317	2.21169	2.49628	3.33184	1.98601	A	A	A	A	A	A	A	A	A						chr5	107084180	107088450	-	lncRNA	lncRNA	2239				NONMMUT053561	GGATCTGGCTGGGTTTTCTGTGCCTTCATCCATCACCAGCCAGAAGGTTCTAGAACCAGC	NONCODE		NONMMUT053561.2
mmu_18855_PI428960544	0.0915274	1.36037	down	0.0508227	1.52559	down	0.232749	1.12145	down	9.44785	9.53017	10.0663	9.13497	9.30616	9.27124	8.99993	8.93647	9.27986	P	P	P	P	P	P	P	P	P						chr4	137174385	137181202	+	ncRNA	ncRNA	3042			ExtractFromSourceData	FR292545	TATCAGTCAGTCAGTCAGTCAAAACCTGTAGTTACATGGTCTTTCCCATTCCTTTCTCCC	fRNAdb	http://www.ncrna.org/frnadb/detail.html?i_name=FR292545	9430005F24 FANTOM3,FT313068 RNAdb v2.0
mmu_6327_PI428960544	0.0742737	3.87428	up	0.0674792	2.21178	up	0.345534	1.75165	down	5.94781	5.64803	4.66382	8.45764	7.64094	6.02286	6.4313	7.04422	6.21976	P	P	P	P	P	P	P	P	P						chr7	137384540	137407489	-	ncRNA	ncRNA	1268			ExtractFromSourceData	FR382117	ACTTCATGGTGAATGTCACAGATGCCATCTCATCTGGAGATGATGAGGACGACACAGATA	fRNAdb	http://www.ncrna.org/frnadb/detail.html?i_name=FR382117	A230048F11 FANTOM3,FT316025 RNAdb v2.0
mmu_22746_PI428960544	0.288645	1.34802	up	0.337007	1.30875	up	0.807815	1.03	down	7.25136	7.50192	8.35721	8.01349	8.0351	8.35441	8.27812	7.86323	8.13372	P	P	P	P	P	P	P	P	P						chr12	109857711	109860225	-	ncRNA	ncRNA	2515			ExtractFromSourceData	FR356273	CTGACTTCTACATCTACCATGGCTTGCTCCCTTGCCAAATTAATTAATTAAACTAGTTAA	fRNAdb	http://www.ncrna.org/frnadb/detail.html?i_name=FR356273	9430090C22 FANTOM3,FT313626 RNAdb v2.0
mmu_32288_PI428960544	0.747537	1.12501	up	0.152141	1.75209	up	0.131717	1.55739	up	3.64825	3.42597	2.31833	2.81224	3.34058	3.74955	4.19458	4.08375	3.54144	P	A	A	A	P	A	P	P	A						chr2	24925355	24935281	-	lncRNA	lncRNA	1731			ExtractFromSourceData	NR_027876	ATATCGACTATTACCTTCAGGTTTGGTGTTGCCCAGGGCTGGGTGGCCTGAGGCTAGGTG	RefSeq	http://www.noncode.org/search.php?keyword=n412567&sbt=Search	NR_027876.1
mmu_2833_PI428980890	0.700601	1.18216	down	0.597376	1.25293	down	0.758941	1.05987	down	1.91717	3.46173	1.73861	1.72937	2.26137	2.4025	1.77815	2.05843	2.30501	A	A	A	A	A	A	A	A	A						chr11	112548956	112572655	-	ncRNA	lncRNA				ExtractFromSourceData	n413183	AAACACGCTATTGTTTCATTTCCCATGCGTGAAATATACATCCCTGTTACTATTACATCA	NONCODEv3.0	http://www.noncode.org/search.php?keyword=n413183&sbt=Search	NONMMUT012597
mmu_24806_PI428960544	0.498711	1.06301	down	0.0153843	1.24133	down	0.0800707	1.16775	down	7.14802	7.2495	7.40072	7.09162	7.07801	7.36414	6.9442	6.9977	6.92069	P	P	P	P	P	P	P	P	P						chr11	60345562	60347376	-	ncRNA	ncRNA	1814			ExtractFromSourceData	FR127061	TTCTGATGTATCTGAAGACAGCTACAGTGTACTCACATAAAATAAAAGAATGAATGGACG	fRNAdb	http://www.ncrna.org/frnadb/detail.html?i_name=FR127061	D030043F04 FANTOM3,FT326278 RNAdb v2.0
mmu_10211_PI428960544	0.0332159	2.07778	down	0.926494	1.02703	down	0.0119808	2.02311	up	8.73057	9.06936	7.97633	7.39661	7.62457	7.58994	8.8079	8.74088	8.11205	P	P	P	P	P	P	P	P	P						chr16	92083471	92085565	+	ncRNA	ncRNA	2094			ExtractFromSourceData	FR054594	AGTCAGGGTTCTGGTGGACGGAGTAGGTGGCAGCTTTGTAAGTAGTAATTTGAACAGTTT	fRNAdb	http://www.ncrna.org/frnadb/detail.html?i_name=FR054594	4831440M03 FANTOM3,FT35756 RNAdb v2.0
mmu_14650_PI428960544	0.0259638	1.93616	down	0.989483	1.00389	down	0.0350075	1.92865	up	8.02741	7.4465	7.1062	6.49384	6.69556	6.53113	7.3457	8.09813	7.11947	P	P	P	P	P	P	P	P	P						chr19	37343463	37345200	-	ncRNA	ncRNA	1738			ExtractFromSourceData	FR363069	AAAGACACCTGAAGAGATTGGAAACAATCCCATGTCGTCTTCCATGAACCTGCATGTGGT	fRNAdb	http://www.ncrna.org/frnadb/detail.html?i_name=FR363069	9130202N22 FANTOM3,FT312192 RNAdb v2.0
A_30_P01023024	0.917961	1.02221	up	0.241223	1.35382	up	0.0466081	1.3244	up	7.45131	7.69244	8.40605	7.94475	7.88386	7.81628	8.56187	8.15782	8.14122	P	P	P	P	P	P	P	P	P						chr5	15652288	15657059	-	lncRNA	lncRNA	1167				NR_073011	TTGAGCTCCTGCTTGTTCTCTTGGGCCTCCATGTTCTCCATCTCTAAGTTGTGTAGAAAT	RefSeq		NR_073011.1
mmu_29864_PI428960544	0.131762	1.3212	up	0.0455431	1.39777	down	0.00893084	1.84673	down	4.97114	4.563	4.9915	4.99976	5.54615	5.18529	4.54348	4.23355	4.29923	P	A	P	P	P	P	P	P	P						chr2	84575120	84576909	-	ncRNA	ncRNA	1901			ExtractFromSourceData	FR337299	TCACTTCCATGATCTTCCTTCAAGTTTGCCTGTAGTTCACCTCAAGGTGCCACCTTGAAA	fRNAdb	http://www.noncode.org/search.php?keyword=n285863&sbt=Search	NONMMUT038283
mmu_17294_PI428960544	0.133466	1.37843	down	0.139631	1.36928	down	0.527042	1.00669	up	2.52467	2.31281	1.70313	1.70568	1.70906	1.73678	1.71012	1.72619	1.74406	A	A	A	A	A	A	A	A	A						chr6	61123976	61127033	-	ncRNA	ncRNA	3053			ExtractFromSourceData	FR248029	GCTGTATTCAGGACAAGGAGTGATTTTATCACGTAAATTCAGTCTTTTATTCACAATCTG	fRNAdb	http://www.ncrna.org/frnadb/detail.html?i_name=FR248029	A730020E08 FANTOM3,FT319337 RNAdb v2.0
A_30_P01018760	0.191466	1.35183	up	0.2643	1.32972	up	0.887638	1.01663	down	5.30603	5.40915	6.18022	6.0639	6.11212	6.02414	6.2719	6.11212	5.74474	P	P	P	P	P	P	P	P	P	lincRNA:chr15:79764481-79809909 reverse strand					chr15	79764699	79764758	-	ncRNA							GAGCCCTGCTTGTCTTGTTCTTGGGTTGGAATTCCCCTTAGGGATAGGGGAATTTCTAGG	Agilent mouse V1
mmu_18210_PI428960544	0.809444	1.04082	down	0.849409	1.03716	down	0.983881	1.00353	up	1.89565	2.3405	2.47807	1.90866	2.26508	2.36732	2.08131	2.55667	1.91834	A	A	A	A	A	A	A	A	A						chr7	24989338	24993146	-	ncRNA	ncRNA	2899			ExtractFromSourceData	FR167645	GAACACACAAGCATTCCATAAGTTGGGGAATTTTTTGATTTGGGAATATTTGCATAGACT	fRNAdb	http://www.ncrna.org/frnadb/detail.html?i_name=FR167645	6820420L11 FANTOM3,FT310879 RNAdb v2.0
A_30_P01029723	0.445076	1.0896	up	0.0186591	1.35896	up	0.106111	1.24722	up	5.49545	5.44679	5.69236	5.45195	5.66715	5.88688	6.11962	5.82087	6.02162	P	P	P	P	P	P	P	P	P	lincRNA:chr17:6265275-6362150 reverse strand					chr17	6270455	6270514	-	ncRNA							CGGAGCCACCAGGGAAGCCAAGCAGCCGGGCGCGGAAAACGCATCAGAGCGCGACTGCGC	Agilent mouse V1
A_30_P01020793	0.642399	1.09113	up	0.315941	1.06439	down	0.41969	1.16139	down	1.80528	1.98344	1.72807	1.70793	2.44283	1.7435	1.71149	1.74936	1.78586	A	A	A	A	A	A	A	A	A						chr10	21845788	21846507	-	lncRNA	lncRNA	719				NONMMUT081670	TATTCTTATGGAAAGTATTAGACAGCAGGTGATCATTATCTGTATCGGGAAAAGAACAAG	NONCODE		NONMMUT081670.1
A_30_P01031783	0.0173216	1.37678	up	0.870564	1.01422	up	0.005326	1.35748	down	7.57566	7.55618	7.87446	8.01631	8.17592	8.19795	7.72839	7.57843	7.76059	P	P	P	P	P	P	P	P	P	lincRNA:chr14:73729977-73751877 reverse strand					chr14	73734789	73734848	-	ncRNA							GGGCTCCTCTGTTCCACCCAGGGTGTGGAAGTGCCTTCATCCATTCTTGTATTACTATTT	Agilent mouse V1
mmu_8971_PI428960544	0.410922	1.38697	up	0.748015	1.13747	down	0.174239	1.57764	down	3.75242	3.89058	2.48977	4.35902	3.65465	3.53491	2.64392	3.69643	3.23494	A	A	A	P	P	A	A	A	A						chr1	93112374	93114326	+	ncRNA	ncRNA	1950			ExtractFromSourceData	FR324950	TAAAGATCTCATGATACACTTGGGCGGAGGAATGCCTGGATTTGGAAAGCCTCCACTTTT	fRNAdb	http://www.ncrna.org/frnadb/detail.html?i_name=FR324950	A430067H02 FANTOM3,FT317274 RNAdb v2.0
A_30_P01018701	0.31942	1.36214	up	0.141277	1.57873	up	0.363344	1.159	up	7.81569	7.78177	8.83874	8.50199	8.32706	8.94478	8.98617	8.65648	8.76984	P	P	P	P	P	P	P	P	P						chr10	62806745	62809087	-	lncRNA	lncRNA	2342				NONMMUT005875	CCTCACCAGAGGACAGAAAGTTGTTTTATTTTTGACTTGGACAAAAATCAAGATAAGTTC	NONCODE		FR107616//NONMMUT005875.2
mmu_22744_PI428960544	0.00374995	1.08372	up	0.490322	1.12211	up	0.830484	1.03543	up	5.66473	5.64845	5.65866	5.75828	5.81015	5.75136	5.5383	6.25409	5.67808	P	P	P	P	P	P	P	P	P						chr16	50426073	50432422	-	ncRNA	ncRNA	3090			ExtractFromSourceData	FR022917	AATTATACCAGTCAGTTTGAGGGGCGAGGTAGTGAAATAACTCCACAGGATGAGGAGGTT	fRNAdb	http://www.ncrna.org/frnadb/detail.html?i_name=FR022917	B130008E01 FANTOM3,FT320900 RNAdb v2.0
mmu_394_PI428960544	0.116031	1.54788	down	0.982776	1.00537	up	0.0504622	1.55619	up	5.43011	4.95105	4.45276	4.19662	4.15292	4.59351	4.90871	5.28899	4.6594	P	P	P	P	P	P	P	P	P						chr2	94246308	94251839	+	ncRNA	processed_transcript	2040			ExtractFromSourceData	ENSMUST00000152313	GACTGACCTTGACAACAGAGCATACCATATGAGAAGCAATCAATAAATGCTAATATCTAA	Ensembl	http://asia.ensembl.org/Multi/Search/Results?q=ENSMUST00000152313;site=ensembl	ENSMUSG00000045464
mmu_34546_PI428960544	0.0349858	1.3373	up	0.662248	1.05283	down	0.0304476	1.40795	down	6.29237	5.99705	5.98589	6.60243	6.59646	6.33438	6.19544	6.07234	5.7847	P	P	P	P	P	P	P	P	P						chr4	43045359	43045418	-	ncRNA	ncRNA	3031			ReannotationFromAgilent	NR_045567.1	GGCTTGGCTGAGGGGAACAAGCATTTGCTGAAACTTGAAAAACAAAACAAACAAACAAAA	RefSeq		ref|NM_001253353$3160$89|ref|NM_172691$2941$89|ref|NM_001253354$2937$89|ref|NR_045567$2882$89
mmu_31648_PI428960544	0.0643813	1.55432	down	0.385474	1.18322	down	0.0123726	1.31363	up	4.74267	5.05624	4.22676	4.13352	4.07532	3.90799	4.51407	4.46992	4.31354	P	P	P	P	P	P	P	P	P						chr11	57795495	57801461	-	ncRNA	lncRNA	299			ExtractFromSourceData	NONMMUT009892	CCACTATGAACTGTTCACTCTTAAGCTGAGAGCTAAAATAAACTCTTCCTTTTGTCCAGC	NONCODE	http://www.noncode.org/search.php?keyword=n343218&sbt=Search	NONMMUT009892
mmu_13900_PI428960544	0.195565	1.28865	down	0.0754831	1.2902	down	0.99354	1.0012	down	2.37818	2.00062	2.44799	1.69918	2.28977	1.74026	1.9977	1.77808	1.94821	A	A	A	A	A	A	A	A	A						chr9	20189677	20192172	+	ncRNA	ncRNA	2500			ExtractFromSourceData	FR285382	GGAGTTATTTCCACTCCTATAAGTAACACTTCACCAATGTTCTTGTAAATGACCCAAATA	fRNAdb	http://www.ncrna.org/frnadb/detail.html?i_name=FR285382	4921534A09 FANTOM3,FT36106 RNAdb v2.0
A_30_P01023302	0.606213	1.13097	up	0.303024	1.42834	down	0.150011	1.61541	down	2.99575	2.75302	2.1111	2.66763	3.14797	2.57695	1.77078	1.74771	2.79838	A	A	A	A	A	A	A	A	A						chr13	37633226	37640309	+	lncRNA	noncoding	852				FR078256	TTCTAGTCGCTTTCAGGCACAGCCCACAGCAGCACATTGCTCTGTGCCTTGCATCATGGG	fRNAdb		FR078256//NONMMUT017047.2
A_55_P2057856	0.351378	1.54775	down	0.763412	1.11647	up	0.335835	1.72801	up	3.64272	3.76933	3.11802	1.78018	3.21429	3.64508	4.29429	3.91959	2.793	A	A	A	A	A	A	P	A	A		1700116B05Rik	78639		RIKEN cDNA 1700116B05 gene	chr7	121458993	121558675	+	lncRNA	lincRNA	904				ENSMUST00000163996	ACTGGATGTTAACCTGTGTAACAGCTCTGATCTGCCAGCCTATAGAAGAGTAAAATGATG	Ensembl		ENSMUST00000163996//NONMMUT127666.1//NONMMUT063314.2
mmu_12107_PI428960544	0.12703	1.5842	up	0.250522	1.36269	up	0.223373	1.16255	down	6.6846	6.72475	7.66943	7.43929	7.80432	7.82643	7.42338	7.63612	7.35866	P	P	P	P	P	P	P	P	P						chr11	102396349	102397954	-	ncRNA	ncRNA	1606			ExtractFromSourceData	FR399818	AATCCCTAGCCCAATCTTAGATTCTATTGTAGTTACAAGAATCGGTTAGTACGATTTAGA	fRNAdb	http://www.ncrna.org/frnadb/detail.html?i_name=FR399818	A130001O03 FANTOM3,FT313395 RNAdb v2.0
mmu_16772_PI428960544	0.21044	1.6387	up	0.342249	1.37318	up	0.446277	1.19336	down	2.78096	3.15412	4.11911	3.5483	4.22325	4.42029	3.58507	3.75551	4.08616	A	A	P	P	P	P	P	P	P						chr4	62696776	62700802	+	ncRNA	ncRNA	4028			ExtractFromSourceData	FR286242	AATAGAATGACCACTCTTCCCTTAGGACAGATGTCACTTCATGGTGATTCTGAGGTCTGG	fRNAdb	http://www.ncrna.org/frnadb/detail.html?i_name=FR286242	A430098J24 FANTOM3,FT317566 RNAdb v2.0
A_30_P01024049	0.77085	1.11418	down	0.919358	1.05261	up	0.751734	1.1728	up	2.98751	2.29832	1.73824	1.74173	1.94652	2.86786	1.91202	3.57884	1.75512	A	A	A	A	A	A	A	P	A						chr10	39254059	39255111	+	lncRNA	lncRNA	1052				NONMMUT080021	TTGTAACTTTGAGGACCAATGACCTAACGTCCTTCCTGGTTTCAAGTCTTCATGGAGGCT	NONCODE		NONMMUT080021.1
mmu_30349_PI428960544	0.164067	1.34439	down	0.155872	1.35261	down	0.860272	1.00612	down	2.63623	2.18342	1.77722	1.74826	1.7221	1.84565	1.72522	1.74656	1.81783	A	A	A	A	A	A	A	A	A						chr2	127357149	127359405	+	ncRNA	ncRNA	545			ExtractFromSourceData	FR206379	CCTTTTGGTGTCTTTTCCGAGAAGTTTTTCAAGGTCACATTTAATAAAGTACCATGAAAC	fRNAdb	http://www.noncode.org/search.php?keyword=n291064&sbt=Search	NONMMUT039693
mmu_23389_PI428960544	0.399867	1.46184	up	0.579575	1.26736	up	0.452608	1.15345	down	7.06787	6.8585	8.59579	8.13372	8.35056	7.68121	8.14677	7.73434	7.66655	P	P	P	P	P	P	P	P	P						chr4	129118294	129121040	-	ncRNA	ncRNA	1750			ExtractFromSourceData	FR395889	TCCAGAACCCAGCCGACTTCCTAATATACCGGTTTTTTGAATAAAGAAACTTTTGTTGGC	fRNAdb	http://www.ncrna.org/frnadb/detail.html?i_name=FR395889	I920077F18 FANTOM3,FT334821 RNAdb v2.0
A_30_P01030264	0.296849	1.24387	up	0.0306946	1.8689	up	0.0613989	1.50249	up	4.76699	4.95214	5.48663	5.25745	5.21092	5.68188	6.2775	5.68435	5.95049	P	P	P	P	P	P	P	P	P	lincRNA:chr6:90915489-90940052 forward strand					chr6	90938106	90938165	+	ncRNA							GCGCCCAGTGGCGAAGGGCCCGGGTCCGGGCGCCGAGCGCACGCGGCCAGGTGTCGCCGG	Agilent mouse V1
mmu_35424_PI428960544	0.102538	1.41475	down	0.196004	1.30781	down	0.417255	1.08177	up	2.50192	2.60818	1.88077	1.7799	1.74218	1.96717	2.04311	1.73435	2.05196	A	A	A	A	A	A	A	A	A						chr7	132475302	132475361	-	ncRNA	ncRNA	1676			ReannotationFromAgilent	NR_045804.1	AACCTTGTCTTCTACCACGAGCCAGTACTGAAGTCAATAAATATCCTGTCAGCAGTGTGG	RefSeq		ref|NR_045803$1679$6|ref|NR_045804$1610$6|gb|AK017137$1681$7|tc|TC1612651$1681$7
mmu_2471_PI428960544	0.285631	1.44221	up	0.598388	1.16692	up	0.292302	1.23592	down	3.2731	4.15339	4.51625	4.93248	4.20194	4.39318	4.39869	4.24297	3.96919	A	A	P	P	P	P	P	P	P						chr16	38140856	38142517	+	ncRNA	ncRNA	1660			ExtractFromSourceData	FR085517	CAGCCAATTGAAAAATTGTAATTGCAATGTAGAGAGACCCTGTCTCAAAAACCAAACGTC	fRNAdb	http://www.ncrna.org/frnadb/detail.html?i_name=FR085517	G630008A01 FANTOM3,FT334152 RNAdb v2.0
mmu_28834_PI428960544	0.489248	1.12979	up	0.0173262	1.63282	down	0.0144729	1.84475	down	7.46346	7.41458	7.01415	7.14427	7.77474	7.50136	6.40488	6.78974	6.57547	P	P	P	P	P	P	P	P	P						chr16	85453111	85455331	-	ncRNA	noncoding	1749			ExtractFromSourceData	FR322116	CACCCTGAGGCATAGCATGAATCTATATAATCACCATAGATGAAGGATTTTACTGTTTTT	fRNAdb	http://www.noncode.org/search.php?keyword=n270767&sbt=Search	NONMMUT027504
mmu_1953_PI428960544	0.025289	1.85825	up	0.557234	1.09491	up	0.0547512	1.69717	down	6.87875	6.94562	7.2568	7.49067	8.27055	8.00178	6.91193	7.4794	7.08227	P	P	P	P	P	P	P	P	P						chr10	83951038	83960180	+	ncRNA	lincRNA	2088			ExtractFromSourceData	ENSMUST00000020222	AACCACTGATGCCTGTGATGGAGAAAGAAGAATAAGGAATCCAGATGGAAGAGGTCTGTC	Ensembl	http://asia.ensembl.org/Multi/Search/Results?q=ENSMUST00000020222;site=ensembl	ENSMUSG00000020033
A_30_P01018004	0.546663	1.34151	down	0.44129	1.47973	down	0.642362	1.10304	down	2.31245	3.87163	1.80359	2.47146	2.33263	1.91202	1.99755	1.76436	2.52976	A	A	A	A	A	A	A	A	A	lincRNA:chr14:65720392-65769859 forward strand					chr14	65764716	65764775	+	ncRNA							GAACCAGCAGCCAAACGCATACATTTCTAACCACACAGTCTCTGTTATCAGTGGTATGTT	Agilent mouse V1
A_30_P01031137	0.270298	1.72875	up	0.214127	1.88974	up	0.307981	1.09313	up	3.26437	2.56507	4.65803	4.20726	4.3969	4.25249	4.57767	4.25191	4.41245	A	A	P	P	P	P	P	P	P	lincRNA:chr6:12062275-12075800 reverse strand					chr6	12072426	12072485	-	ncRNA							CTGTTCATCTCCAACAAGCGTCCTCCTAAGGTATATGTTATTGACAAAAAAGAAAAAAGA	Agilent mouse V1
mmu_15883_PI428960544	0.244847	1.19853	down	0.846026	1.02947	down	0.405897	1.16422	up	4.54696	4.33005	4.18744	3.92478	3.94079	4.4151	4.57365	3.98506	4.38004	P	A	P	P	P	P	P	P	P						chr11	36628667	36632250	-	ncRNA	ncRNA	3583			ExtractFromSourceData	FR255161	TGGGCACGGGGAACTGTCAGAGACTGTGCAGGGAAAAACAAAACAAAACACACAAAAATC	fRNAdb	http://www.ncrna.org/frnadb/detail.html?i_name=FR255161	C130060D09 FANTOM3,FT323928 RNAdb v2.0
A_30_P01029363	0.0895154	1.42357	down	0.0827763	1.38001	down	0.754326	1.03157	up	12.6305	12.4176	11.973	11.7402	11.6818	12.0706	11.8837	11.7733	11.9701	P	P	P	P	P	P	P	P	P	lincRNA:chr18:78188082-78194070 forward strand					chr18	78192268	78192327	+	ncRNA							AGTAACTTAGAGAAGCACGAGGCTCCACATCCTCCTCTTCTTCTGCACCCCGTGAGGCCT	Agilent mouse V1
mmu_3185_PI428960544	0.0399079	1.29557	up	0.0985853	1.16264	down	0.0078904	1.50629	down	6.82296	6.93089	6.67075	7.04889	7.1211	7.3754	6.62095	6.69004	6.4614	P	P	P	P	P	P	P	P	P						chr11	93751638	93753755	+	ncRNA	ncRNA	2118			ExtractFromSourceData	FR010691	GTTTCGCCTTTATTCCCAGTACTCAGAAAGCAGAGGCAGGCACATATCTTGAATTTGAGG	fRNAdb	http://www.ncrna.org/frnadb/detail.html?i_name=FR010691	A730041I19 FANTOM3,FT319457 RNAdb v2.0
mmu_28197_PI428960544	0.463926	1.28253	down	0.790856	1.10902	down	0.658097	1.15646	up	3.57762	2.72575	2.30273	2.5208	2.91539	2.09292	2.4278	2.27674	3.45372	A	A	A	A	A	A	A	A	A						chr11	83037095	83040087	+	ncRNA	mRNAlike lncRNA				ExtractFromSourceData	n264224	GATTTTGCTGGGACATACAATATGTGTGAGAAAAATAAAGTTGTTGGATCTTGCTCATTG	NONCODEv3.0	http://www.noncode.org/search.php?keyword=n264224&sbt=Search	NONMMUT011105
mmu_13911_PI428960544	0.371643	1.37456	up	0.336325	1.41319	up	0.856969	1.02811	up	7.52381	7.57132	8.8443	8.3133	8.27248	8.73057	8.32794	8.77458	8.33378	P	P	P	P	P	P	P	P	P						chr8	60701555	60703612	-	ncRNA	ncRNA	2058			ExtractFromSourceData	FR094456	GTGTTTACTGGCTTGTGCCCTGGTTTGTTCACCTCCCTGTCTTATAAAACCAAGATCCAT	fRNAdb	http://www.ncrna.org/frnadb/detail.html?i_name=FR094456	C230076G20 FANTOM3,FT324899 RNAdb v2.0
A_30_P01017744	0.0617862	1.55988	down	0.426112	1.19704	down	0.111148	1.30312	up	4.49449	4.54212	3.80647	3.49182	3.73814	3.6888	3.94018	4.35102	3.77347	P	A	A	P	P	P	P	P	A	lincRNA:chr9:24292762-24307562 reverse strand					chr9	24306953	24307012	-	ncRNA							GAGCGATTCCTGGAGCTCGAAATACCCAGGTTTCCTGACTTAGAAAGTTGCCAAACTTAT	Agilent mouse V1
mmu_9318_PI428960544	0.283802	1.68779	down	0.445948	1.38815	down	0.315789	1.21585	up	10.1328	9.92951	8.36183	8.84448	8.248	9.06623	8.99802	8.9522	9.05439	P	P	P	P	P	P	P	P	P						chr11	85029525	85033563	-	ncRNA	ncRNA	4038			ExtractFromSourceData	FR350893	GCTTTGGATAAAAGGTAAATTTGTGTGTATGTGTATAAGCTTTCTTGCTTCCTTCCTTCC	fRNAdb	http://www.ncrna.org/frnadb/detail.html?i_name=FR350893	E430014E03 FANTOM3,FT331597 RNAdb v2.0
A_30_P01019959	0.357961	1.76654	up	0.395404	1.27598	up	0.539016	1.38445	down	8.65303	8.64825	9.75909	9.13427	9.14907	11.2398	9.35803	9.36144	9.39574	P	P	P	P	P	P	P	P	P	lincRNA:chr17:13806767-13824342 forward strand					chr17	13820491	13820550	+	ncRNA							CACCTCGCTCCACCGACAAAAGCAGTTTTGTTCAGAGTTTTATCTGTTCCCCCTGGGATC	Agilent mouse V1
A_30_P01032109	0.0996137	1.56798	up	0.79338	1.07695	down	0.0371471	1.68863	down	4.08353	3.46228	4.48752	4.5807	4.77471	4.62465	3.72112	3.61371	4.37766	A	A	P	P	P	P	A	A	P	lincRNA:chr3:48896525-48994125 forward strand					chr3	48908016	48908075	+	ncRNA							AAGACTAGGGACAAAGTCAGACTATGTTGATAATGATCTGAGGAAGCCAAAGGCAGCTGC	Agilent mouse V1
mmu_20229_PI428960544	0.517085	1.12118	down	0.331963	1.18528	down	0.329075	1.05718	down	1.72651	2.42113	1.79024	1.78468	1.71029	1.94786	1.71945	1.71434	1.76839	A	A	A	A	A	A	A	A	A						chr1	195107464	195109909	+	ncRNA	ncRNA	2573			ExtractFromSourceData	FR002511	AAATGTTTTCCTTATAAGAGTTGCTTTAACAGTGTCAACTGACCAGACTCTCTGGAGCTC	fRNAdb	http://www.ncrna.org/frnadb/detail.html?i_name=FR002511	6330440N17 FANTOM3,FT39811 RNAdb v2.0
A_30_P01031785	0.12772	1.23212	up	0.435068	1.11728	up	0.32543	1.10279	down	7.18199	6.88135	7.38546	7.37528	7.41469	7.56227	7.35592	7.09583	7.47703	P	P	P	P	P	P	P	P	P						chr4	99277581	99280800	+	lncRNA	lncRNA	1485				NONMMUT048277	AACTGCACGACCCTGCCAGGCATACCCTTGCTGTACTGTGTGGTCTGTGCTGATACCCAT	NONCODE		NONMMUT048277.2
mmu_22310_PI428960544	0.0121233	1.76914	down	0.159739	1.48135	down	0.414127	1.19428	up	3.03663	2.55485	2.45377	1.79895	1.80176	1.97539	1.84056	1.83863	2.66531	A	A	A	A	A	A	A	A	A						chr15	45485066	45485125	+	ncRNA	ncRNA	1345			ReannotationFromAgilent	FR053789	CCCATTCATGCAGAAGGTTTCTATGCAAACTAGAGTTAATTCATTCAATGCTTATCATTC	fRNAdb		gb|AK076714$1256$29|tc|TC1627682$1257$29|riken|4930420A09$1256$29|nap|NAP088664-1$1256$29
mmu_1973_PI428960544	0.395993	1.21456	up	0.43221	1.12993	down	0.101656	1.37236	down	6.66749	6.83658	6.16457	7.10261	6.99741	6.40992	6.37091	6.37178	6.39726	P	P	P	P	P	P	P	P	P						chrX	148754340	148762013	-	ncRNA	lincRNA	672			ExtractFromSourceData	ENSMUST00000154085	CATATAAAACAGCATTAACACACAAATGTTCTCTTACTACTTCCCATCTTTTCTAGTCCC	Ensembl	http://asia.ensembl.org/Multi/Search/Results?q=ENSMUST00000154085;site=ensembl	ENSMUSG00000087403
mmu_1782_PI428960544	0.697042	1.07711	down	0.677362	1.07005	down	0.966126	1.0066	up	1.92879	2.33372	1.69835	1.68615	1.72151	2.23171	2.11754	1.76684	1.78346	A	A	A	A	A	A	A	A	A						chr5	24694179	24694461	-	ncRNA	misc_RNA	283			ExtractFromSourceData	ENSMUST00000158217	AATTCTTATGCCACATGTCTACTACAAGATAGTATGCACATACACGGTAGGCAGGTGGGG	Ensembl	http://asia.ensembl.org/Multi/Search/Results?q=ENSMUST00000158217;site=ensembl	ENSMUSG00000088842
A_30_P01029046	0.715901	1.10209	up	0.923733	1.03211	up	0.863512	1.0678	down	3.19292	2.58702	2.82146	2.4096	3.14786	3.46466	2.554	3.73291	2.45128	A	A	A	A	A	A	A	P	A	lincRNA:chr3:65460193-65460769 reverse strand					chr3	65460321	65460380	-	ncRNA							AGTGACCTGATTACTTTAAACTGTGGGAACAAGACACAAACAGATGAGCCCCAACAGGAC	Agilent mouse V1
mmu_10204_PI428960544	0.332391	1.16093	down	0.194607	1.28203	down	0.389548	1.10432	down	5.41793	5.62687	4.99463	5.11009	5.24393	5.03959	4.75585	4.98199	5.2263	P	P	P	P	P	P	P	P	P						chr13	74865960	74869386	-	ncRNA	ncRNA	3428			ExtractFromSourceData	FR295084	GCTAAGGTCCAGTATTCTACACTTCTGTGACAATTTTTCCTCACATCCATAAATGAAGAA	fRNAdb	http://www.ncrna.org/frnadb/detail.html?i_name=FR295084	D330007K22 FANTOM3,FT327832 RNAdb v2.0
A_55_P2377471	0.914958	1.02127	down	0.205095	1.34994	up	0.137909	1.37866	up	4.51637	3.89449	3.86199	4.35236	3.79543	4.03395	4.17531	4.83536	4.56086	P	A	A	P	P	A	P	P	P		Olfr1300-ps1	258199		olfactory receptor 1300, pseudogene 1	chr1	31141078	31222656	-	lncRNA	lncRNA	1094				NR_033445	TCCTGGTAAAGGTATGTTAATGGGAACTCTGAAAGCCATATTTAAGGAATCTTCTCTTTC	RefSeq		NR_033445.1
mmu_15368_PI428960544	0.00772238	1.45383	up	0.00312576	1.52519	up	0.447392	1.04909	up	5.71142	5.91498	5.99524	6.55121	6.34289	6.34712	6.46239	6.56897	6.41726	P	P	P	P	P	P	P	P	P						chr15	58763308	58765249	-	ncRNA	ncRNA	1942			ExtractFromSourceData	FR237929	CAGACTTAGTATATAAACAACTCAGTGTGTCCATGCCTCAATAAAGTTTTATGGACATTG	fRNAdb	http://www.ncrna.org/frnadb/detail.html?i_name=FR237929	6530427A15 FANTOM3,FT310504 RNAdb v2.0
A_30_P01018993	0.844638	1.04733	down	0.214286	1.32456	down	0.124401	1.2647	down	2.26532	2.67526	1.73868	2.45318	2.15629	1.86965	1.7473	1.80961	1.90581	A	A	A	A	A	A	A	A	A	lincRNA:chr10:92550314-92577555 forward strand					chr10	92566271	92566330	+	ncRNA							TACCTTGGTTTTTGGATATACTCATAAGAAATTCTCCCTTCAAGCAAGGCATGGTGGGAG	Agilent mouse V1
mmu_33624_PI428960544	0.201815	1.42035	up	0.538082	1.24862	up	0.724322	1.13754	down	1.90457	2.65683	2.35816	3.21721	2.86392	2.35716	2.56434	1.92725	3.38896	A	A	A	A	A	A	A	A	A						chr5	109548043	109553975	-	lncRNA	lncRNA	4331			ExtractFromSourceData	NONMMUT053687	TGCCAGGAAGCTGGGCTATGCTGAACTCATGTGGTGCCTGCTCTCAGAGGAGGACAAGAT	NONCODE	http://www.noncode.org/search.php?keyword=n422068&sbt=Search	NONMMUT053698.2//NONMMUT053692.2//NONMMUT053690.2//NONMMUT053693.2//NONMMUT053691.2//NONMMUT053687.2//NONMMUT053685.2//NONMMUT053684.2//NONMMUT053683.2//NONMMUT053682.2
mmu_11139_PI428960544	0.790636	1.02807	up	0.0349482	2.10455	down	0.0267745	2.16363	down	4.57533	4.72777	5.00048	4.83815	4.90365	4.68159	3.82426	3.08877	4.17001	P	A	P	P	P	P	P	A	P						chr4	87501118	87503458	-	ncRNA	ncRNA	2341			ExtractFromSourceData	FR198103	AATTACATGAACATGTGGATGTGTGAGTGTGGGTTTATGCACGTGAGTACAAGTGTCTGC	fRNAdb	http://www.ncrna.org/frnadb/detail.html?i_name=FR198103	F830002N10 FANTOM3,FT332539 RNAdb v2.0
mmu_3362_PI428960544	0.0969276	1.13299	down	0.245709	1.14516	down	0.902374	1.01074	down	6.00185	5.94707	5.73037	5.70163	5.73148	5.70577	5.62099	5.54321	5.92845	P	P	P	P	P	P	P	P	P						chr2	167779793	167781640	+	ncRNA	ncRNA	1851			ExtractFromSourceData	FR067120	AGAAGGGTCTAGCTCTCAAAAGCTTCTGCAGGTGATTATATGTCACTAGTAGAGGCTTGC	fRNAdb	http://www.ncrna.org/frnadb/detail.html?i_name=FR067120	C130069H15 FANTOM3,FT324030 RNAdb v2.0
mmu_14117_PI428960544	0.320326	1.30825	up	0.756299	1.095	up	0.350102	1.19474	down	5.21959	5.20446	4.2327	5.37929	5.37068	5.06968	4.85387	4.74288	5.45279	P	P	P	P	P	P	P	P	P						chr14	17199720	17202839	+	ncRNA	ncRNA	3265			ExtractFromSourceData	FR316893	GAAGTGCTTTTAACTACTGGGCTATCTTGTTGGCCTGTATTGTGGATATTAGTAATTTTT	fRNAdb	http://www.ncrna.org/frnadb/detail.html?i_name=FR316893	A130095M09 FANTOM3,FT315846 RNAdb v2.0
mmu_9878_PI428960544	0.826823	1.03688	down	0.231728	1.22437	down	0.224215	1.18082	down	2.00744	2.57197	2.52259	2.51984	2.06794	2.35749	2.07806	2.25052	1.89731	A	A	A	A	A	A	A	A	A						chr7	147267220	147267279	-	ncRNA	ncRNA	1195			ReannotationFromAgilent	FR230221	GTGAGTCTGTGACCTCTAACCCAGCTTTTATGGGTTTTCAAATAAAAATTCGCATCCTCC	fRNAdb		gb|AK163466$1135$0|tc|TC1684163$570$0|riken|B230204M08$1135$0
A_30_P01023739	0.196524	1.14779	down	0.664003	1.04434	up	0.0439185	1.19868	up	8.67174	8.37003	8.29745	8.16806	8.36053	8.21407	8.63826	8.48526	8.40347	P	P	P	P	P	P	P	P	P						chr14	55053868	55072397	+	lncRNA	lncRNA	126				NONMMUT092970	AATTTAACCTCAAGCTGCCCTCTGCAAGACTTCGGTAGCACTGGACTTCCCTCATTCCTG	NONCODE		NONMMUT092970.1//NONMMUT020970.2//NONMMUT020967.2//NONMMUT020966.2//NONMMUT020965.2
mmu_21954_PI428960544	0.94196	1.02111	down	0.313342	1.40813	down	0.193663	1.37902	down	6.05742	5.54713	4.84602	5.73739	5.46455	5.15822	4.49949	5.21018	5.25957	P	P	P	P	P	P	P	P	P						chr1	182055469	182058782	+	ncRNA	ncRNA	3314			ExtractFromSourceData	FR095637	CTTGGATCCAGGGTTTATTGTCTTACTGTTGAGTATTAGGGCTTCAGGATCTCATGATAG	fRNAdb	http://www.ncrna.org/frnadb/detail.html?i_name=FR095637	9330156P08 FANTOM3,FT312712 RNAdb v2.0
A_55_P2186540	0.279459	1.20396	down	0.359475	1.17195	up	0.0410795	1.41099	up	5.47903	5.97274	6.0701	5.71601	5.64919	5.35328	6.20714	6.1806	5.82087	P	P	P	P	P	P	P	P	P		LOC102634795	102634795		uncharacterized LOC102634795	chr11	105177725	105181433	-	lncRNA	lncRNA	3708				NONMMUT085864	ATCTACACCCGTAAGGCTTCCATGGACAGTGCGTTCATGTGCACACACAGACATAATTAA	NONCODE		NONMMUT085864.1//NONMMUT085863.1
mmu_27076_PI428960544	0.331737	1.10158	down	0.000405	1.69237	down	0.00803431	1.53631	down	7.75345	7.74095	7.59924	7.76961	7.53735	7.36796	6.90468	6.87603	7.03579	P	P	P	P	P	P	P	P	P						chr5	65221121	65223880	+	ncRNA	ncRNA	2758			ExtractFromSourceData	FR097994	CTGCAAGCATAGCAGGCTTATTGCATTTACAGTTCTTTAATACTTGTATAAACTATGCAG	fRNAdb	http://www.ncrna.org/frnadb/detail.html?i_name=FR097994	9930027G08 FANTOM3,FT314727 RNAdb v2.0
mmu_25707_PI428960544	0.384865	1.28473	down	0.0731936	1.24392	down	0.900508	1.0328	up	6.45766	6.08817	6.47927	5.29351	6.22122	6.42599	6.0701	6.04114	5.96917	P	P	P	P	P	P	P	P	P						chr17	86600874	86604975	+	ncRNA	ncRNA	4103			ExtractFromSourceData	FR092788	CACTTCAGTGAGAGAGTATTGGCCTAGTATCTGTTGAGTGATGGTGTTTGGTTCCCCATA	fRNAdb	http://www.ncrna.org/frnadb/detail.html?i_name=FR092788	C130092C24 FANTOM3,FT324292 RNAdb v2.0
A_30_P01026977	0.379532	1.3339	up	0.136122	1.7048	up	0.0308637	1.27806	up	6.4129	6.58996	7.72238	7.1467	7.35168	7.47381	7.74935	7.7061	7.57859	P	P	P	P	P	P	P	P	P						chr9	30721325	30722580	-	lncRNA	lncRNA	917				NONMMUT068470	GTCTCTCAGTGAAGGTGGTGGTTTCATCACCAGCAGCAGCAGCTAGTCTTTGCTCCTCCA	NONCODE		NONMMUT134025.1//NONMMUT068472.2//NONMMUT068471.2//NONMMUT068470.2
mmu_17540_PI428960544	0.162978	1.29055	up	0.346261	1.10669	down	0.0994919	1.42824	down	8.43922	8.23182	8.36213	8.82512	9.00078	8.31124	8.0716	8.07864	8.44419	P	P	P	P	P	P	P	P	P						chr3	94764039	94765268	+	ncRNA	ncRNA	1229			ExtractFromSourceData	FR005735	ATAGATTTTCTTTCAGGGAGATACCACCCATTTGTCCATTTATTTCCATGAGAACAGATT	fRNAdb	http://www.ncrna.org/frnadb/detail.html?i_name=FR005735	6720476P12 FANTOM3,FT310772 RNAdb v2.0
mmu_5456_PI428960544	0.376006	1.22897	down	0.306438	1.23758	down	0.966942	1.00701	down	5.00256	5.33762	5.79715	4.70199	5.24326	5.29974	5.24326	5.14546	4.82605	P	P	P	P	P	P	P	P	P						chr7	125624008	125626862	+	ncRNA	ncRNA	2854			ExtractFromSourceData	FR391367	TCCCCTGTGTACATGAGTTGTTCTTCCAGAACCCCTATCAAAGGATGAGTTTTCACTCTC	fRNAdb	http://www.ncrna.org/frnadb/detail.html?i_name=FR391367	4732419F13 FANTOM3,FT34120 RNAdb v2.0
A_30_P01025753	0.804069	1.05338	down	0.375114	1.20582	down	0.18278	1.14472	down	1.96497	2.62336	1.7471	1.90054	1.96971	2.24012	1.74469	1.82144	1.95928	A	A	A	A	A	A	A	A	A						chr6	115536641	115538605	-	lncRNA	lncRNA	322				NONMMUT058488	ATGCAAAGTCCTTGAGCGCTGGTGTTCTACTGATCATGATGGAGAAAGACGCAATCAAGT	NONCODE		NONMMUT058488.2
A_30_P01029474	0.0678525	1.71382	down	0.0147006	4.0217	down	0.0649582	2.34663	down	7.0423	7.14962	6.43573	5.66082	6.35648	6.27871	5.45151	5.13453	4.01819	P	P	P	P	P	P	P	P	P						chr16	40311925	40315451	+	lncRNA	lncRNA	3526				NONMMUT026611	GCCATTCTTGGAGAATTTGCCTAAAAACATAAGGACAACCAGCAGAGATTAATTTTATCA	NONCODE		FR226251//NONMMUT026611.2
mmu_6105_PI428960544	0.062794	1.83127	up	0.199234	1.34577	up	0.100331	1.36076	down	5.46886	5.26076	6.16817	6.90927	6.33701	6.27004	6.1579	6.02882	5.99637	P	P	P	P	P	P	P	P	P						chr1	58267294	58272254	+	ncRNA	ncRNA	1044			ExtractFromSourceData	FR249853	GACCACAAGAGAGCCTCCCTATCTTAAGAATGAACAAACAAATAAACCCACCGTTTATAT	fRNAdb	http://www.ncrna.org/frnadb/detail.html?i_name=FR249853	C130073G17 FANTOM3,FT324065 RNAdb v2.0
A_30_P01027798	0.451747	1.28749	down	0.762872	1.06055	down	0.48277	1.21399	up	4.89507	4.45149	5.33291	4.8435	3.81781	4.92447	4.92118	4.80713	4.69673	P	P	P	P	P	P	P	P	P	lincRNA:chrX:98658045-98677545 reverse strand					chrX	98674892	98674951	-	ncRNA							AACTGTCTATCCACATATGTTTGAAAACTCCATCCATGGGAAGGAGCCCGGCATCAGTTT	Agilent mouse V1
mmu_17194_PI428960544	0.0111324	1.82404	down	0.178011	1.14887	down	0.0220989	1.58768	up	13.2438	13.1911	12.9278	12.3827	12.4578	11.9207	12.7762	12.9637	13.0221	P	P	P	P	P	P	P	P	P						chr15	99239082	99240416	+	ncRNA	ncRNA	1332			ExtractFromSourceData	FR295519	TACTTTTAACTAAGATGCCTAACAGGCTTTTAACACAGGTGTCCATCTCCACTCTGTCCC	fRNAdb	http://www.ncrna.org/frnadb/detail.html?i_name=FR295519	A330105G02 FANTOM3,FT316968 RNAdb v2.0
A_30_P01028171	0.75189	1.10197	up	0.370067	1.35445	up	0.591997	1.22911	up	2.22622	2.59883	1.83407	2.19474	1.85357	3.03107	2.87402	1.93012	3.1681	A	A	A	A	A	A	A	A	A	lincRNA:chr5:15033568-15033987 forward strand					chr5	15033702	15033761	+	ncRNA							ACCATGAGATTCTGTATGAAGTAAATAATATATTCAACAGAGGGGCAGATGTGCAGACAG	Agilent mouse V1
mmu_29631_PI428960544	0.311178	1.29472	down	0.930392	1.02049	down	0.105856	1.26873	up	2.69112	2.4331	1.70251	1.70185	1.87227	2.13468	2.04202	2.29545	2.40148	A	A	A	A	A	A	A	A	A						chr8	108651578	108653611	-	ncRNA	ncRNA	2342			ExtractFromSourceData	FR227530	CTTCAGTTTGGACTTTAAAAGTAATGGCCGAGAACAGGCAATCTGTTGTTAAAATATACT	fRNAdb	http://www.noncode.org/search.php?keyword=n282061&sbt=Search	NONMMUT066997
mmu_6078_PI428960544	0.212767	1.20694	up	0.209795	1.21303	down	0.0459292	1.46405	down	5.6625	5.50426	5.23311	5.55552	5.99835	5.66006	4.95041	5.18429	5.42934	P	P	P	P	P	P	P	P	P						chr15	34061229	34062270	+	ncRNA	ncRNA	1041			ExtractFromSourceData	FR315357	CAGGGGTAGATCCCTTGCTTAGTTTGTATGCAAAGCCTTGCGTTTAATCCTTTACACTGC	fRNAdb	http://www.ncrna.org/frnadb/detail.html?i_name=FR315357	E330038L03 FANTOM3,FT331464 RNAdb v2.0
mmu_1723_PI428960544	0.428384	1.27981	down	0.437368	1.14955	down	0.704059	1.11331	up	2.61172	3.26692	3.04299	2.98751	1.90683	2.95952	2.92247	2.50937	2.8866	A	A	A	A	A	A	A	A	A						chr8	96953715	96958182	+	lncRNA	lincRNA	4388			ExtractFromSourceData	ENSMUST00000057009	TATGTGTGACTCTTAGCTTTCCCAACCTTACCTGGCTCGCCTCTTACAAATAGATGCCTT	Ensembl	http://asia.ensembl.org/Multi/Search/Results?q=ENSMUST00000181251;site=ensembl	ENSMUST00000057009//ENSMUST00000171206//FR184335//NONMMUT131476.1//NONMMUT066770.2
mmu_23639_PI428960544	0.458951	1.24545	down	0.0935488	1.55316	down	0.307086	1.24707	down	2.73373	2.04481	2.99066	2.67344	2.37193	1.77383	1.92121	2.08086	1.8615	A	A	A	A	A	A	A	A	A						chr19	42131024	42133033	+	ncRNA	ncRNA	2010			ExtractFromSourceData	FR055345	GAACTGACCTCAGGACAGCTGAAGCCAAATCCTTTTGATTTCAACATGGTTCCTTGTAGT	fRNAdb	http://www.ncrna.org/frnadb/detail.html?i_name=FR055345	D630047D05 FANTOM3,FT328841 RNAdb v2.0
A_30_P01026454	0.208607	1.65336	up	0.111875	1.9858	up	0.137198	1.20107	up	3.73122	3.09618	4.72858	4.41417	4.57648	4.74153	5.05173	4.70445	4.76895	A	A	P	P	P	P	P	P	P	lincRNA:chr12:33606225-33638225 forward strand					chr12	33610365	33610424	+	ncRNA							CTCGATCCACAAGATAGGAGGCGTTGGGGCCGATACCTTTAGGAAAGGCACCAAAGGACC	Agilent mouse V1
mmu_7555_PI428960544	0.915803	1.02345	up	0.603654	1.07971	down	0.589946	1.10503	down	5.42609	5.32794	4.83768	5.44	5.49001	4.76201	4.94516	5.19738	5.11723	P	P	P	P	P	P	P	P	P						chr2	37233325	37236780	-	ncRNA	ncRNA	3083			ExtractFromSourceData	FR076615	ACACTATATTGAACGGTAACTATACTCTCATTTCCTTTACTCTCAAACTTACATGCACCT	fRNAdb	http://www.ncrna.org/frnadb/detail.html?i_name=FR076615	A530028C14 FANTOM3,FT317846 RNAdb v2.0
A_30_P01025274	0.0308362	3.64345	down	0.00568263	4.02873	down	0.792178	1.10574	down	4.88817	4.78901	3.896	2.50254	3.54985	1.92487	2.14958	2.82721	2.56541	P	A	P	A	A	A	A	A	A						chr14	21460231	21460733	+	lncRNA	ncRNA	3064				FR050959	AGACGGTAGAACGGATGAAAAAATTCCTGAAGGTAACCTGGAGGTGAGGAGGTCAATTTC	fRNAdb		FR334858//FR050959//NONMMUT092510.1
mmu_6357_PI428960544	0.728985	1.08071	up	0.487192	1.12224	down	0.347538	1.21281	down	4.63165	4.03946	4.55976	4.09007	4.57163	4.9051	4.46801	4.13141	4.13232	P	A	P	P	P	P	P	P	P						chrX	126875264	126875917	+	ncRNA	ncRNA	655			ExtractFromSourceData	FR036601	AACTGATGGTCATTTCTTGGGGAGCCGGGGAGAAGGAAGGTAGTGTTTTCAATTGCTTAT	fRNAdb	http://www.ncrna.org/frnadb/detail.html?i_name=FR036601	D430045F20 FANTOM3,FT328417 RNAdb v2.0
mmu_16164_PI428960544	0.371399	1.18685	up	0.765729	1.0469	up	0.541858	1.13368	down	12.5937	12.446	12.1788	12.8431	12.8898	12.2269	12.1456	12.567	12.7042	P	P	P	P	P	P	P	P	P						chr11	115884763	115884822	-	ncRNA	ncRNA	680			ReannotationFromAgilent	FR135306	TTGTTTGAAGATAACAATCTGTGTGCCATCCACGCCAAGAGAGTCACCATCATGCCCAAA	fRNAdb		ref|NM_008211$445$1488|ens|ENSMUST00000139623$558$256|ens|ENSMUST00000016703$445$1488|ens|ENSMUST00000106454$917$1537
mmu_18442_PI428960544	0.511728	1.16525	up	0.234891	1.38312	down	0.0380465	1.61168	down	5.03119	5.0648	4.21261	4.84594	5.24599	4.87858	3.96937	4.61199	4.32347	P	P	P	P	P	P	P	P	P						chr12	52756545	52760009	-	ncRNA	ncRNA	3467			ExtractFromSourceData	FR224093	CAAGTCTAGGACTTTTAGTGTTTTAATCCTGCTAAAGCACATCTGAGGTCTTTTGATTTT	fRNAdb	http://www.ncrna.org/frnadb/detail.html?i_name=FR224093	A630054F14 FANTOM3,FT318819 RNAdb v2.0
mmu_25597_PI428960544	0.0726357	1.3322	up	0.738366	1.02477	down	0.0445697	1.3652	down	6.14702	6.35439	6.43563	6.76592	6.45277	6.95978	6.32921	6.32143	6.18049	P	P	P	P	P	P	P	P	P						chr13	28855303	28857193	-	ncRNA	ncRNA	1889			ExtractFromSourceData	FR049365	GTTTTGCTTTAGAAGTGCTGGGGTTATAGGCCTCCACTGTCAGAGTTAGCTATTTCTATT	fRNAdb	http://www.ncrna.org/frnadb/detail.html?i_name=FR049365	A130093L02 FANTOM3,FT315824 RNAdb v2.0
A_30_P01032000	0.266698	1.25691	down	0.471938	1.14556	down	0.385281	1.09719	up	5.23855	4.46931	4.65286	4.30575	4.39957	4.66577	4.42571	4.63716	4.70967	P	A	P	P	P	P	P	P	P						chr9	24503413	24504874	+	lncRNA	lncRNA	1461				NONMMUT068371	GAATGGATTTTGTTAAAGGACTCACCGCTATATTACACTTTGTAAGTTTCCTGAGTTTGA	NONCODE		NONMMUT068371.2
A_30_P01023637	0.0399319	1.45991	down	0.0111133	1.42972	down	0.847988	1.02111	up	9.44166	9.21492	9.05881	8.73423	8.42488	8.91864	8.7099	8.6759	8.78238	P	P	P	P	P	P	P	P	P	lincRNA:chr10:110980223-110980667 reverse strand					chr10	110980356	110980415	-	ncRNA							ACTTCCTCGGGCCAAGGTAGGTTTTTAATGTAATCTCTCTCCTCATCTGGGTCTACAGAT	Agilent mouse V1
mmu_35045_PI428960544	0.0440959	1.57149	down	0.272975	1.24363	up	0.0293408	1.95434	up	6.76206	7.14938	7.05511	6.68774	6.297	6.02541	7.67421	7.31838	6.91762	P	P	P	P	P	P	P	P	P										ncRNA	ncRNA	1374			ReannotationFromAgilent	XR_168931.1	ATTGCCACCATAAAGACCAAACGTACCATCCAGTGTAGGAAGCCATTTCAGGCTTTTGTG	RefSeq		gb|XR_168931$990$324
mmu_13142_PI428960544	0.549776	1.19201	up	0.602016	1.1662	up	0.928187	1.02214	down	3.32825	2.2973	3.10702	2.96421	3.62218	2.90637	2.94329	2.85284	3.60186	A	A	A	A	P	A	A	A	A						chr8	8576521	8580344	+	ncRNA	ncRNA	1482			ExtractFromSourceData	FR156768	ACACAGGACTATCCAATGCCTGTAGTCACCAGAGAAAAGCAAATAAACACTACGTTGAGA	fRNAdb	http://www.ncrna.org/frnadb/detail.html?i_name=FR156768	E030046N14 FANTOM3,FT330474 RNAdb v2.0
mmu_11449_PI428960544	0.208631	1.34678	down	0.13481	1.45432	down	0.0473986	1.07985	down	9.93313	9.94669	9.08034	9.21346	9.24928	9.20888	9.04631	9.11858	9.17425	P	P	P	P	P	P	P	P	P						chr15	78226430	78227614	+	ncRNA	ncRNA	1188			ExtractFromSourceData	FR162441	ATAGCCAGCAAAAAGCCTTTTTGTTTCTATACTGTACAACCAGAGATGCCTGCCTTCCTG	fRNAdb	http://www.ncrna.org/frnadb/detail.html?i_name=FR162441	4930415E20 FANTOM3,FT35251 RNAdb v2.0
A_30_P01027602	0.0494237	1.30625	up	0.253387	1.15134	up	0.1492	1.13455	down	4.67239	5.03915	5.06282	5.34728	5.38334	5.20005	5.19383	4.95873	5.23176	P	P	P	P	P	P	P	P	P	lincRNA:chr7:50403100-50418175 forward strand					chr7	50415159	50415218	+	ncRNA							CTTGGCTGATCAATGAAAAGGAAAACTATACCAGTGAATGTGTGTCCTCCAATCTCTGGC	Agilent mouse V1
mmu_19221_PI428960544	0.647819	1.14651	up	0.290031	1.40245	down	0.0582128	1.60792	down	1.95641	2.6109	3.18652	3.03371	2.88776	2.42409	1.73018	2.32041	2.2394	A	A	A	P	A	A	A	A	A						chr10	60271407	60275435	+	ncRNA	ncRNA	4035			ExtractFromSourceData	FR394534	TTTGGTGAATTTACCTTTTGGGCTCATCTACCCATTTTACAGACCAGAGAGCTGAGGACC	fRNAdb	http://www.ncrna.org/frnadb/detail.html?i_name=FR394534	F730003L23 FANTOM3,FT332281 RNAdb v2.0
A_30_P01024223	0.368452	1.20821	down	0.527282	1.14592	down	0.460733	1.05435	up	1.76705	2.53905	1.70185	1.70003	1.72892	1.7604	1.70756	1.99004	1.72082	A	A	A	A	A	A	A	A	A						chr11	104447308	104448924	-	lncRNA	lncRNA	1415				NONMMUT012278	GCTCTGCTATCCTCTTTCTCCAGGTGCCTCCAAAATCTTATTGATATAGCGGTCTTCTCT	NONCODE		FR384271//NONMMUT012278.2
mmu_23972_PI428960544	0.18919	1.56412	up	0.432735	1.21964	up	0.349919	1.28245	down	2.09476	2.79407	3.03744	2.71453	3.45286	3.69492	2.67645	2.86206	3.24711	A	A	A	A	A	A	A	A	A						chr13	69819466	69836554	-	ncRNA	ncRNA	1608			ExtractFromSourceData	FR366422	ATGAGATCCAGCAGTAAGACATTTTGTCAATGATCAAGGGCCCCTTGTAGATGGTGCCAT	fRNAdb	http://www.ncrna.org/frnadb/detail.html?i_name=FR366422	4933432C21 FANTOM3,FT37880 RNAdb v2.0
A_30_P01027506	0.321886	1.20096	down	0.359135	1.18322	down	0.762926	1.01499	up	1.8783	2.50334	1.76558	1.74267	1.73616	1.87584	1.73506	1.7852	1.89881	A	A	A	A	A	A	A	A	A						chr12	108790034	108792743	-	lncRNA	lncRNA	2709				NONMMUT015663	GAGCTAGACAGGAAAAAGTGGAGTACTTTTTTAGTTGTAGAAGCTAGAGGTCTTTGTCTT	NONCODE		FR016965//NONMMUT015663.2
mmu_14802_PI428960544	0.215469	1.23315	down	0.207256	1.23899	down	0.898378	1.00473	down	2.02283	2.45209	1.75659	1.74999	1.72996	1.8445	1.7239	1.74184	1.83827	A	A	A	A	A	A	A	A	A						chr14	33189272	33201577	-	ncRNA	ncRNA	832			ExtractFromSourceData	FR215079	CCTGACCTTCTGTACGGGTTTATTTCTTGTTCTTACTGGAATACATTTTTAATTGCTAGT	fRNAdb	http://www.ncrna.org/frnadb/detail.html?i_name=FR215079	1700024G13 FANTOM3,FT32322 RNAdb v2.0
mmu_3700_PI428960544	0.282489	1.74097	up	0.22571	1.78225	up	0.920366	1.02371	up	1.89371	2.16894	3.73044	2.95997	3.26726	3.96553	3.37518	3.64607	3.27294	A	A	P	A	P	P	A	P	A						chr9	46135203	46136985	-	ncRNA	ncRNA	1786			ExtractFromSourceData	FR397363	AAGCCCTGGAACAAGTTTCTATCAGTGAAAAGAGTGGAGAGTTAAGAGTTTGGGGTTTTT	fRNAdb	http://www.ncrna.org/frnadb/detail.html?i_name=FR397363	4930448E22 FANTOM3,FT36400 RNAdb v2.0
mmu_6959_PI428960544	0.31395	1.52632	down	0.310468	1.50569	down	0.928931	1.0137	up	1.82873	2.32513	3.50963	1.73127	2.30254	1.79952	2.00847	2.1137	1.77005	A	A	P	A	A	A	A	A	A						chr15	101761967	101764420	+	ncRNA	ncRNA	2453			ExtractFromSourceData	FR193688	AAAGCTACACATCTTAGTGTATGCCTTGTGACAACACCATTGGAGTGAAGGGAGACAAGT	fRNAdb	http://www.ncrna.org/frnadb/detail.html?i_name=FR193688	8030479C08 FANTOM3,FT311845 RNAdb v2.0
mmu_14662_PI428960544	0.644672	1.2431	up	0.77913	1.10318	down	0.492538	1.37137	down	2.1781	2.99954	1.78534	3.63818	2.36547	1.90117	1.90761	1.83574	2.79461	A	A	A	P	A	A	A	A	A						chr12	40778630	40778689	-	ncRNA	ncRNA	3230			ReannotationFromAgilent	FR313196	CCAGCTTCATTAGATATTCCATCCAAGACCTGTGTGTATGTATAGAGCTATATACATTAG	fRNAdb		gb|AK143806$3041$129|gb|AK162336$2019$586|riken|F430111C12$3041$129|riken|9130403J21$2019$586
A_30_P01024205	0.07772	1.26883	up	0.0289314	1.37874	up	0.230646	1.08662	up	5.76939	5.42402	5.84231	6.03762	6.13042	5.89819	6.04224	6.16993	6.2136	P	P	P	P	P	P	P	P	P						chr17	31694071	31696055	+	lncRNA	lincRNA	1092				ENSMUST00000162059	AAGGCTTTGCATCTGGAAACCATCCAAAGCTTCCAGCTGTCAGAGTCAAACCAGGAACCA	Ensembl		ENSMUST00000013706//ENSMUST00000162059//NONMMUT100910.1//NONMMUT100909.1
mmu_20626_PI428960544	0.360507	1.19811	down	0.801899	1.04826	down	0.230812	1.14295	up	8.70251	8.55244	7.93739	8.23463	8.22941	7.94604	8.50247	8.32163	8.16426	P	P	P	P	P	P	P	P	P						chr8	59070558	59070855	+	ncRNA	ncRNA	297			ExtractFromSourceData	FR034832	GATTGGTCTGGGAACTATCCATTTCCATCCTTTTACAAATACCATGTAATGTATGCATAT	fRNAdb	http://www.ncrna.org/frnadb/detail.html?i_name=FR034832	2010016I22 FANTOM3,FT33190 RNAdb v2.0
A_30_P01018111	0.256244	1.33366	down	0.18032	1.41623	up	0.000663	1.88877	up	3.10714	3.14473	2.21347	2.40983	2.53743	2.2719	3.31498	3.4273	3.22923	A	A	A	A	A	A	A	A	A						chr6	36787382	36788944	-	lncRNA	noncoding	2732				FR064678	CCAACCAGTTAGAAGTGTGGGGGTAGAGTGGGAAATGAAAAATGTCATTGATAAGAAAAC	fRNAdb		FR064678//NONMMUT056392.2
mmu_19680_PI428960544	0.728517	1.06006	up	0.27987	1.29293	down	0.129081	1.37058	down	3.37127	3.7353	4.07401	3.61255	3.89773	3.92275	3.48646	2.93323	3.64897	A	A	P	A	P	A	P	A	A						chr2	19577432	19579524	-	ncRNA	ncRNA	2101			ExtractFromSourceData	FR030034	GTGGGCAAGGTCTTCTGGGAAGGGAATGTATATTATCTTATTAAATGAATTATTATCCCC	fRNAdb	http://www.ncrna.org/frnadb/detail.html?i_name=FR030034	4833440P09 FANTOM3,FT35962 RNAdb v2.0
mmu_10663_PI428960544	0.0228773	1.49523	up	0.143349	1.17861	down	0.00112454	1.7623	down	7.80671	7.91088	7.48107	8.25983	8.50064	8.17931	7.46501	7.52048	7.50192	P	P	P	P	P	P	P	P	P						chrX	39516925	39520225	+	ncRNA	ncRNA	3302			ExtractFromSourceData	FR045933	AAGCAGTGGCTTTTATCATGACGTCTTCATGTACTTGCCATTGTCCTCCAGTCTCATTCC	fRNAdb	http://www.ncrna.org/frnadb/detail.html?i_name=FR045933	9530082F19 FANTOM3,FT314129 RNAdb v2.0
mmu_22432_PI428960544	0.436633	1.20879	up	0.256587	1.25365	up	0.839661	1.03711	up	4.62861	4.09889	4.86184	4.54688	4.61691	5.24624	5.05165	4.72811	4.788	P	A	P	P	P	P	P	P	P						chr5	105842869	105842928	+	ncRNA	ncRNA	710			ReannotationFromAgilent	FR055727	GTTGTGACAGAAAACATTATTAGGGTCTTGGAGGAGGAAATGTCCCTTCTCAAACATTAA	fRNAdb		ref|XR_389452$834$13|ref|XR_402725$834$13|ref|XR_389453$646$13|ref|XR_402726$646$13
A_30_P01026675	0.376254	1.09846	down	0.741329	1.02326	up	0.177563	1.12402	up	5.17974	4.9489	5.25187	4.79412	5.12811	5.05182	5.18006	5.18203	5.11796	P	P	P	P	P	P	P	P	P	lincRNA:chr12:16003706-16022581 reverse strand					chr12	16008071	16008130	-	ncRNA							AAATGTGACTTTGGGGAAAAGGGAGAAAAACAGTTAGCATCCATCTTCCTCTGTGGAAAC	Agilent mouse V1
A_55_P1977776	0.755337	1.33163	up	0.862404	1.17442	down	0.290855	1.56389	down	15.7493	16.0013	12.3151	15.097	15.7021	14.5062	15.1219	13.7302	14.5177	P	P	P	P	P	P	P	P	P		Rs5-8s1	790956		5.8S ribosomal RNA	chr9	41283020	41423263	+	lncRNA	noncoding	3247				FR321308	AGCAACAGTTCCTGTGTCTTGCTGCTCCTAAAACTGATGAGTGCTGTGTATGACCAATGA	fRNAdb		ENSMUST00000152278//FR321308//NONMMUT132398.1//NONMMUT068721.2
mmu_32642_PI428960544	0.200391	1.12394	down	0.0918344	1.2483	up	0.0122652	1.40302	up	5.00161	4.7016	4.69523	4.54598	4.69011	4.65664	4.99407	5.03875	5.3255	P	A	P	P	P	P	P	P	P						chr8	11692981	11694514	-	ncRNA	lncRNA	1533			ExtractFromSourceData	NONMMUT064592	CTAGCTATGTTCACACATGGAAACTGTGAGGAATCTGCCTTAAGTCTTTGAAAAATAATT	NONCODE	http://www.noncode.org/search.php?keyword=n414509&sbt=Search	NONMMUT064592
mmu_24464_PI428960544	0.904422	1.04222	down	0.280825	1.48746	down	0.0755322	1.4272	down	3.46094	2.18195	2.11724	2.7938	2.55306	2.23429	2.13146	2.17798	1.73214	A	A	A	A	A	A	A	A	A						chr7	150536325	150539817	-	ncRNA	ncRNA	3493			ExtractFromSourceData	FR068630	GTTTTGGCTGTGGTAGCCACCAGCCTGAATCTTGTATTTCCATCCCTTGGTTTCTGTTTT	fRNAdb	http://www.ncrna.org/frnadb/detail.html?i_name=FR068630	D330046L08 FANTOM3,FT328127 RNAdb v2.0
mmu_7370_PI428960544	0.806314	1.06935	down	0.526672	1.25688	up	0.313813	1.34404	up	4.14743	5.00591	3.89573	4.53129	4.22453	4.00305	5.07423	4.95628	4.00808	P	P	P	P	P	P	P	P	A						chr6	118101764	118103931	-	ncRNA	ncRNA	2168			ExtractFromSourceData	FR015618	GCACACATAGCCAGACAGACAGGAAGATGAAAAATGCTTATTTTAACATATAATATGGCT	fRNAdb	http://www.ncrna.org/frnadb/detail.html?i_name=FR015618	9630013F18 FANTOM3,FT314326 RNAdb v2.0
mmu_2816_PI428960544	0.261187	1.46726	up	0.2838	1.61334	up	0.761301	1.09956	up	2.20091	3.03281	3.56009	3.62101	3.64734	3.18485	3.14912	4.4024	3.31244	A	A	A	P	P	A	A	P	A						chrX	151735254	151737233	-	ncRNA	ncRNA	1979			ExtractFromSourceData	FR305983	AATCTTCTGGTGCCAATTTCAATTTTGCTTTGCCTTTTCTCATTAAGAAAGTGCCATTTG	fRNAdb	http://www.ncrna.org/frnadb/detail.html?i_name=FR305983	4921511E18 FANTOM3,FT36028 RNAdb v2.0
mmu_8325_PI428960544	0.576241	1.04632	up	0.014638	1.34066	down	0.000536	1.40277	down	7.09048	7.11638	6.8059	7.14095	6.99946	7.06834	6.53445	6.58664	6.62282	P	P	P	P	P	P	P	P	P						chr2	6522658	6524283	-	ncRNA	ncRNA	1624			ExtractFromSourceData	FR219402	GGTTAACTCAGCAGGTGTTACTGCCTCCTTGCGATACCTTCAAGGCTATTTTACAACTTT	fRNAdb	http://www.ncrna.org/frnadb/detail.html?i_name=FR219402	A130035J20 FANTOM3,FT315254 RNAdb v2.0
A_30_P01026156	0.991611	1.00191	down	0.65337	1.09307	down	0.46335	1.09098	down	2.15435	2.67538	1.88807	2.19924	2.1108	2.39949	2.10169	2.33956	1.89141	A	A	A	A	A	A	A	A	A	lincRNA:chr2:77655293-77657696 reverse strand					chr2	77655324	77655383	-	ncRNA							ATTTTCAGAAGATGGCTTACACCGGGGGAACCCCTGACACGGTTTAGTTTTTGAAACTTC	Agilent mouse V1
A_30_P01021944	0.802191	1.04138	up	0.892825	1.0248	down	0.757974	1.06721	down	4.3871	4.02803	4.04257	3.85693	4.29903	4.47724	3.7866	4.04033	4.52474	P	A	P	P	P	P	P	P	P	lincRNA:chrX:165792277-165807952 forward strand					chrX	165807653	165807712	+	ncRNA							GTCAAATACAGAAAATGCCATAGCAATGAATGAAGACAGCCAACTTAGCAGCCGCACTAA	Agilent mouse V1
mmu_29412_PI428960544	0.483412	1.1347	down	0.356189	1.17866	down	0.599435	1.03874	down	1.76284	2.47292	1.86411	1.81643	1.73011	2.00637	1.74574	1.74438	1.8983	A	A	A	A	A	A	A	A	A						chr9	62989745	62991533	+	ncRNA	ncRNA	450			ExtractFromSourceData	FR391944	TCTTTGGTACTCCGGAACAAATTACTTAAAACACAAAGCCGCTTTCAAGCCAGCGGCTGT	fRNAdb	http://www.noncode.org/search.php?keyword=n279219&sbt=Search	NONMMUT069507
mmu_24728_PI428960544	0.019029	1.34008	up	0.128917	1.15446	down	0.00491673	1.54706	down	10.8754	11.0086	10.7451	11.3992	11.3581	11.1388	10.6454	10.5485	10.8136	P	P	P	P	P	P	P	P	P						chr14	80260328	80260344	-	ncRNA	ncRNA	2712			ReannotationFromAgilent	FR067106	ACATGTCATCTTTCAAGAAGGTTGAGTGTCCAAGTGTCCTTCTCCCCAGGTAAAACGACA	fRNAdb		ref|NR_033535$2831$499|gb|AK011593$1397$414|gb|AK136482$2221$431|gb|BC054351$351$572
mmu_15663_PI428960544	0.172473	1.36372	up	0.0333386	1.56829	up	0.362776	1.15001	up	6.0147	5.63015	6.30171	6.60118	6.05632	6.6317	6.51538	6.65909	6.71966	P	P	P	P	P	P	P	P	P						chr8	94122829	94124738	+	ncRNA	ncRNA	1909			ExtractFromSourceData	FR166177	AAGAATACAGACAAACTAAGACATAAGCCTTGTCCCTGAAGAGTTTGCCATCAGCCTAGG	fRNAdb	http://www.ncrna.org/frnadb/detail.html?i_name=FR166177	C230016H20 FANTOM3,FT324473 RNAdb v2.0
mmu_20712_PI428960544	0.149883	1.45298	down	0.848416	1.04248	up	0.0249306	1.51471	up	5.17411	4.84121	4.24068	4.23299	3.97635	4.42961	4.92294	4.9211	4.59204	P	P	P	P	P	P	P	P	P						chr3	63758024	63764098	-	ncRNA	ncRNA	2227			ExtractFromSourceData	FR174694	CAGAGTCAGGACTGTTTCATTCATTTGCTAAGCCTCAAACCTAAAGTTTATAGCATAAAA	fRNAdb	http://www.ncrna.org/frnadb/detail.html?i_name=FR174694	C130061E17 FANTOM3,FT323944 RNAdb v2.0
mmu_6055_PI428960544	0.165897	1.24652	down	0.814887	1.07194	up	0.327819	1.33619	up	2.1251	2.66202	2.57085	1.9601	2.2438	2.20037	2.61649	1.89141	3.15075	A	A	A	A	A	A	A	A	P						chr10	124745967	124747735	+	ncRNA	ncRNA	552			ExtractFromSourceData	FR020757	GAAATGCCTGATCCTGCAGAGACTTAATTAGTCTCTTTTGACTTTCAAAAATCTTCTTGA	fRNAdb	http://www.ncrna.org/frnadb/detail.html?i_name=FR020757	4930507A20 FANTOM3,FT36649 RNAdb v2.0
mmu_19048_PI428960544	0.0402829	1.19875	up	0.0413239	1.29099	up	0.51821	1.07694	up	6.13736	6.17482	6.1632	6.57617	6.40725	6.27656	6.35024	6.46518	6.76538	P	P	P	P	P	P	P	P	P						chr14	40202810	40205517	-	ncRNA	ncRNA	2707			ExtractFromSourceData	FR273506	CTCATCCGAAATAAAACCTACCTTTTTACCCCAGTGCTTAAGTGTGCCTTTTTCAAAATG	fRNAdb	http://www.ncrna.org/frnadb/detail.html?i_name=FR273506	C130029F03 FANTOM3,FT323568 RNAdb v2.0
A_30_P01025133	0.373683	1.0859	down	0.182596	1.13886	down	0.432628	1.04877	down	9.20293	9.15384	8.87043	9.04406	8.97988	8.84659	8.87809	8.9849	8.80146	P	P	P	P	P	P	P	P	P						chr6	35252732	35262059	+	lncRNA	lncRNA	1269				NR_027875	TCGGAACTTGAAGGACTACATATAAACAAACCCAGGCAAAGACCCAAGGACTTAGGAGGA	RefSeq		ENSMUST00000136110//NR_027875.1
mmu_8815_PI428960544	0.257097	1.21717	up	0.730127	1.04991	up	0.298584	1.15931	down	6.26199	6.37091	6.78243	6.50277	6.75873	7.00441	6.54235	6.36065	6.72313	P	P	P	P	P	P	P	P	P						chr2	140119591	140215444	-	ncRNA	ncRNA	579			ExtractFromSourceData	FR219230	GCAAGATGTGTTCCTGGCACTGTGTCTGCCAAATACTCCGAATGAATAAATACTTGATGA	fRNAdb	http://www.ncrna.org/frnadb/detail.html?i_name=FR219230	1700074B16 FANTOM3,FT32685 RNAdb v2.0
A_30_P01032467	0.151265	1.21776	up	0.0426024	1.27637	up	0.689871	1.04812	up	8.54915	8.37923	8.68027	8.65721	8.71631	9.08784	9.02591	8.89799	8.74088	P	P	P	P	P	P	P	P	P	lincRNA:chr13:98038568-98068079 reverse strand					chr13	98063310	98063369	-	ncRNA							TTATGACACACAAGTTTGTTCCCATTTAAAATAATACATTAGTTCTATTCCCCCCACCTC	Agilent mouse V1
A_55_P1964911	0.833139	1.03273	down	0.757882	1.10365	down	0.813287	1.06867	down	3.37193	2.71762	2.80438	2.93267	2.86963	2.95223	2.28756	3.55511	2.62439	A	A	A	A	A	A	A	A	A		LOC102632362	102632362		uncharacterized LOC102632362	chr19	11047611	11050566	-	lncRNA	lncRNA	482				NONMMUT105897	ACTGAGGGAGCTATCTTTCACAGAGTGTATTCAGTGGTATACGTGGAGCTCAGAAGTAGA	NONCODE		NONMMUT105897.1
mmu_15805_PI428960544	0.271487	1.26738	up	0.331342	1.15387	up	0.526043	1.09838	down	6.45203	6.45154	7.00823	6.8503	6.72703	7.36003	6.87227	6.79756	6.86141	P	P	P	P	P	P	P	P	P						chr7	52537858	52540633	+	ncRNA	ncRNA	1009			ExtractFromSourceData	FR210975	AAGTGATTGAGGTGGCGGCCAGGGCTACACAGAGAAACTCTTTATCTTGAAAACAAAGCA	fRNAdb	http://www.ncrna.org/frnadb/detail.html?i_name=FR210975	1700039E15 FANTOM3,FT32469 RNAdb v2.0
A_30_P01026051	0.220745	1.2747	up	0.286183	1.11883	down	0.0953411	1.42616	down	9.04542	9.01272	9.32936	9.1222	9.87935	9.43642	8.80233	9.01292	9.0863	P	P	P	P	P	P	P	P	P	lincRNA:chr4:12050675-12066450 reverse strand					chr4	12052849	12052790	-	ncRNA						chr4:12050675-12066450_R	TTAGAGCCGTTCTCATCACAGACCACCTTACAGGACAAGATGTTTCCAAAGGCAGAGAAA	Agilent mouse V1
A_30_P01026826	0.409751	1.16652	up	0.143856	1.32866	up	0.36974	1.139	up	4.9868	4.33088	4.77798	4.83199	4.7266	5.20369	5.29391	5.13896	4.89274	P	A	P	P	P	P	P	P	P						chr10	96357226	96362476	+	lncRNA	lncRNA	67				NONMMUT007015	TATTCTCTAACAGGCAGAGAAAACATGGGAACAGCAGTCTCTGATGTGCTGACTATGCCA	NONCODE		NONMMUT007015.2
mmu_20131_PI428960544	0.128207	1.82742	down	0.101632	1.68771	down	0.781422	1.08278	up	4.39197	4.91714	3.86564	2.85033	3.92999	3.78501	3.71872	3.27918	3.91163	P	A	A	A	P	A	A	P	P						chr4	58157691	58219731	-	ncRNA	ncRNA	3307			ExtractFromSourceData	FR186105	GGGTCAGATATATCATATCCTGGGTATCAGAAATTTACATTACGATTCATAACAGTAGCA	fRNAdb	http://www.ncrna.org/frnadb/detail.html?i_name=FR186105	D430029O09 FANTOM3,FT328293 RNAdb v2.0
mmu_27534_PI428960544	0.0439543	1.24019	down	0.0221838	1.7747	down	0.0834958	1.431	down	3.19238	3.06416	3.33944	2.88987	2.76338	3.01108	1.96696	2.69386	2.45243	A	A	A	A	A	A	A	A	A						chr7	97603965	97605695	-	ncRNA	ncRNA	1732			ExtractFromSourceData	FR180006	CAGGTTTCTGGTATGCTGTATTGGGAGAGGGAAATCTTATATGCTATATATACATTAAGT	fRNAdb	http://www.ncrna.org/frnadb/detail.html?i_name=FR180006	D830048G01 FANTOM3,FT329256 RNAdb v2.0
mmu_18189_PI428960544	0.966367	1.00677	up	0.460251	1.12284	down	0.215275	1.13044	down	7.41178	7.54576	6.91142	7.31498	7.46226	7.1209	7.13885	6.99656	7.23209	P	P	P	P	P	P	P	P	P						chr6	30812227	30812286	-	ncRNA	ncRNA	1386			ReannotationFromAgilent	FR395150	AAAGTGATAGTGTAATACCAGGGGCAGTACTGAATTCCAAGCCCAAGGTCTTGCTAAGGA	fRNAdb		gb|AK140857$1249$77|tc|TC1615936$191$785|riken|C130049C22$1249$77
mmu_614_PI428990136	0.758701	1.03745	down	0.50454	1.08065	down	0.661808	1.04165	down	5.80259	5.93782	6.24197	5.85754	5.83415	6.13158	5.89762	6.01316	5.73588	P	P	P	P	P	P	P	P	P						chr18	57455534	57457121	+	ncRNA	ncRNA	1585			ExtractFromSourceData	FR394279	CACAGCAAACTGCCCCGTAGAGTCCTGGTCACCATTTTTGTCTCAGCTTTGTTTTGATAT	fRNAdb	http://www.ncrna.org/frnadb/detail.html?i_name=FR394279	3000002B06 FANTOM3,FT34785 RNAdb v2.0
A_30_P01025086	0.00988395	1.22934	down	0.0229157	1.51149	up	0.00639987	1.85813	up	6.29554	6.26342	6.17866	5.84967	6.03686	5.95744	6.83777	6.56296	7.12479	P	P	P	P	P	P	P	P	P						chr17	56551413	56554387	-	lncRNA	lncRNA	576				NONMMUT102270	TGATAGCTTGCAACAGCACAGGGGAATTGTGGTGCTGAAGGCCAGGCTGCTGAGTGTGAG	NONCODE		NONMMUT102270.1//NONMMUT030126.2//NONMMUT030125.2
mmu_7471_PI428960544	0.585242	1.1498	down	0.747834	1.06497	down	0.756915	1.07965	up	3.54934	2.9165	3.40948	3.09111	3.5756	2.60444	3.53767	2.91876	3.14643	A	A	A	A	P	A	A	A	A						chr9	108636167	108637899	+	ncRNA	ncRNA	1732			ExtractFromSourceData	FR399335	CCTTTGGATACAATGATTGTATTCACCTATATGTAGGCAGAGCATCTATGCACATAAAAT	fRNAdb	http://www.ncrna.org/frnadb/detail.html?i_name=FR399335	6820405N24 FANTOM3,FT310833 RNAdb v2.0
mmu_481_PI428960544	0.969095	1.01408	up	0.30304	1.23349	down	0.48303	1.25086	down	2.00853	2.58603	1.71667	1.66768	1.74627	2.95782	1.8137	1.75888	1.83043	A	A	A	A	A	A	A	A	A						chr2	19374097	19376622	+	ncRNA	processed_transcript	1208			ExtractFromSourceData	ENSMUST00000149577	GGGGTTTTGTTGATTGTTTAACAGAGCATAACCTGTTGCCTTAAAGCTTCAGTAAAAATA	Ensembl	http://asia.ensembl.org/Multi/Search/Results?q=ENSMUST00000149577;site=ensembl	ENSMUSG00000056329
mmu_12147_PI428960544	0.146308	1.23792	up	0.990913	1.00142	down	0.0115938	1.23968	down	12.5728	12.6206	13.0824	13.0182	13.1737	13.0077	12.6703	12.8241	12.7753	P	P	P	P	P	P	P	P	P						chr12	85807083	85811709	+	ncRNA	ncRNA	4625			ExtractFromSourceData	FR323531	ACCTGGTGAGCCATCTTGCCAGCCCCCGAAAGCACATTCTTATAATATCTCTGTGTTTTT	fRNAdb	http://www.ncrna.org/frnadb/detail.html?i_name=FR323531	9830162E06 FANTOM3,FT31213 RNAdb v2.0
mmu_30378_PI428960544	0.176734	1.54275	up	0.279942	1.38386	up	0.320885	1.11482	down	5.9486	5.97296	7.05783	6.79864	6.89282	7.16445	6.74319	6.96065	6.68165	P	P	P	P	P	P	P	P	P						chr13	67097755	67133341	-	ncRNA	ncRNA	498			ExtractFromSourceData	FR151143	ATCCAATTCTTACTTGATGTCCCTCTAGTGGCCCCATTAATAAATTAAGGCCAGGGGAAT	fRNAdb	http://www.noncode.org/search.php?keyword=n291232&sbt=Search	NONMMUT018094
A_30_P01018774	0.00968525	2.57554	down	0.124559	1.49708	down	0.0520967	1.72037	up	4.2008	3.57187	4.24572	2.81174	2.86439	2.24764	3.0799	3.39659	3.79543	P	A	P	A	A	A	A	A	P	lincRNA:chr2:31001736-31006911 reverse strand					chr2	31001965	31002024	-	ncRNA							ATTGTGTTTCATGATTTACCGAGTCTTTGCAGACGTCTGGAGAACTCAGCAATAGGGTAT	Agilent mouse V1
mmu_7479_PI428960544	0.113239	1.53794	up	0.0655776	1.52575	up	0.961101	1.00799	down	6.92729	6.90011	7.59754	7.47543	7.65123	8.16129	7.82944	7.58837	7.83571	P	P	P	P	P	P	P	P	P						chr4	148946841	148948102	+	ncRNA	ncRNA	1252			ExtractFromSourceData	FR034208	TGTTGTTAATGCTCTCCCCACATAGCTAACTGAACCTCAATCCTCTCTTGTTAGAACTGG	fRNAdb	http://www.ncrna.org/frnadb/detail.html?i_name=FR034208	A930041D05 FANTOM3,FT320646 RNAdb v2.0
mmu_9351_PI428960544	0.456163	1.08945	up	0.69087	1.0372	up	0.541601	1.05037	down	8.46611	8.45466	8.80459	8.60062	8.60379	8.89175	8.65858	8.53965	8.68522	P	P	P	P	P	P	P	P	P						chrX	33727121	33728467	+	ncRNA	ncRNA	1346			ExtractFromSourceData	FR103057	TGTGCTCCCTCTGAGGCATATACATCCTCTGACCTAGAAATTCTTTTGTAAATTTTTAAA	fRNAdb	http://www.ncrna.org/frnadb/detail.html?i_name=FR103057	F830038C20 FANTOM3,FT333173 RNAdb v2.0
mmu_2341_PI428960544	0.838791	1.04647	up	0.744151	1.10315	down	0.51714	1.15441	down	4.43273	4.7218	3.73958	4.37182	4.49577	4.22311	3.91721	4.71662	3.83542	P	A	A	P	P	P	P	P	A						chr4	12097361	12098979	-	ncRNA	ncRNA	1619			ExtractFromSourceData	FR322138	CACTTACTTCTTATAGGTACCAGTTAACATAGTTGGCTCGTTCAAATTCCATTGCTTTTT	fRNAdb	http://www.ncrna.org/frnadb/detail.html?i_name=FR322138	6720483F23 FANTOM3,FT310803 RNAdb v2.0
A_55_P1978674	0.118218	1.24973	up	0.230692	1.27583	down	0.0373131	1.59444	down	3.58093	3.73823	3.25722	3.75235	4.00366	3.78521	2.77575	3.2918	3.45452	A	A	A	P	P	A	A	A	A	PREDICTED: Mus musculus uncharacterized LOC101056186 (LOC101056186), transcript variant X1, ncRNA [XR_383381]	LOC101056186	101056186		uncharacterized LOC101056186	chr14	43984330	43984389	+	ncRNA							TACAAAAGCAATTGATTGTACATTCAGTGTGTCTAGTGTGTCCAACTCTGTGGATACCAA	Agilent mouse V1
A_30_P01019126	0.166715	1.593	down	0.16085	1.58469	down	0.977527	1.00524	up	14.7641	14.6434	13.6602	13.5381	13.453	14.0614	13.5876	13.4728	14.0147	P	P	P	P	P	P	P	P	P	lincRNA:chr17:13806767-13824342 forward strand					chr17	13820367	13820426	+	ncRNA							CTCAGAGGCTAAAGAACCTCCAGTAGGTCTCCCTGTGGCTCTCTCTCTCTCTCTCTTTTT	Agilent mouse V1
mmu_7018_PI428960544	0.550197	1.11383	down	0.929745	1.02235	down	0.653457	1.08948	up	1.83248	2.50718	1.79369	1.77662	1.92289	1.96724	1.74395	1.78436	2.50937	A	A	A	A	A	A	A	A	A						chr16	44408714	44430175	+	ncRNA	ncRNA	2756			ExtractFromSourceData	FR069047	TTTCAGGTGAAAAGAACTTTACCAAGGATCTTAGGGTCGTCAGTGTTTCTGTGCATCCCG	fRNAdb	http://www.ncrna.org/frnadb/detail.html?i_name=FR069047	6330444M21 FANTOM3,FT39832 RNAdb v2.0
A_51_P300532	0.314109	1.25393	down	0.388309	1.20996	down	0.617626	1.03634	up	1.99847	2.66619	1.73985	1.7227	1.76379	1.93866	1.7515	1.84139	1.98674	A	A	A	A	A	A	A	A	A		2810405F15Rik	69974		RIKEN cDNA 2810405F15 gene	chr11	75275150	75280192	+	lncRNA	noncoding	4391				FR175967	CTATCCGGACATTGGTCAGAGAGGCACGTAGAAGCCTGGAGAACACCAGGAAAGAGAGCA	fRNAdb		FR380013//FR175967//FR078094//NONMMUT083951.1//NONMMUT010720.2
A_30_P01021802	0.0630898	2.99206	down	0.058964	3.10494	down	0.912154	1.03773	down	3.8614	5.01379	3.19105	2.6949	2.81613	1.81181	1.74972	2.82892	2.58391	P	P	A	A	A	A	A	A	A						chr6	86476265	86514436	+	lncRNA	lincRNA	2092				ENSMUST00000125431	ACATAACTGTGAACTTTAGGATCACTGGACAGTTGAATAGTGAGACATTGCCATTCTATG	Ensembl		ENSMUST00000125431//NONMMUT122575.1//NONMMUT057781.2//NONMMUT057779.2//NONMMUT057776.2
A_30_P01027803	0.327826	1.202	down	0.217635	1.25997	down	0.566374	1.04823	down	2.14161	2.59369	1.83556	1.7506	1.96522	2.05873	1.74097	1.93769	1.89204	A	A	A	A	A	A	A	A	A						chr13	74443135	74450839	-	lncRNA	lncRNA	5424				NONMMUT018265	TCAGAGCCCTTGACTACCTTTCTGATCACCTCTGCTCCCAAAGAGAGCTCAAGGACATGG	NONCODE		NONMMUT090263.1//NONMMUT090261.1//NONMMUT090260.1//NONMMUT018323.2//NONMMUT018322.2//NONMMUT018304.2//NONMMUT018303.2//NONMMUT018302.2//NONMMUT018302.2//NONMMUT018285.2//NONMMUT018284.2//NONMMUT018283.2//NONMMUT018282.2//NONMMUT018281.2//NONMMUT018280.2//NONMMUT018279.2//NONMMUT018278.2//NONMMUT018277.2//NONMMUT018276.2//NONMMUT018275.2//NONMMUT018274.2//NONMMUT018273.2//NONMMUT018265.2//NONMMUT0…
mmu_30984_PI428960544	0.240659	1.30955	down	0.610981	1.1011	up	0.0351642	1.44194	up	7.0778	7.27632	6.47845	6.49483	6.83898	6.33155	7.10883	7.2035	6.93706	P	P	P	P	P	P	P	P	P						chr18	24629367	24636266	+	ncRNA	ncRNA	799			ExtractFromSourceData	FR310629	TTTTCTTTTGCAGATGGGCCTACAGTTCGACACACGAGGATAACAGCACTTTCCAGGAAA	fRNAdb	http://www.noncode.org/search.php?keyword=n295185&sbt=Search	NONMMUT031718
A_30_P01027757	0.0394901	1.16032	up	0.923352	1.00547	down	0.0373976	1.16666	down	7.24915	7.41504	7.26088	7.42901	7.57645	7.56316	7.29479	7.20797	7.39871	P	P	P	P	P	P	P	P	P	lincRNA:chr12:72103832-72116875 reverse strand					chr12	72108237	72108296	-	ncRNA							CTCCTACTGATCCCTATTTCTATTTAGATGTATTCCGTTGTTTGTGCCCATGTCGATGGT	Agilent mouse V1
A_30_P01033069	0.174947	1.55773	up	0.577929	1.15752	up	0.319901	1.34575	down	5.92303	5.54256	6.42294	7.084	6.65009	6.07276	5.73813	6.55874	6.22476	P	P	P	P	P	P	P	P	P						chr18	36325012	36332044	+	lncRNA	lncRNA	7032				NONMMUT103354	AAACGAAAACTGCTGCCTTCAGTCAGCACGTCTCAGGTAGCTTATTCCTTTACTGTGTAC	NONCODE		NONMMUT103354.1//NONMMUT103353.1
mmu_2001_PI428994341	0.364191	1.28861	down	0.0174636	1.67847	down	0.353221	1.30254	down	2.60747	2.47017	2.90205	2.9378	2.1279	1.81653	1.7542	1.78645	2.1976	A	A	A	A	A	A	A	A	A						chr6	51829591	51829650	+	ncRNA	ncRNA	291			ReannotationFromAgilent	uc.211+	TGGCTTACTTTATAAATCCTTCTCAAGTGGTTTTCATGCATCCTAAATGGGACTAAGCAG	UCR
mmu_11154_PI428960544	0.880076	1.0273	up	0.511354	1.16164	up	0.547497	1.13077	up	1.80866	2.36508	1.75844	2.18364	1.73027	2.13485	1.73597	2.427	2.4177	A	A	A	A	A	A	A	A	A						chr5	44497087	44498778	+	ncRNA	ncRNA	1691			ExtractFromSourceData	FR145357	AAACTTCCTCATTCTAGGAGAGAGCTGTTCTGTACATGTAGAAATATTTAATGATATCCC	fRNAdb	http://www.ncrna.org/frnadb/detail.html?i_name=FR145357	7120496J17 FANTOM3,FT311344 RNAdb v2.0
mmu_577_PI428960544	0.383135	1.37875	down	0.0801625	2.21592	up	0.00423721	3.0552	up	3.09052	3.10932	1.77356	2.43972	2.2738	1.86981	3.45776	3.75559	4.20378	A	A	A	A	A	A	A	A	P						chr11	102819614	102825701	-	ncRNA	lincRNA	1187			ExtractFromSourceData	ENSMUST00000138424	GTCTGGGAACATCATTCTTGCGCGGTATAAAGCAAATGAAATAAAAAGTTTATGCCAAAA	Ensembl	http://asia.ensembl.org/Multi/Search/Results?q=ENSMUST00000138424;site=ensembl	ENSMUSG00000085338
mmu_21819_PI428960544	0.511934	1.06357	down	0.262846	1.10072	down	0.493352	1.03493	down	1.83188	2.0657	1.7054	1.90745	1.70742	1.72136	1.70504	1.73283	1.74975	A	A	A	A	A	A	A	A	A						chr10	53334174	53335080	+	ncRNA	ncRNA	908			ExtractFromSourceData	FR292148	ATAGATGAGTGGAAGCTTTACTTTGTAAAATTAGTGTCTATGTTGGCTTGTGACTTGAGA	fRNAdb	http://www.ncrna.org/frnadb/detail.html?i_name=FR292148	4930466K18 FANTOM3,FT36464 RNAdb v2.0
mmu_9042_PI428960544	0.470953	1.07093	down	0.0554863	1.12071	up	0.0802132	1.2002	up	5.84462	6.04147	5.93679	5.81821	5.66369	6.04439	6.0831	6.15195	6.08106	P	P	P	P	P	P	P	P	P						chr8	73170334	73172294	-	ncRNA	ncRNA	1961			ExtractFromSourceData	FR310932	TTATAAAAAGAGGTTTCACTAATGCTGGTTGGCACCAGGCTCTTTTCCCTCAAAGCCTGG	fRNAdb	http://www.ncrna.org/frnadb/detail.html?i_name=FR310932	D130031D15 FANTOM3,FT326693 RNAdb v2.0
mmu_9207_PI428990136	0.791713	1.0696	down	0.204902	1.4835	down	0.384783	1.38697	down	3.80594	4.08284	4.18304	4.45662	3.98772	3.33625	3.1052	3.08704	4.17256	A	A	P	P	P	A	A	A	P						chr11	96125504	96125563	+	ncRNA	ncRNA	617			ReannotationFromAgilent	NR_037977.1	AACTGTTTGAAGTTCATCAGCACGGTGAAGTTTTATTGTATTTCCGGTCCCTAAAAGAGA	RefSeq		ref|NR_037977$322$235|tc|TC1685920$453$86|tc|TC1681961$329$236|nap|NAP022828-001$328$235
mmu_14803_PI428960544	0.856281	1.07927	up	0.706169	1.20584	down	0.411901	1.30143	down	3.61838	2.89838	4.7738	4.16767	3.60684	3.8462	3.71843	4.01376	2.74824	A	A	P	P	P	P	P	P	A						chr11	110343919	110344950	+	ncRNA	ncRNA	1032			ExtractFromSourceData	FR052715	GGTTTGTCTGAAGGGAATTTTTCGTCTGCATAGTTTGCCATTCTCTCCAACTGTAAATGT	fRNAdb	http://www.ncrna.org/frnadb/detail.html?i_name=FR052715	7120436M21 FANTOM3,FT311085 RNAdb v2.0
mmu_23104_PI428960544	0.172906	1.17427	down	0.736357	1.04188	down	0.148409	1.12706	up	6.91471	6.99372	6.55121	6.5534	6.55962	6.65133	6.59439	6.77888	6.90879	P	P	P	P	P	P	P	P	P						chr12	81783063	81784321	+	ncRNA	ncRNA	1258			ExtractFromSourceData	FR037066	GATGGCTGCCTTATAATTTTGTGTCTTTCCACTTTAATTGTGAATGGTTTAAAATCGCTG	fRNAdb	http://www.ncrna.org/frnadb/detail.html?i_name=FR037066	2610511I23 FANTOM3,FT34056 RNAdb v2.0
mmu_16062_PI428960544	0.402374	1.05514	down	0.098936	1.35858	down	0.153169	1.28759	down	6.40337	6.54097	6.34852	6.35116	6.45818	6.25123	6.05411	6.29512	5.61733	P	P	P	P	P	P	P	P	P						chr3	115648530	115650146	+	ncRNA	ncRNA	1616			ExtractFromSourceData	FR259072	AAATCACAAGTGGCAACTGCTTACTTATTTTACACTCCGACTCCTTCAGTCTTGGCCATG	fRNAdb	http://www.ncrna.org/frnadb/detail.html?i_name=FR259072	E030033N07 FANTOM3,FT330386 RNAdb v2.0
A_30_P01019546	0.34089	1.1173	up	0.0385254	1.80277	down	0.0261006	2.01425	down	10.1482	10.1881	10.4212	10.4717	10.5866	10.1793	9.18414	9.08977	9.93293	P	P	P	P	P	P	P	P	P	lincRNA:chr1:141824450-141835125 forward strand					chr1	141827418	141827477	+	ncRNA							CTGGTTTCACATTTATACCATCTCCGTTTTCCACTCGCGGTGGTGTGCAGAGAATTTCTA	Agilent mouse V1
A_30_P01020550	0.578711	1.33046	up	0.745251	1.06352	down	0.518715	1.41497	down	2.77352	2.36482	2.63875	4.34781	2.35192	2.31314	2.0597	2.66036	2.79049	A	A	A	P	A	A	A	A	A						chr8	89996743	90049453	+	lncRNA	noncoding	2543				FR251688	AGCTTAGCTCATAATTTGGTGATAAAATATTGATTATTTATCCACAGCCGCATGCAGAGG	fRNAdb		ENSMUST00000123808//ENSMUST00000149951//FR251688//FR180643//NONMMUT129082.1//NONMMUT066526.2//NONMMUT066525.2
mmu_9847_PI428960544	0.0543509	1.21812	up	0.769295	1.01631	down	0.0250785	1.23799	down	7.50595	7.5459	7.32876	7.83586	7.81721	7.5815	7.46966	7.37115	7.46977	P	P	P	P	P	P	P	P	P						chrY	494403	582145	-	ncRNA	ncRNA	2015			ExtractFromSourceData	FR074059	ATTCAGTACAGCAGAAAGTTTATACACAGTGCTTCACAGCACAGAAATTACAGAGTTTTG	fRNAdb	http://www.ncrna.org/frnadb/detail.html?i_name=FR074059	F730320N24 FANTOM3,FT332496 RNAdb v2.0
A_30_P01025460	0.47399	1.25	up	0.358496	1.32319	up	0.653086	1.05855	up	5.38639	5.03216	6.30875	5.69348	5.81751	6.18211	6.03677	6.08919	5.8134	P	P	P	P	P	P	P	P	P						chr1	137899556	137903224	+	lncRNA	lncRNA	3668				NONMMUT076467	CCCTAGTTGACTATGAAAAGAAAGCAGTAACAGGAACAATTTCTACCATTTGTTTCCAAT	NONCODE		NONMMUT076467.1
mmu_20711_PI428960544	0.0346535	1.37307	up	0.00923061	1.45689	up	0.408955	1.06104	up	4.62374	4.79	5.01579	5.36858	5.08619	5.34699	5.32343	5.34575	5.38903	P	A	P	P	P	P	P	P	P						chr14	21385770	21388271	+	ncRNA	ncRNA	2502			ExtractFromSourceData	FR106783	AGAAATAGAAGGCAAAAATTGTCCTGAATCAAAAGAAAGTAGGGGGCAGGTGACTGGCTC	fRNAdb	http://www.ncrna.org/frnadb/detail.html?i_name=FR106783	A130021I08 FANTOM3,FT315093 RNAdb v2.0
mmu_6466_PI428960544	0.0912442	1.3379	up	0.450807	1.11176	up	0.0286004	1.20341	down	7.99858	7.97744	8.5208	8.64082	8.45332	8.66262	8.40347	8.29668	8.25523	P	P	P	P	P	P	P	P	P						chr1	61685574	62391572	+	ncRNA	ncRNA	2762			ExtractFromSourceData	FR136609	TCTGCCCCTCAGGGAAACCCCGAGTTAGACAATGTGGAAAATAAAGCCAAAAACATCAAA	fRNAdb	http://www.ncrna.org/frnadb/detail.html?i_name=FR136609	2010002N16 FANTOM3,FT33136 RNAdb v2.0
mmu_8173_PI428960544	0.0146399	1.21882	up	0.900892	1.07395	up	0.825042	1.1349	down	3.89045	3.94951	4.10843	4.22096	4.28633	4.29754	5.41393	4.10773	2.73549	P	A	P	P	P	P	P	P	A						chr9	60864875	60867604	+	ncRNA	ncRNA	1637			ExtractFromSourceData	FR199441	GGAGATTGACCCTAGAGCCTCACACTTTAGCAAATTCTCTCATATTGGTATTCTCCCTCC	fRNAdb	http://www.ncrna.org/frnadb/detail.html?i_name=FR199441	A430102L10 FANTOM3,FT317592 RNAdb v2.0
mmu_9129_PI428960544	0.356665	1.14073	down	0.942868	1.01003	up	0.343823	1.15217	up	4.35245	4.54805	4.1065	4.0126	4.40632	4.01819	4.14451	4.61486	4.29082	P	A	P	P	P	P	P	P	P						chr19	25089105	25089164	+	ncRNA	ncRNA	2690			ReannotationFromAgilent	FR321671	CAATCAGTCCTTAACATTATAATCTTGCTGCTCATTTCCTGGAGTGGCTGGGCAGACATT	fRNAdb		gb|AK030349$2630$0|tc|TC1618358$2631$0|riken|5230401L14$2630$0
mmu_11311_PI428960544	0.433992	1.20268	down	0.652126	1.11293	down	0.280225	1.08064	up	5.85933	6.24623	5.1999	5.49415	5.46354	5.54902	5.47924	5.58879	5.77434	P	P	P	P	P	P	P	P	P						chr9	115193812	115195735	-	ncRNA	ncRNA	1922			ExtractFromSourceData	FR068038	AATTAGCTACATAGGGAGTATCAGGTCAGTCAGAGGTACACAGTAAGACCTTCTATCCAG	fRNAdb	http://www.ncrna.org/frnadb/detail.html?i_name=FR068038	D030059C05 FANTOM3,FT326394 RNAdb v2.0
mmu_20414_PI428960544	0.961142	1.01533	down	0.805648	1.08761	up	0.683023	1.10428	up	1.75099	2.88927	1.7602	2.05901	1.81058	2.46503	2.62854	1.74505	2.39033	A	A	A	A	A	A	A	A	A						chr3	130824083	130826516	+	ncRNA	ncRNA	2436			ExtractFromSourceData	FR210760	TAGCTCTCTTGGTACCAAAAACAAGATCAAGCTGAAGGGACAGGTTAGCTGGGTATAGAG	fRNAdb	http://www.ncrna.org/frnadb/detail.html?i_name=FR210760	A130028J07 FANTOM3,FT315173 RNAdb v2.0
mmu_15035_PI428960544	0.194062	1.29249	up	0.761488	1.05446	up	0.0987667	1.22573	down	2.50712	3.19988	3.09583	3.41605	3.391	3.10623	3.19311	2.96184	2.8774	A	A	A	A	A	A	A	A	A						chr4	43058898	43060570	+	ncRNA	ncRNA	1602			ExtractFromSourceData	FR346777	TGATTAACAGAAACTGATCAGTTCAACACCAAAGGTATGCTACATAGCAATAAACAAAGG	fRNAdb	http://www.ncrna.org/frnadb/detail.html?i_name=FR346777	F630227A02 FANTOM3,FT329638 RNAdb v2.0
mmu_2553_PI428960544	0.426309	1.18671	up	0.617528	1.10556	up	0.360369	1.0734	down	5.88091	5.74455	6.59725	6.1457	6.43867	6.37923	6.2796	6.24043	6.13701	P	P	P	P	P	P	P	P	P						chr2	33661378	33666958	+	ncRNA	ncRNA	852			ExtractFromSourceData	FR264160	AACTGCACAAACACAAAAGTGTTCACTTCTGTCCAAGCCACCCATTTGATCAATACGACG	fRNAdb	http://www.ncrna.org/frnadb/detail.html?i_name=FR264160	A630094O20 FANTOM3,FT319100 RNAdb v2.0
mmu_8602_PI428960544	0.551974	1.11965	down	0.360167	1.19392	down	0.111092	1.06633	down	1.73999	2.48042	1.73611	1.73438	1.87584	1.85714	1.7216	1.71839	1.7494	A	A	A	A	A	A	A	A	A						chr13	91508592	91527690	-	ncRNA	ncRNA	2811			ExtractFromSourceData	FR006216	TGCATGGTTCATACAGTTGGGTTTATTTACAAATAAAACTAGTTGGCGTTTCTGTCTTTG	fRNAdb	http://www.ncrna.org/frnadb/detail.html?i_name=FR006216	A830009L08 FANTOM3,FT319959 RNAdb v2.0
mmu_22684_PI428960544	0.140657	1.36323	down	0.181494	1.31956	down	0.523633	1.03309	up	2.52691	2.46439	1.77445	1.75965	1.78548	1.87953	1.9426	1.74924	1.87373	A	A	A	A	A	A	A	A	A						chr17	31342303	31345766	-	ncRNA	ncRNA	3211			ExtractFromSourceData	FR183545	TGCATGCATTCTTACAGCTAATGAAAGAACCAGAAAGCATGGAGAAGAGACAGGCGCAGT	fRNAdb	http://www.ncrna.org/frnadb/detail.html?i_name=FR183545	A630075J03 FANTOM3,FT318958 RNAdb v2.0
mmu_15007_PI428960544	0.165243	1.29833	down	0.622808	1.11594	down	0.371808	1.16344	up	1.91205	2.63665	2.39161	1.81731	2.03554	1.95748	1.74399	2.4125	2.30905	A	A	A	A	A	A	A	A	A						chrX	90734671	90736205	-	ncRNA	ncRNA	1534			ExtractFromSourceData	FR182856	AAGCAGCTGTCAATCTCCTGATCTGCATTTTCTCAGAAATGTATAAAATGTTGGCTACTT	fRNAdb	http://www.ncrna.org/frnadb/detail.html?i_name=FR182856	A130098P10 FANTOM3,FT315883 RNAdb v2.0
A_30_P01025154	0.00189726	1.63477	down	0.0054391	1.71473	up	0.000635	2.80319	up	6.46328	6.2707	6.36499	5.72665	5.49755	5.74749	7.31247	7.23409	6.88635	P	P	P	P	P	P	P	P	P						chr18	77968420	77972209	+	lncRNA	lincRNA	1027				ENSMUST00000168358	GTGTTCTAAAGTTTCTGGAGAAAATTAGAAGGATTGCAAGTAAAGTTGGGTAGTGCTCTA	Ensembl		ENSMUST00000168358//FR062343//NONMMUT104944.1//NONMMUT104943.1//NONMMUT033155.2
A_30_P01030561	0.235445	1.13998	down	0.227308	1.21938	up	0.0552324	1.39006	up	5.36853	5.61389	5.21291	5.13483	5.34683	5.14666	5.47703	6.00701	5.56973	P	P	P	P	P	P	P	P	P	lincRNA:chr1:58443698-58449898 reverse strand					chr1	58445028	58445087	-	ncRNA							GTTTCCTGGGCCCATTACTCTGAATTCCAGTCACATTCTGTCTTTTTGCTTGCTTTTTTG	Agilent mouse V1
mmu_12633_PI428960544	0.309302	1.1245	down	0.235779	1.13445	down	0.882483	1.00885	down	7.6046	7.604	7.22661	7.34255	7.16947	7.41535	7.22886	7.3428	7.31758	P	P	P	P	P	P	P	P	P						chr10	59165310	59207644	+	ncRNA	ncRNA	4703			ExtractFromSourceData	FR089027	TAGGGAAGTGTGAAGCACATTAAAAGGAAAATCACATAGTGTGCTCCCTGGACACATGCC	fRNAdb	http://www.ncrna.org/frnadb/detail.html?i_name=FR089027	D030040E07 FANTOM3,FT326251 RNAdb v2.0
A_30_P01017846	0.430638	1.18954	down	0.745941	1.08789	down	0.606069	1.09344	up	2.14543	2.71508	1.76941	2.11445	1.90704	1.85721	1.97867	1.78018	2.50647	A	A	A	A	A	A	A	A	A	lincRNA:chr8:90000619-90061169 reverse strand					chr8	90014451	90014510	-	ncRNA							TTCACAGAGCAACTGTACCTATGGAGAGCAACACACTCATCAAACCAATGCTGTCTTGGA	Agilent mouse V1
A_30_P01026574	0.643915	1.08847	up	0.225707	1.47279	up	0.343638	1.35309	up	3.05978	3.41379	2.89298	3.0517	3.05535	3.62639	4.11515	3.95838	2.96869	A	A	A	A	A	A	P	P	A	lincRNA:chr11:97457180-97487074 forward strand					chr11	97485430	97485489	+	ncRNA							CATTGAATAAAACCAGGGAACCCACTAAATAAAAAGGAAGCCTGACAGAAAGGAGTCAGA	Agilent mouse V1
mmu_1616_PI428960544	0.308354	1.56477	up	0.534373	1.30807	up	0.318965	1.19624	down	3.00004	4.31522	4.80477	4.47838	4.6589	4.9206	4.60027	4.05262	4.62948	A	P	P	P	P	P	P	P	P						chr4	55463556	55478686	-	ncRNA	lincRNA	362			ExtractFromSourceData	ENSMUST00000152190	AATGTGTATCTTCCTCAAAGCTACTTGTGGGTTTCATCACATGGCTCTGCGTGGAGAGAT	Ensembl	http://asia.ensembl.org/Multi/Search/Results?q=ENSMUST00000152190;site=ensembl	ENSMUSG00000086346
mmu_22768_PI428960544	0.284313	1.63158	down	0.187123	1.8625	down	0.124584	1.14153	down	2.42193	3.71752	1.804	1.84558	2.13129	1.84777	1.72932	1.71912	1.80329	A	A	A	A	A	A	A	A	A						chr13	107641979	107643926	-	ncRNA	ncRNA	1897			ExtractFromSourceData	FR107489	GTGACACCGTTATTTACTATGTCCTAAGTATTTCTAAGCACATAGCATGTAGAGTACATT	fRNAdb	http://www.ncrna.org/frnadb/detail.html?i_name=FR107489	A630097F12 FANTOM3,FT319125 RNAdb v2.0
A_30_P01023212	0.0876199	1.42206	up	0.0789871	1.33704	up	0.597478	1.06359	down	5.63215	5.57699	6.1167	6.08693	6.19226	6.5706	6.26175	6.22572	6.0955	P	P	P	P	P	P	P	P	P	lincRNA:chr6:86480265-86481192 forward strand					chr6	86480292	86480351	+	ncRNA							AAACTATCATAAAAGAGAATTGCTACTTGAAATATACTCTAGAAATTTCTGCGGCCCCCC	Agilent mouse V1
mmu_3370_PI428960544	0.556706	1.03641	up	0.00298398	1.90029	down	0.00230769	1.96948	down	7.89614	8.09685	7.95521	7.94177	8.03158	8.12966	6.88962	7.31445	6.96549	P	P	P	P	P	P	P	P	P						chr10	85770231	85770290	+	ncRNA	ncRNA	3682			ReannotationFromAgilent	FR143671	TGTCCTCAATTTCATTATAGTGTTAGTTATTTGGAGTTCTTAATGGAACCAAGCCACACG	fRNAdb		gb|AK087289$3622$0|tc|TC1597539$4107$0|riken|E030042G24$3622$0|nap|NAP022750-001$4108$0
mmu_13942_PI428960544	0.417816	1.20489	down	0.311565	1.32918	down	0.520948	1.10315	down	2.79211	2.52135	1.80348	2.04133	2.18371	2.08518	1.74149	1.78882	2.35501	A	A	A	A	A	A	A	A	A						chr9	65836603	65838944	+	ncRNA	ncRNA	2341			ExtractFromSourceData	FR314735	AATGTTTGCCTGGATTCTTTCATTTTCAAAGGCTAGAGCTAGAAATTCCTTTTCAAAGTC	fRNAdb	http://www.ncrna.org/frnadb/detail.html?i_name=FR314735	A130089N01 FANTOM3,FT315785 RNAdb v2.0
mmu_27315_PI428960544	0.000944	2.8494	down	0.00219896	2.34035	down	0.174735	1.21751	up	6.8687	6.99163	6.57255	5.06112	5.43687	5.40291	5.69894	5.71666	5.33712	P	P	P	P	P	P	P	P	P						chr16	76322419	76325058	-	ncRNA	ncRNA	2639			ExtractFromSourceData	FR372182	CAGTGCTGCAAATCTAAGATATAGCTGTAGTTTTCAGGTTTATCACCATGACACTAAAGT	fRNAdb	http://www.ncrna.org/frnadb/detail.html?i_name=FR372182	A630018K21 FANTOM3,FT318501 RNAdb v2.0
A_30_P01018690	0.753992	1.09575	down	0.35236	1.19582	up	0.399919	1.31031	up	2.38394	2.06629	2.56845	1.72296	1.97814	2.92184	2.52157	2.30125	2.96985	A	A	A	A	A	A	A	A	A	lincRNA:chrX:132445535-132448486 forward strand					chrX	132448424	132448488	+	ncRNA						chrX:132445535-132448486_F	TTGGGAAATATGCTGAAACAAGAGGGATATATATTAGAGACAAGTCTACATGTCATCGCC	Agilent mouse V1
mmu_7487_PI428960544	0.442248	1.1919	up	0.249884	1.07056	down	0.303968	1.27601	down	10.4199	10.3862	10.5452	10.3531	10.4717	11.2863	10.2444	10.4243	10.3875	P	P	P	P	P	P	P	P	P						chr5	104038733	104041388	-	ncRNA	ncRNA	2655			ExtractFromSourceData	FR358395	TATAAATTGGAGACAAATGGACTTGCTTGACCCACCCTCCATGCTCCTGCTTTTACTTCC	fRNAdb	http://www.ncrna.org/frnadb/detail.html?i_name=FR358395	B430306C15 FANTOM3,FT322155 RNAdb v2.0
mmu_30717_PI428960544	0.0142045	1.45061	up	0.34505	1.13963	down	0.0157182	1.65315	down	7.20578	7.12311	7.41775	7.85468	7.90383	7.59809	6.81756	7.02064	7.34276	P	P	P	P	P	P	P	P	P						chr2	75529263	75542575	-	ncRNA	noncoding	862			ExtractFromSourceData	FR241828	GTGCTCTGTCACCTTTAATATCACAACAATACTGTTAACATGTTAAAATGCTATTGGACC	fRNAdb	http://www.noncode.org/search.php?keyword=n293488&sbt=Search	NONMMUT038028
mmu_575_PI428960544	0.444364	1.20863	down	0.851044	1.06339	up	0.305472	1.28524	up	1.81731	2.74286	1.75111	1.83064	1.898	1.76252	1.84339	1.9319	2.802	A	A	A	A	A	A	A	A	A						chr13	24458645	24467819	-	ncRNA	lincRNA	621			ExtractFromSourceData	ENSMUST00000147704	TCACAGTGATTGAATGACACAGTGACAGGACATTCTACAAAGGAGGATGCTTTCCCACCA	Ensembl	http://asia.ensembl.org/Multi/Search/Results?q=ENSMUST00000147704;site=ensembl	ENSMUSG00000086344
mmu_982_PI428960544	0.261925	1.69466	up	0.0762224	1.69503	up	0.999521	1.00022	up	6.663	6.27093	7.34896	6.94804	7.11935	8.49848	7.62827	7.43011	7.50844	P	P	P	P	P	P	P	P	P						chr2	45552125	45553967	+	lncRNA	lincRNA	635			ExtractFromSourceData	ENSMUST00000153567	GTGCCTCATGTATTTGAAAGTCTTTCTTTTTTGAGTTTGGGAAATGTTCTTCTACAATGG	Ensembl	http://asia.ensembl.org/Multi/Search/Results?q=ENSMUST00000181666;site=ensembl	ENSMUST00000153567//FR277866//NONMMUT106975.1//NONMMUT037143.2//NR_040497.1
mmu_6_PI428960544	0.0572801	1.8492	down	0.186537	1.28823	down	0.119501	1.43546	up	7.71054	7.63287	7.02011	7.04672	6.17936	6.47674	6.98568	7.22399	7.0577	P	P	P	P	P	P	P	P	P						chr17	15084747	15085828	-	lncRNA	noncoding	2145			ReannotationFromAgilent	FR007525	GAGGAGGTGGAGAGTAGTCAATGGGACATTCTATATGTTTGTTTAACTCCATATTTATTA	fRNAdb		FR007525//NONMMUT028344.2
A_30_P01025628	0.0257629	1.4209	up	0.449407	1.06743	up	0.0402327	1.33114	down	7.504	7.30864	7.20864	8.04158	7.86574	7.63437	7.30568	7.55262	7.44539	P	P	P	P	P	P	P	P	P	lincRNA:chr16:59557120-59602070 reverse strand					chr16	59557309	59557368	-	ncRNA							TAGGAAGGCATGTCTTGATTCCCCAACCACTGCCTACTTTGACAATCTCATGAAAGCAGA	Agilent mouse V1
mmu_20395_PI428960544	0.123289	1.67957	up	0.78074	1.09896	up	0.0865112	1.52832	down	3.68963	2.62408	3.80796	4.06999	4.02384	4.27212	3.22407	4.02831	3.27772	A	A	P	P	P	P	A	P	A						chr12	37043807	37045033	+	ncRNA	ncRNA	1226			ExtractFromSourceData	FR302729	CGGTTCACCATCATCATTAGGGTGGTTTTCTGTAAAGCTGAAGTATGTAATACTTTATTA	fRNAdb	http://www.ncrna.org/frnadb/detail.html?i_name=FR302729	C130089L03 FANTOM3,FT324266 RNAdb v2.0
A_30_P01028804	0.823464	1.14077	down	0.762821	1.19738	down	0.839271	1.04962	down	4.74627	2.75366	2.22374	2.62926	3.34659	3.17778	2.54833	3.37534	3.02035	P	A	A	A	A	A	A	P	A	lincRNA:chr11:22510175-22522025 forward strand					chr11	22518553	22518612	+	ncRNA							CTCAGTAGTGAGTTCTTAGAATTAAGTGGCTAATGAACAAGACAAACCCCATTTCCATCC	Agilent mouse V1
mmu_11486_PI428960544	0.39388	1.18266	down	0.896746	1.01966	up	0.429284	1.20592	up	3.0787	2.92348	3.17903	2.45775	2.71798	3.27937	3.46148	2.95677	2.84724	A	A	A	A	A	A	A	A	A						chr9	91023321	91025356	-	ncRNA	ncRNA	2034			ExtractFromSourceData	FR289693	TGTGCTATTTTAATTGAGTGTAGAAAACCCAGCCTTGGAAACTTAATAGCACACCATTCA	fRNAdb	http://www.ncrna.org/frnadb/detail.html?i_name=FR289693	A330103C04 FANTOM3,FT316945 RNAdb v2.0
mmu_5540_PI428960544	0.276612	1.13006	up	0.530592	1.13737	down	0.21275	1.2853	down	4.98207	4.87817	4.55419	5.06469	5.00183	4.8771	4.77367	4.15153	4.93211	P	P	P	P	P	P	P	P	P						chr1	179160021	179160817	-	ncRNA	ncRNA	796			ExtractFromSourceData	FR387677	TAGCAGAATTACAGCTGTGAAGTAGCAACAAAATAGTTTTATGGTTGGGGTCATTACAAT	fRNAdb	http://www.ncrna.org/frnadb/detail.html?i_name=FR387677	D930048F07 FANTOM3,FT329993 RNAdb v2.0
mmu_2107_PI428960544	0.971956	1.00625	down	0.575134	1.07089	down	0.733616	1.06425	down	9.66051	9.45352	9.28648	9.8441	9.42629	9.10315	9.12896	9.45762	9.51747	P	P	P	P	P	P	P	P	P						chr15	32620098	32622441	+	ncRNA	ncRNA	2346			ExtractFromSourceData	FR006956	TGTCCCTAGGAAGGACCAATCCATGTGTTTGATCTGGACCCTGTTGACTAACAGGTAATA	fRNAdb	http://www.ncrna.org/frnadb/detail.html?i_name=FR006956	9130201M22 FANTOM3,FT312187 RNAdb v2.0
A_30_P01022087	0.707473	1.05398	down	0.385268	1.2811	up	0.282337	1.35025	up	1.7372	2.22979	1.79609	1.76633	1.71385	2.05536	2.25176	1.71631	2.86716	A	A	A	A	A	A	A	A	A	lincRNA:chr17:56790296-56803875 forward strand					chr17	56802125	56802184	+	ncRNA							TATGTCATCTCGGAGATAAATGGACTAGTCACCTATTCATACTCCTTGACGGCTGCCACT	Agilent mouse V1
mmu_29718_PI428960544	0.757709	1.02277	up	0.0181152	1.06033	down	0.2901	1.08448	down	6.58558	6.65166	6.58889	6.60134	6.49854	6.82371	6.53207	6.52217	6.51832	P	P	P	P	P	P	P	P	P						chr1	64076037	64079501	-	ncRNA	ncRNA	1375			ExtractFromSourceData	FR252253	TGGTATTTATAATATATCACAGAAGTACCCAGTCTTATAGCCCTCGGTTATGCCTTTTTT	fRNAdb	http://www.noncode.org/search.php?keyword=n283249&sbt=Search	NONMMUT001261
mmu_11021_PI428960544	0.0895458	1.655	up	0.35817	1.29347	up	0.2979	1.2795	down	3.79098	2.89937	3.10053	4.22824	4.11117	3.63195	3.42434	3.37639	4.10389	A	A	A	P	P	A	A	A	P						chr11	54336357	54340929	+	ncRNA	ncRNA	4608			ExtractFromSourceData	FR076050	GGGTTATTTGAGCACACAAGTTTAAGTCTAACCCAGACAAAGTAGTTGAGACCATGACTC	fRNAdb	http://www.ncrna.org/frnadb/detail.html?i_name=FR076050	A430057M20 FANTOM3,FT317232 RNAdb v2.0
mmu_8993_PI428960544	0.610554	1.04556	up	0.138345	1.16725	down	0.00445797	1.22043	down	5.56196	5.82128	5.43641	5.65144	5.63668	5.72436	5.44545	5.3041	5.40076	P	P	P	P	P	P	P	P	P						chr5	23604136	23606325	-	ncRNA	ncRNA	2378			ExtractFromSourceData	FR204285	TTCAGGAGAAAGCTTCTCTGATGATGGCTGACCAAGGCACTAATTTATGAGTACAACAGG	fRNAdb	http://www.ncrna.org/frnadb/detail.html?i_name=FR204285	F930105G16 FANTOM3,FT333868 RNAdb v2.0
mmu_26565_PI428960544	0.00600751	1.43999	up	0.602787	1.04013	up	0.000157	1.38443	down	8.3259	8.36053	8.63219	9.00029	8.93091	8.9656	8.50393	8.44563	8.53936	P	P	P	P	P	P	P	P	P						chr3	126365296	126365944	+	ncRNA	ncRNA	648			ExtractFromSourceData	FR299623	CGGGACTTAGGATGCCTGTGCCATTTATTGTATTTGGATTGAAAATGAAGAATATAAAGA	fRNAdb	http://www.ncrna.org/frnadb/detail.html?i_name=FR299623	D830036N24 FANTOM3,FT329204 RNAdb v2.0
A_30_P01019622	0.391687	1.2675	up	0.85109	1.0381	down	0.286451	1.31579	down	4.03281	3.27864	3.58598	3.44415	4.07698	4.40224	3.60013	3.2963	3.83915	P	A	A	P	P	P	A	A	A	lincRNA:chr8:114477602-114488627 forward strand					chr8	114485674	114485733	+	ncRNA							TGATTGATTACCTTCCTAGGATCCTAAACCAGTACATCCTAGGGCCACATTCCACTCTAA	Agilent mouse V1
mmu_18303_PI428960544	0.516401	1.10856	down	0.298963	1.17871	down	0.255265	1.06329	down	1.73081	2.3538	1.78978	1.77993	1.71337	1.93505	1.72017	1.70082	1.74175	A	A	A	A	A	A	A	A	A						chr17	72623990	72627557	-	ncRNA	ncRNA	3567			ExtractFromSourceData	FR220898	TAACTTTCTAATTCCTTTTCCTATGTAGCAATGGGGCTTTTAGTCATACAGGAAAGATGG	fRNAdb	http://www.ncrna.org/frnadb/detail.html?i_name=FR220898	9330158K06 FANTOM3,FT312729 RNAdb v2.0
mmu_30621_PI428960544	0.200326	1.20841	up	0.798167	1.02002	down	0.115102	1.2326	down	7.50556	7.69279	7.85296	7.78604	7.83437	8.25023	7.67599	7.59685	7.69268	P	P	P	P	P	P	P	P	P						chr12	111975472	111976563	-	ncRNA	noncoding	2213			ExtractFromSourceData	FR242184	GGTTCTGTCGGAACTTCTGTCTCCTGTGCCTCTTAATAAAGGTTAAGCTAATTGATTTTC	fRNAdb	http://www.noncode.org/search.php?keyword=n292949&sbt=Search	NONMMUT015927
mmu_746_PI428960544	0.63359	1.13983	up	0.864682	1.04481	up	0.392101	1.09094	down	4.9881	4.28432	5.47352	5.11552	4.88545	5.31142	5.0672	4.94619	4.92227	P	P	P	P	P	P	P	P	P						chr7	4077942	4088528	-	ncRNA	processed_transcript	2536			ExtractFromSourceData	ENSMUST00000148318	ACCCACTCCTACGCGGGATTTCCTGTGTTATCCACACTGCTTGATATATCTGTATTTTCC	Ensembl	http://asia.ensembl.org/Multi/Search/Results?q=ENSMUST00000148318;site=ensembl	ENSMUSG00000085886
mmu_5919_PI428960544	0.838275	1.03511	down	0.958571	1.00273	down	0.847081	1.03228	up	2.56783	2.77026	2.73027	2.67193	2.24343	3.00366	2.67623	2.75073	2.62958	A	A	A	A	A	A	A	A	A						chr3	80647076	80647469	-	ncRNA	ncRNA	394			ExtractFromSourceData	FR369053	AAAGCAGTGTCATGATATAGAAATGTATTGTAAAAACAGCGGGGAAGGAATTTTGTCATG	fRNAdb	http://www.ncrna.org/frnadb/detail.html?i_name=FR369053	2900092N11 FANTOM3,FT34774 RNAdb v2.0
mmu_73_PI428960544	0.716545	1.08113	down	0.766235	1.07138	down	0.930319	1.00911	up	5.44722	5.59726	6.36427	5.58827	5.72416	5.75868	5.95782	5.6272	5.52532	P	P	P	P	P	P	P	P	P										ncRNA	ncRNA						TGTTCAAACTATCTCCTGCTCTTTCAAGGGGATCTGGGGCTCTAGAAGATTAGAGGACTT
mmu_8636_PI428960544	0.209661	1.33759	up	0.181291	1.28122	down	0.060912	1.71376	down	2.80108	2.33415	2.49209	2.75522	2.68025	3.45076	2.50413	1.90732	2.1433	A	A	A	P	P	P	A	A	A						chr18	44078698	44082048	-	ncRNA	ncRNA	3352			ExtractFromSourceData	FR262738	GTTGCAGATTATGGTTAGAGGTTCACTGGGAGAAGATACATGGAGAATAATTTTGTTTAT	fRNAdb	http://www.ncrna.org/frnadb/detail.html?i_name=FR262738	9930104H04 FANTOM3,FT314795 RNAdb v2.0
A_30_P01028716	0.0811758	1.23653	up	0.85672	1.05905	down	0.432393	1.30954	down	4.60975	4.5766	4.47574	4.67888	5.10187	4.80022	3.67601	5.14343	4.59434	P	A	P	P	P	P	P	P	P						chr7	42473132	42505758	-	lncRNA	lncRNA	3551				NONMMUT060948	AAATTGGAGCTTACGTTTACTTACTGCTGTCTTGGGATAATGAGTGCCTGTTTTATACTG	NONCODE		NONMMUT060948.2//NONMMUT060947.2//NONMMUT060946.2
mmu_7294_PI428960544	0.571157	1.19594	up	0.8777	1.05991	down	0.365718	1.26759	down	3.01327	2.90835	4.1667	3.73523	3.73523	3.3923	2.68572	3.76225	3.38851	A	A	P	P	P	A	A	A	A						chr8	88312636	88314722	-	ncRNA	ncRNA	2002			ExtractFromSourceData	FR064152	ATATAAAATATACAAAATTATCTCCACAGGTGTTTGTTTGAATCTGGTTCCCAGCTGCTG	fRNAdb	http://www.ncrna.org/frnadb/detail.html?i_name=FR064152	F830206I19 FANTOM3,FT333462 RNAdb v2.0
mmu_15616_PI428960544	0.0345693	1.15992	up	0.469646	1.08605	down	0.0976146	1.25973	down	6.06267	6.09041	5.96346	6.2636	6.34407	6.15095	5.72429	5.83384	6.20114	P	P	P	P	P	P	P	P	P						chr10	127135597	127138104	+	ncRNA	ncRNA	2510			ExtractFromSourceData	FR253468	TGTCTGTTTGCTGTGAGTCTTCCACATTTGTGTAAGAAAATCTGATGCCATGTAGTTTTT	fRNAdb	http://www.ncrna.org/frnadb/detail.html?i_name=FR253468	4732437H17 FANTOM3,FT35417 RNAdb v2.0
mmu_8417_PI428960544	0.0515141	1.51224	up	0.026885	2.0242	down	0.00154045	3.06107	down	6.59711	6.49591	5.90981	6.8633	6.98445	6.94513	5.18849	5.72183	5.04046	P	P	P	P	P	P	P	P	P						chr6	57459360	57460877	-	ncRNA	ncRNA	1517			ExtractFromSourceData	FR122502	GTCAAACTGTGAATCCCTGAATGTGTGCTTGTAGTTAATCTATATTTTCACAGGGTAATT	fRNAdb	http://www.ncrna.org/frnadb/detail.html?i_name=FR122502	B430311K21 FANTOM3,FT322161 RNAdb v2.0
mmu_24759_PI428960544	0.282119	1.20947	up	0.410734	1.15767	up	0.498672	1.04475	down	7.27718	7.4251	7.9908	7.76059	7.87739	7.87824	7.8995	7.63897	7.78826	P	P	P	P	P	P	P	P	P						chr1	140568006	140578644	-	ncRNA	ncRNA	526			ExtractFromSourceData	FR187077	TCAGGGTGGGTCTTCCTACCTCCCTGTTATTCTGTAAATGCCCATATAAACATATTCAGA	fRNAdb	http://www.ncrna.org/frnadb/detail.html?i_name=FR187077	F730208A03 FANTOM3,FT332436 RNAdb v2.0
mmu_15484_PI428960544	0.0445785	1.18333	up	0.000362	1.23067	down	0.00344904	1.4563	down	6.24043	6.21447	6.23273	6.36106	6.63606	6.41908	5.96768	5.88101	5.9406	P	P	P	P	P	P	P	P	P						chr16	14123854	14123913	-	ncRNA	ncRNA	1414			ReannotationFromAgilent	FR323530	ATCAGTGAACCTGTGGCCCTTAGTGCTAAGATAGACAGAAAGCTGAGTAACAAAAGCCTG	fRNAdb		gb|AK153606$1253$101|gb|BB228764$415$92|riken|A630018C11$1253$101
A_30_P01026268	0.625273	1.12399	up	0.975058	1.00503	up	0.639252	1.11837	down	1.90301	2.25611	1.73238	2.69102	1.87181	1.83454	1.74311	2.26248	1.90761	A	A	A	A	A	A	A	A	A	lincRNA:chr8:123571640-123607481 forward strand					chr8	123591276	123591335	+	ncRNA							GAGAACTTTATCTGTCACCTATGACTTGCAATTCTGGATCTCTTATTTAACAATACATGG	Agilent mouse V1
mmu_12967_PI428960544	0.633006	1.05121	down	0.216487	1.11967	down	0.513116	1.06513	down	5.38122	5.40773	5.65957	5.44161	5.58019	5.21059	5.23535	5.45234	5.27163	P	P	P	P	P	P	P	P	P						chr11	106681379	106683673	-	ncRNA	ncRNA	2294			ExtractFromSourceData	FR016438	TGTATGTATGTGCCCATGCCGAAGCTGAGCAATAAAATGAATGCTGTTTGCACTGTCACA	fRNAdb	http://www.ncrna.org/frnadb/detail.html?i_name=FR016438	9830166G07 FANTOM3,FT31240 RNAdb v2.0
A_30_P01023337	0.7635	1.02364	down	0.134571	1.20778	down	0.0986715	1.17989	down	8.24628	8.21656	7.93454	8.11057	8.14896	8.03672	7.65512	8.0117	7.9135	P	P	P	P	P	P	P	P	P	lincRNA:chr8:72105642-72105922 reverse strand					chr8	72105670	72105729	-	ncRNA							GGGTGAGTTTGCTGTATCCAATTGCTTTTCTTTCATCATTACTTCAAAAATATCCCATTC	Agilent mouse V1
mmu_20483_PI428960544	0.311754	1.23688	down	0.950085	1.01524	up	0.356468	1.25573	up	2.02642	2.42821	2.70738	1.72975	2.21885	2.2933	1.93606	2.83788	2.45355	A	A	A	A	A	A	A	A	A						chr11	93418694	93422831	+	ncRNA	ncRNA	4137			ExtractFromSourceData	FR117776	ACATTTTAAGGGATGAAGAAGAGTGATTCCAAAATGCAGATGTGCAGGCCGGACAGGTCT	fRNAdb	http://www.ncrna.org/frnadb/detail.html?i_name=FR117776	9630028N24 FANTOM3,FT314426 RNAdb v2.0
mmu_33219_PI428960544	0.214113	1.1956	up	0.694713	1.08721	down	0.292446	1.29986	down	5.77458	5.86351	5.5741	6.16398	6.13019	5.69122	5.54713	5.18307	6.1201	P	P	P	P	P	P	P	P	P						chr12	20996319	21049194	+	ncRNA	lncRNA				ExtractFromSourceData	n417532	TTCAGCATGTCTGACCTAGACAGCAATGTCTACATCAGCTGCAGTGAAATGCTGGAGATA	NONCODEv3.0	http://www.noncode.org/search.php?keyword=n417532&sbt=Search
A_52_P300856	0.517085	1.0753	down	0.813801	1.02882	down	0.649912	1.04519	up	6.91241	6.89694	6.52905	6.5723	6.62398	6.82789	6.87887	6.80166	6.53492	P	P	P	P	P	P	P	P	P		D130020L05Rik	319760		RIKEN cDNA D130020L05 gene	chr11	59539419	59553656	+	lncRNA	lincRNA	1111				ENSMUST00000153431	CTCTCTTCAGCGTGCCATTCTCTATTTCTCTGGCATGAAAATGGAGAAGGGGCCATAGTG	Ensembl		ENSMUST00000153431//FR304378//NONMMUT085293.1//NONMMUT009991.2
mmu_17922_PI428960544	0.229634	1.19501	down	0.356114	1.18103	down	0.947912	1.01184	up	6.58081	6.32791	6.18877	6.35517	6.10301	5.86823	6.26968	6.37646	5.73121	P	P	P	P	P	P	P	P	P						chr9	71744519	71747260	-	ncRNA	ncRNA	2742			ExtractFromSourceData	FR180252	GCCATATTTACTTTTCTAGCTAGAATGCACCTTTTATCTCTACACTCACCAGCCTTTCAA	fRNAdb	http://www.ncrna.org/frnadb/detail.html?i_name=FR180252	E330027D08 FANTOM3,FT331406 RNAdb v2.0
mmu_32255_PI428960544	0.00270534	1.79698	up	0.606886	1.04635	up	0.00176698	1.71739	down	6.38598	6.16492	6.49644	7.24518	7.30578	7.0331	6.28915	6.44628	6.50799	P	P	P	P	P	P	P	P	P						chr2	173581198	173629550	-	ncRNA	lncRNA	105			ExtractFromSourceData	NONMMUT041572	GTTGTTGAGGAGTTTCTCCTGGCTCTGCAGTCTGACAAGGACCAAGATAATTCATTTTTT	NONCODE	http://www.noncode.org/search.php?keyword=n412264&sbt=Search	NONMMUT041572
mmu_1586_PI428960544	0.245136	1.31584	down	0.117176	1.40704	down	0.593942	1.06931	down	2.50444	2.59095	1.82322	1.75001	1.74976	2.23089	1.74508	1.79163	1.90392	A	A	A	A	A	A	A	A	A						chr1	185429357	185441819	-	lncRNA	lncRNA	3406			ExtractFromSourceData	NR_038006	CAGATAACCTGGGGTCACAATATAAAATGCGTGATCTATGTTTTATGATTTTGCCATGAA	RefSeq	http://asia.ensembl.org/Multi/Search/Results?q=ENSMUST00000181458;site=ensembl	NR_038006.1
A_30_P01031445	0.0306064	1.6562	down	0.52197	1.22409	down	0.290927	1.35301	up	3.06111	2.38949	2.43562	1.99942	1.84519	1.85799	1.79034	2.21711	3.00366	A	A	A	A	A	A	A	A	A						chr9	113650850	113658626	+	lncRNA	noncoding	1926				FR200811	CCGAGCCGCCTGGCTAAGACCGTGGACGCGCTCACCCGCTGGGTGGGCTCGAGCAACTAC	fRNAdb		FR200811//NONMMUT071187.2
A_30_P01023249	0.632124	1.09791	down	0.566367	1.19665	up	0.359756	1.31381	up	2.03232	2.75039	2.19098	2.20933	2.42679	1.93327	2.7293	3.10932	1.91205	A	A	A	A	A	A	A	A	A	lincRNA:chr15:5969454-5994540 forward strand					chr15	5992386	5992445	+	ncRNA							CAAAACTAATCATGTTCTCATTGCCTATGGAGCCACAGGTATGTGAAATAAGAACTTGTT	Agilent mouse V1
A_30_P01028188	0.143385	1.31812	up	0.516136	1.08556	up	0.328231	1.21423	down	2.36565	2.10138	2.29434	2.26797	2.96624	2.7226	2.08005	2.4974	2.53921	A	A	A	A	A	A	A	A	A	lincRNA:chr13:99469411-99469882 forward strand					chr13	99469651	99469710	+	ncRNA							AGAAACCAATCTGTTGCATGCAGAGCCTGAAAGTAAAATGGTGGTTTCCTGGCATCTTGT	Agilent mouse V1
mmu_26097_PI428960544	0.455631	1.13293	up	0.743973	1.08789	down	0.446279	1.2325	down	4.75053	4.25966	4.47047	4.42799	4.98864	4.6042	4.30002	4.95313	3.86292	P	A	P	P	P	P	P	P	P						chr5	137009743	137012347	-	ncRNA	ncRNA	2600			ExtractFromSourceData	FR050152	CAGGTTTATGATTAACTGCACCATGTCTTAAATGCCATTTCTGGAGGCTGTAAGCATTAA	fRNAdb	http://www.ncrna.org/frnadb/detail.html?i_name=FR050152	4732467D22 FANTOM3,FT35518 RNAdb v2.0
mmu_27727_PI428960544	0.263711	1.23104	down	0.866747	1.04209	up	0.241456	1.28285	up	1.75224	2.28178	2.48531	1.81703	2.02075	1.78194	1.9892	2.73403	1.97455	A	A	A	A	A	A	A	A	A						chr11	80663882	80671802	-	ncRNA	ncRNA	1155			ExtractFromSourceData	FR216712	TAGGACTGAATATCCTTACTTCATTGCTCCTACTATGGTATGAGAGGAAAAGTTAACTAA	fRNAdb	http://www.ncrna.org/frnadb/detail.html?i_name=FR216712	4930507D10 FANTOM3,FT36652 RNAdb v2.0
mmu_14830_PI428960544	0.51559	1.08302	up	0.699438	1.03692	down	0.289507	1.123	down	4.90541	5.21402	4.87878	4.92284	5.08378	5.33676	4.99916	4.81671	5.02544	P	P	P	P	P	P	P	P	P						chr5	144919746	144921220	+	ncRNA	ncRNA	1475			ExtractFromSourceData	FR279750	ACTCAGCTAAAGAGAATTGTGCATTGTTGTTGGTTTGGGGGTTTGGGGTTTTCGTTGGTT	fRNAdb	http://www.ncrna.org/frnadb/detail.html?i_name=FR279750	A130077E10 FANTOM3,FT315638 RNAdb v2.0
mmu_7912_PI428960544	0.654373	1.05532	up	0.0324763	2.41665	down	0.0207795	2.55034	down	3.7836	4.11274	4.32582	4.14515	4.20946	4.10059	2.74955	2.19898	3.45459	P	A	P	P	P	P	A	A	A						chr12	74224792	74334535	+	ncRNA	ncRNA	3723			ExtractFromSourceData	FR338688	GTAGTTCGATTCATTATCTTAGAGTATGTGTATGTATGTGTGTGTATTCACACAGGCATA	fRNAdb	http://www.ncrna.org/frnadb/detail.html?i_name=FR338688	4831405B13 FANTOM3,FT35688 RNAdb v2.0
A_30_P01021919	0.0696893	1.23212	up	0.0305134	1.31998	up	0.590758	1.07131	up	9.23587	9.23996	9.30198	9.43344	9.44643	9.80135	9.79658	9.42011	9.76266	P	P	P	P	P	P	P	P	P						chr10	88076337	88081395	-	lncRNA	lncRNA	5058				NONMMUT082356	GCAATAGCCAGGAACAAATTCTACTCAGCTTAATAGAGGGCCTTTTCTTAATTCATATAT	NONCODE		NONMMUT082356.1
A_30_P01030700	0.748419	1.0728	down	0.670969	1.06901	up	0.555307	1.14684	up	3.41449	3.14595	2.94653	2.56711	3.18335	3.45237	3.3967	2.94522	3.45388	A	A	A	A	A	A	A	A	A	lincRNA:chr1:90508551-90508788 reverse strand					chr1	90508622	90508681	-	ncRNA							AAACAAACCACTCACAAAGTGAGTGCCTTCTCTAAAACCACATAATCGAGAGAAAAGAAA	Agilent mouse V1
mmu_25472_PI428960544	0.969581	1.01719	down	0.42627	1.42694	down	0.0825986	1.40283	down	1.86862	3.50628	1.71192	2.71755	2.22501	2.07049	2.01221	1.74117	1.79464	A	A	A	A	A	A	A	A	A						chr17	22425641	22430298	-	ncRNA	ncRNA	4658			ExtractFromSourceData	FR175026	GGCTATTTTTTCCTGTCTTTTGATATGCATGAATTTTGAGATTGTTCTAAGCAGCCATGT	fRNAdb	http://www.ncrna.org/frnadb/detail.html?i_name=FR175026	E130007B18 FANTOM3,FT330547 RNAdb v2.0
mmu_7949_PI428960544	0.920277	1.00967	down	0.236146	1.13417	down	0.0119352	1.12331	down	11.5576	11.6392	11.9744	11.6888	11.7633	11.6775	11.5136	11.5967	11.5159	P	P	P	P	P	P	P	P	P						chr2	104946621	104947857	-	ncRNA	ncRNA	1236			ExtractFromSourceData	FR102817	TCTGATGCCCTCTTCTGGTGTCTCCTGGAAGACAACTACAGTATATTCATAAATAAATAA	fRNAdb	http://www.ncrna.org/frnadb/detail.html?i_name=FR102817	6030473K11 FANTOM3,FT39521 RNAdb v2.0
A_30_P01020362	0.325331	1.22156	up	0.321128	1.14304	up	0.686689	1.06869	down	9.45185	9.31486	9.82622	9.67241	9.55727	10.2294	9.84142	9.58289	9.74726	P	P	P	P	P	P	P	P	P	lincRNA:chr12:4469975-4482792 forward strand					chr12	4482713	4482772	+	ncRNA							ATCCCTCCGTCTTCCTCTAACAACGTCACACTACAGGGTGTCTGGCCCATGGGAGTGACT	Agilent mouse V1
mmu_7036_PI428960544	0.99947	1.0001	up	0.791832	1.03939	down	0.789234	1.03949	down	2.08381	2.21062	1.73086	2.00098	2.25604	1.76869	1.7226	2.19254	1.94293	A	A	A	A	A	A	A	A	A						chr9	44920102	44920938	-	ncRNA	ncRNA	838			ExtractFromSourceData	FR197627	TCGTCTGACTTCCATGGGTACTACACATATATGATATGCAAGCAAAACATCCATGCAAGT	fRNAdb	http://www.ncrna.org/frnadb/detail.html?i_name=FR197627	F630118E21 FANTOM3,FT332156 RNAdb v2.0
mmu_989_PI428960544	0.0194237	1.7991	down	0.505172	1.07651	down	0.0237726	1.67122	up	5.27436	4.98759	4.87866	3.88767	4.54506	4.16607	5.10395	4.89957	4.81799	P	P	P	P	P	P	P	P	P						chr2	129218969	129235606	+	lncRNA	lncRNA	3433			ExtractFromSourceData	NR_045838	AAGCTGAAAGAGCTCTGTCAAAATTAGGCCTGGAATAGAAAAAAGATGGGGTTCTGGGAA	RefSeq	http://asia.ensembl.org/Multi/Search/Results?q=ENSMUST00000180784;site=ensembl	ENSMUST00000143346//NONMMUT107887.1//NONMMUT039797.2//NR_045838.1
mmu_22631_PI428960544	0.56451	1.33003	up	0.5514	1.24968	up	0.853422	1.0643	down	2.68302	3.53543	4.35706	3.68087	3.32892	4.8001	4.04313	3.82345	3.6736	A	A	P	P	P	P	P	P	P						chr5	49814317	49814376	-	ncRNA	ncRNA	3731			ReannotationFromAgilent	FR378115	GCTTTATCCTAATGTATGTAAGACTCTTAGACAACCTCGTCATAGGAAAGGATATGATTT	fRNAdb		gb|AK044091$3669$2|riken|A830089E20$3669$2|nap|NAP082790-1$3669$2
mmu_13985_PI428960544	0.31978	1.20669	down	0.147172	1.29731	down	0.419916	1.0751	down	2.24768	2.36851	1.69015	2.06061	1.69095	1.74161	1.70283	1.73635	1.7406	A	A	A	A	A	A	A	A	A						chr6	111513978	111517223	+	ncRNA	ncRNA	3245			ExtractFromSourceData	FR110381	CTTTCGTTAATCTTGCTGCTTATGTGTCAATTTAGTGGAAAAGAAATCCCTTGCTGAAAA	fRNAdb	http://www.ncrna.org/frnadb/detail.html?i_name=FR110381	6330570A01 FANTOM3,FT39989 RNAdb v2.0
mmu_25272_PI428960544	0.661616	1.04022	down	0.257288	1.09868	down	0.480059	1.05619	down	8.49019	8.35885	8.19253	8.20756	8.20429	8.45904	8.25248	8.10025	8.28154	P	P	P	P	P	P	P	P	P						chr17	26787576	26789553	+	ncRNA	ncRNA	1978			ExtractFromSourceData	FR198631	AACAAGAACAAGCAGGCAAAAAGAGGGCTTCCTTCTTCCATGTTCTGTATATAGGCTACC	fRNAdb	http://www.ncrna.org/frnadb/detail.html?i_name=FR198631	A130058N01 FANTOM3,FT315465 RNAdb v2.0
mmu_21922_PI428960544	0.590581	1.17041	up	0.556969	1.23325	up	0.802027	1.05369	up	3.34212	2.56458	3.88857	3.44838	3.41789	3.61004	3.04291	3.97419	3.68555	A	A	P	P	A	A	A	P	A						chr19	40957058	40957117	+	ncRNA	ncRNA	881			ReannotationFromAgilent	FR110094	CAATGCTGCTCATGGGTTGCTTACCCACACAAACTGTAATAAAATAATAAACAATTGAGT	fRNAdb		ref|NR_045343$808$12|gb|AK087313$809$12|tc|TC1621434$809$12|riken|E030044B06$809$12
A_30_P01027696	0.516817	1.0792	up	0.113701	1.25624	up	0.223766	1.16405	up	6.54522	6.58839	6.91557	6.72035	6.66519	6.99353	7.23662	6.9311	6.86881	P	P	P	P	P	P	P	P	P						chr1	181851573	181853189	-	lncRNA	lncRNA	1245				NONMMUT004100	TTCTAACTTGGGCATGTTAAACAGCTCATAGCAGTCCATCCAAAGGAGCTGGGACCATTA	NONCODE		NONMMUT004100.2
mmu_13055_PI428960544	0.135767	1.16091	down	0.0016667	1.48199	down	0.059617	1.27658	down	11.0055	11.0606	10.9996	10.7436	11.0276	10.6487	10.3663	10.3979	10.5989	P	P	P	P	P	P	P	P	P						chr8	101693919	101693978	+	ncRNA	ncRNA	1811			ReannotationFromAgilent	FR129929	TAGTCAGCCATCAGTGGAAAGAGAGGCCCATTGGTTGTGCAAACTTATTATGCCTCAGTA	fRNAdb		gb|AK136068$1679$72|riken|7420452I04$1679$72|nap|NAP059470-1$205$1106
A_30_P01025129	0.309838	1.1809	down	0.114481	1.30505	down	0.21045	1.10513	down	15.5621	15.3566	14.9284	15.0035	14.913	15.2109	14.9284	14.8192	14.9471	P	P	P	P	P	P	P	P	P						chr15	60133890	60142524	+	lncRNA	lncRNA	8062				NONMMUT023658	CTATTATATATGGTTTTGACTTTGAGGACCCTACATCATGGTCCTGGAAATAGGAAAGCA	NONCODE		NONMMUT023658.2//NONMMUT023657.2
A_30_P01025383	0.111324	1.33123	up	0.245501	1.52493	up	0.701517	1.14551	up	1.8364	2.12695	1.91346	2.72949	2.12563	2.25996	2.2102	3.44123	2.05162	A	A	A	A	A	A	A	A	A						chr6	12122440	12125161	-	lncRNA	lncRNA	2721				NONMMUT055762	GAAGCCCTGAAGAATCTTGTGAATTCATTTAATAAATACCTCCCATTTTCCTTTCTGAGA	NONCODE		FR353148//NONMMUT055762.2
A_30_P01021796	0.0151766	1.11974	up	0.90504	1.01124	up	0.293816	1.10729	down	9.35236	9.23077	9.2475	9.41565	9.44736	9.45713	9.12936	9.2201	9.52956	P	P	P	P	P	P	P	P	P	lincRNA:chrX:33750475-33770425 forward strand					chrX	33753607	33753666	+	ncRNA							AAGAGCTGCTTCTTCTTCCGATAGTGCATCTTGGACTTTTCCTTCTGTTTCTCCTCCAGA	Agilent mouse V1
mmu_7954_PI428960544	0.790906	1.02401	up	0.307829	1.15511	up	0.377008	1.12803	up	3.44398	3.59236	3.75061	3.66129	3.47458	3.75375	3.55926	4.08994	3.76184	A	A	A	P	A	A	P	P	A						chr14	13617455	13620942	-	ncRNA	ncRNA	3487			ExtractFromSourceData	FR110895	TAAAAAGTCTGGCATAATGACATATGCTTGTAATCTCAGCACAGGGGTTCATGGGGCTCA	fRNAdb	http://www.ncrna.org/frnadb/detail.html?i_name=FR110895	B930010M18 FANTOM3,FT322398 RNAdb v2.0
mmu_5453_PI428960544	0.472282	1.15469	up	0.465733	1.14838	down	0.0367874	1.32603	down	2.53743	2.44436	1.78394	2.24262	2.59378	2.55186	2.00999	2.19649	1.96044	A	A	A	A	A	A	A	A	A						chr18	44713029	44714397	-	ncRNA	ncRNA	1368			ExtractFromSourceData	FR115855	GTGTTTTCCATTACCAATCTAAGCATGCACAATATACGTACTTATTTATGTGGTGGACAA	fRNAdb	http://www.ncrna.org/frnadb/detail.html?i_name=FR115855	9230105G02 FANTOM3,FT312370 RNAdb v2.0
A_30_P01029866	0.0355681	1.54754	down	0.322989	1.33956	down	0.585574	1.15526	up	3.71154	3.34236	3.13206	2.90696	2.54857	2.84051	2.69567	2.58658	3.63844	A	A	A	A	A	A	A	A	A	lincRNA:chr13:74521146-74528671 forward strand					chr13	74528152	74528211	+	ncRNA							CTGGGAGCTACCTTCAAGATCAAATAATCCAAACCCAAGTTTGTAGACTAGCGAACGGTA	Agilent mouse V1
A_30_P01024832	0.842167	1.07605	up	0.983131	1.00944	down	0.838903	1.08622	down	2.76668	2.98771	1.71414	3.00963	2.77748	1.99867	1.87044	3.37232	2.18508	A	A	A	A	A	A	A	A	A	lincRNA:chr4:145450600-145461600 reverse strand					chr4	145453966	145454025	-	ncRNA							TTCCTGACCACGAGGCAGCCGAGACACATTGAGAATGCTGGAATGGCGGAAATTCCTGTC	Agilent mouse V1
mmu_25584_PI428960544	0.648834	1.10153	down	0.853808	1.03605	down	0.58196	1.0632	up	9.95892	9.80727	9.14056	9.71575	9.51272	9.25974	9.56223	9.70955	9.48168	P	P	P	P	P	P	P	P	P						chr15	72928882	72930115	-	ncRNA	ncRNA	1235			ExtractFromSourceData	FR041385	ATTTAACGTTTGCTACTTTCTGAGAAGTGGAGTGGCTACGAGGGCCTGTTTCAGATGGTA	fRNAdb	http://www.ncrna.org/frnadb/detail.html?i_name=FR041385	2310051F07 FANTOM3,FT33637 RNAdb v2.0
mmu_29376_PI428960544	0.947383	1.00943	up	0.196304	1.25078	down	0.212119	1.26258	down	8.91227	8.99041	9.30758	9.31981	9.12664	8.80446	8.98254	8.84165	8.41759	P	P	P	P	P	P	P	P	P						chr4	43064184	43064244	+	ncRNA	mRNAlike lncRNA				ExtractFromSourceData	n278826	CTCCCTGCCATGACGGACTGTAACTTGGAACTGTGATATAAAACAAAGCCATACCTAAGC	NONCODEv3.0	http://www.noncode.org/search.php?keyword=n278826&sbt=Search	NONMMUT046955
mmu_4301_PI428994341	0.660585	1.05444	up	0.124569	1.16194	down	0.190826	1.22519	down	7.56441	7.54549	7.6859	7.7564	7.89425	7.37458	7.23258	7.33491	7.57871	P	P	P	P	P	P	P	P	P						chr16	18896561	18896620	-	ncRNA	ncRNA	211			ReannotationFromAgilent	uc.457+	ATTTTCATCCTTCTCGTCATCCTCCTGGAGGACTGGAGACATATTCCAGATCACAACCTT	UCR
mmu_11087_PI428960544	0.138584	1.73236	down	0.00439891	2.45726	down	0.296532	1.41845	down	3.74509	3.91579	3.34317	3.04659	3.45643	2.12282	2.28404	2.65529	2.17357	A	A	A	A	P	A	A	A	A						chr6	47817329	47820691	+	ncRNA	ncRNA	3367			ExtractFromSourceData	FR244916	ATAACTCAGTCAAGTGCTTGCCATGCAAGCATGAGCACCTGAGTCTAATCTGTAGAACCT	fRNAdb	http://www.ncrna.org/frnadb/detail.html?i_name=FR244916	E330038D03 FANTOM3,FT331481 RNAdb v2.0
mmu_13833_PI428960544	0.00469743	1.47678	up	0.486227	1.05718	down	0.00866931	1.56122	down	5.91802	5.87539	6.00192	6.33072	6.50478	6.64718	5.94255	5.65597	5.95613	P	P	P	P	P	P	P	P	P						chr11	86318025	86320936	-	ncRNA	ncRNA	2911			ExtractFromSourceData	FR091586	TCCCCGCAGTTTTCTTTTCTTCCCTACTACTAACCATGGGGTAAAATTTTGTTAATTAGC	fRNAdb	http://www.ncrna.org/frnadb/detail.html?i_name=FR091586	4732464A07 FANTOM3,FT35506 RNAdb v2.0
mmu_15328_PI428960544	0.130888	1.77072	down	0.87339	1.04218	down	0.11198	1.69905	up	3.52432	3.89998	2.89847	3.24757	2.1884	2.41377	2.99379	3.60723	3.54291	A	A	A	A	A	A	A	A	A						chr11	33541261	33893152	-	ncRNA	ncRNA	4094			ExtractFromSourceData	FR296370	AAAGCTGGGGCGCAAGGAACTTTCCAATGTTTTTCTGTAAATCCAACAATACCCCGATTC	fRNAdb	http://www.ncrna.org/frnadb/detail.html?i_name=FR296370	C130039A06 FANTOM3,FT323682 RNAdb v2.0
mmu_14953_PI428960544	0.0704784	1.77925	down	0.566826	1.14184	down	0.0159793	1.55823	up	3.9596	4.15765	3.16511	2.62951	3.03421	3.12483	3.59236	3.63792	3.47798	P	A	A	A	A	A	A	A	A						chr6	13858836	13861922	+	ncRNA	ncRNA	3086			ExtractFromSourceData	FR042615	ATAAGCATGAGTTGTACAAGGAAAACCTAGCAGTGGGCCTATACACACAGAGTGGCTATC	fRNAdb	http://www.ncrna.org/frnadb/detail.html?i_name=FR042615	E330028D05 FANTOM3,FT331415 RNAdb v2.0
A_55_P2410106	0.314077	1.4049	up	0.0367338	2.02974	up	0.247493	1.44476	up	1.89731	2.65103	1.83581	3.14204	2.72237	1.99113	2.85686	3.05384	3.53733	A	A	A	A	A	A	A	A	A		LOC102635645	102635645		uncharacterized LOC102635645	chr2	167978103	167979977	-	lncRNA	noncoding	1943				FR168449	ATCTCTGGGTATCCTTCTGTTGCAGCCACACTAAGTAAAGTTCCTTTTTTGCTATTCACC	fRNAdb		FR168449
mmu_16430_PI428960544	0.305542	1.13373	up	0.67399	1.02112	up	0.413252	1.11028	down	6.14462	6.07974	6.13793	6.56654	6.30201	6.03698	6.27718	6.0954	6.08016	P	P	P	P	P	P	P	P	P						chr17	70318707	70868146	+	ncRNA	ncRNA	3539			ExtractFromSourceData	FR305834	GTATGCTCACCTGTACTTGTACAAAAGTTTACATTCTCCATCCTGAAGTTTATTTTCCTT	fRNAdb	http://www.ncrna.org/frnadb/detail.html?i_name=FR305834	A830020B17 FANTOM3,FT320031 RNAdb v2.0
A_30_P01026810	0.359853	1.38771	up	0.526794	1.24123	up	0.141577	1.11801	down	7.13824	7.24887	8.53899	7.96637	8.1189	8.25895	8.00027	7.91571	7.94544	P	P	P	P	P	P	P	P	P						chr12	16001362	16005562	-	lncRNA	lncRNA	200				NONMMUT087972	ACAGTGAGTGAATAAGAGAGTGCACTCAGTCTTGGAAACACATCCTATAGAAGATTTTTT	NONCODE		NONMMUT087972.1//NONMMUT013477.2
mmu_10516_PI428960544	0.28517	1.23292	down	0.327559	1.21485	down	0.900634	1.01487	up	6.34889	6.19792	5.62268	5.81242	5.55002	5.90083	5.81379	5.96289	5.55046	P	P	P	P	P	P	P	P	P						chr11	108040930	108043096	-	ncRNA	ncRNA	2166			ExtractFromSourceData	FR011207	CAAAATGAGTTTGATCTCTAGAAAGAGAGAACCAAGTGCCGACAGTTAGCTGCCCTCTGA	fRNAdb	http://www.ncrna.org/frnadb/detail.html?i_name=FR011207	C230062N18 FANTOM3,FT324776 RNAdb v2.0
mmu_8524_PI428960544	0.0958912	2.10278	down	0.270878	1.56744	down	0.0823089	1.34153	up	2.42201	3.10327	4.0896	2.28821	1.94564	2.16414	2.24867	2.70003	2.72095	A	A	P	A	A	A	A	A	A						chr12	73349013	73351374	-	ncRNA	ncRNA	2360			ExtractFromSourceData	FR284332	GGAAGGGTAAAGCTTTTCTGAAGGCAAATAGCATTAATTGTCAGTCTTCATGACTTATTT	fRNAdb	http://www.ncrna.org/frnadb/detail.html?i_name=FR284332	D130042E16 FANTOM3,FT326753 RNAdb v2.0
A_30_P01021724	0.351068	1.088	down	0.089555	1.16235	down	0.315042	1.06834	down	7.8831	7.72738	7.57446	7.51893	7.54873	7.75222	7.44135	7.5158	7.57663	P	P	P	P	P	P	P	P	P	lincRNA:chr14:22267795-22319045 reverse strand					chr14	22287878	22287937	-	ncRNA							GAGACACACTGATGTGCTGGCACATACCACCATGGCCTTGCCTGTGTCCCTTACAGCACA	Agilent mouse V1
mmu_12457_PI428960544	0.752954	1.06707	down	0.810051	1.09718	down	0.946282	1.02822	down	3.69131	3.32758	3.75217	3.04372	3.88086	3.56554	2.51648	4.24186	3.6113	A	A	A	A	P	A	A	P	P						chr2	128346377	128346436	-	ncRNA	ncRNA	1875			ReannotationFromAgilent	FR128283	GAGAATAATTTCCAGTACTCAGCCTTAAATGGGACATCTAAGTCACACCCTGTTTCCCCC	fRNAdb		gb|AK031260$1159$656|tc|TC1601445$1159$656|riken|5930438L05$1159$656|nap|NAP075454-1$1159$656
mmu_1833_PI428960544	0.377458	1.08748	down	0.891243	1.01946	up	0.435163	1.10864	up	7.98784	7.92298	7.64695	7.78907	7.79982	7.60593	7.71054	7.73086	8.19979	P	P	P	P	P	P	P	P	P						chr1	6349537	6384812	+	lncRNA	noncoding	2834			ExtractFromSourceData	FR216376	TTCAGCTGAATGTAGCAAACACTTCCATCGACTTTATCACAATACCCGGGATTGCTCGAC	fRNAdb	http://asia.ensembl.org/Multi/Search/Results?q=ENSMUST00000180911;site=ensembl	ENSMUST00000133144//FR216376
mmu_32457_PI428960544	0.172319	1.23301	up	0.39427	1.10665	up	0.52885	1.11418	down	5.26794	5.34984	5.44701	5.82855	5.30801	5.83479	5.46589	5.27068	5.7668	P	P	P	P	P	P	P	P	P						chr12	11889001	11889705	-	ncRNA	lncRNA				ExtractFromSourceData	n413981	TACTACAATGAAGCAATTGGTAATAAATATGTGCCTAGGGCCATCCTGGTGGACCTGGAG	NONCODEv3.0	http://www.noncode.org/search.php?keyword=n413981&sbt=Search
mmu_30332_PI428960544	0.0602519	1.27906	up	0.0317366	1.33483	up	0.698202	1.0436	up	5.55201	5.36744	5.64665	5.67143	5.91515	6.04478	6.13268	5.80583	5.87755	P	P	P	P	P	P	P	P	P						chr17	24591810	24594046	+	ncRNA	ncRNA	2324			ExtractFromSourceData	FR265759	TCCTTAGCTAAATAGGGAGTTCAAAGCCAGCCTAAGACATAAGAGAAGGGGGAGAAGAGA	fRNAdb	http://www.noncode.org/search.php?keyword=n290874&sbt=Search	NONMMUT028651
mmu_871_PI428960544	0.6577	1.02811	down	0.274786	1.06166	down	0.501675	1.03263	down	1.75307	1.96354	1.81934	1.77147	1.72967	1.91483	1.72667	1.73489	1.81542	A	A	A	A	A	A	A	A	A						chr8	98332933	98345597	+	ncRNA	processed_transcript	490			ExtractFromSourceData	ENSMUST00000132616	TGTGTCATTTTCATGAAACTGTTACCGCATTGGATCATGGTGTTTGAGATAACCTGAGTC	Ensembl	http://asia.ensembl.org/Multi/Search/Results?q=ENSMUST00000132616;site=ensembl	ENSMUSG00000074136
mmu_13587_PI428960544	0.942568	1.00881	down	0.0282727	1.46935	down	0.000541	1.45651	down	3.75911	3.29605	3.79536	3.67781	3.58313	3.5516	2.98559	3.10014	3.09924	A	A	A	P	P	A	A	A	A						chr4	20417923	20417982	-	ncRNA	ncRNA	2664			ReannotationFromAgilent	FR337146	TGGTCTATATTGAGTTCCAGACCAGCCAGAGAAACACACTGAGATTCTGTCTCCAAAAAA	fRNAdb		gb|AK084132$2598$6|tc|TC1610055$2599$6|riken|D130098F04$2598$6
mmu_19951_PI428960544	0.326684	1.15136	down	0.239038	1.17941	down	0.676414	1.02436	down	1.89615	2.37015	1.83767	1.77725	1.74876	1.96796	1.75136	1.77261	1.86581	A	A	A	A	A	A	A	A	A						chr8	96846057	96847304	+	ncRNA	ncRNA	1248			ExtractFromSourceData	FR149630	AGTTTACCTGTTACTGGAAACCCGAGTTCTCTAGGTTTGCTATTTCAGTGTGTGTAGCTG	fRNAdb	http://www.ncrna.org/frnadb/detail.html?i_name=FR149630	B930098J18 FANTOM3,FT323019 RNAdb v2.0
A_30_P01022138	0.840909	1.0343	up	0.0909924	1.46086	up	0.0272685	1.41241	up	1.80669	2.47545	1.86856	2.25086	2.05452	1.99129	2.66704	2.76797	2.35616	A	A	A	A	A	A	A	A	A						chr6	47768291	47775259	-	lncRNA	lncRNA	649				NONMMUT056758	CCCACACAGTTCCCCACACTCGGGACCCCACGCCCACGCGGACTGGGACTGCCCGTGTTA	NONCODE		NONMMUT056758.2
mmu_4114_PI428960544	0.445494	1.2733	up	0.570318	1.2076	up	0.894943	1.05441	down	3.08908	2.84798	2.45216	2.426	3.36697	3.64195	3.84459	2.51452	2.84651	A	A	A	A	A	P	P	A	A						chr3	5090275	5094776	+	ncRNA	ncRNA	1998			ExtractFromSourceData	FR313682	CCAAGATCATCTACGACAAAATTTACTCTCGTTTGTTTCTTCTTTCAAATCGCCCAATAA	fRNAdb	http://www.ncrna.org/frnadb/detail.html?i_name=FR313682	D530023N09 FANTOM3,FT328483 RNAdb v2.0
mmu_24458_PI428960544	0.759931	1.09646	down	0.976841	1.01137	up	0.717958	1.10893	up	3.81321	4.2509	2.94195	3.79498	3.39159	3.42094	3.77099	4.26481	3.01921	A	A	A	P	P	A	P	P	A						chr12	119541586	119544688	+	ncRNA	ncRNA	3104			ExtractFromSourceData	FR290444	CAGGACATACGTTCTAGACTATATATAGCAGTAACATGCCTCAAAAACAAACAAACAAAC	fRNAdb	http://www.ncrna.org/frnadb/detail.html?i_name=FR290444	4732464E10 FANTOM3,FT35509 RNAdb v2.0
mmu_3377_PI428960544	0.572174	1.17383	down	0.156292	1.3855	up	0.0653532	1.62635	up	4.1002	3.52324	3.20621	2.85766	3.51305	3.76525	4.03384	3.99645	4.21058	P	A	A	A	P	A	P	P	P						chr4	63659341	63662548	+	ncRNA	ncRNA	3208			ExtractFromSourceData	FR259316	CTTCAGTAGAGTAGGGATAAGGGGAAAGTACTGGTCAGGCCGAAAATAAAACAAACAAAC	fRNAdb	http://www.ncrna.org/frnadb/detail.html?i_name=FR259316	6030496L02 FANTOM3,FT39579 RNAdb v2.0
mmu_15292_PI428960544	0.149227	2.49022	up	0.212913	2.12936	up	0.0788069	1.16947	down	4.03826	3.8818	6.15898	5.87826	6.00497	6.14462	5.71648	5.89862	5.7352	P	A	P	P	P	P	P	P	P						chr14	94048945	94054023	-	ncRNA	ncRNA	5078			ExtractFromSourceData	FR028707	GTTCCCTCTGCAGTAAAATAATTATTGATAATGAAAACGTTTCTCTGTTGTGAAAAGGGG	fRNAdb	http://www.ncrna.org/frnadb/detail.html?i_name=FR028707	9330159K08 FANTOM3,FT312740 RNAdb v2.0
A_30_P01029585	0.0709739	1.44396	down	0.00846757	1.40995	up	0.00609586	2.03591	up	3.6686	3.32599	3.54739	2.65203	3.31841	2.98147	4.04619	3.97088	4.01184	P	A	P	A	A	A	P	P	P						chr9	75468473	75486680	+	lncRNA	lncRNA	210				NONMMUT070065	TGTTCCTGGAGGAGCCATAAGGAGTGAATGTCAGGTCCTAAAACTAAAGAGATTAAAAAA	NONCODE		NONMMUT070065.2
mmu_384_PI428960544	0.0495539	1.3517	up	0.83481	1.02519	up	0.000723	1.31849	down	8.0181	8.14368	8.53555	8.65957	8.65648	8.68562	8.32315	8.29503	8.18682	P	P	P	P	P	P	P	P	P						chr7	52242304	52246474	+	ncRNA	processed_transcript	593			ExtractFromSourceData	ENSMUST00000123517	TCTAGATTCAGAGTTCCACTTGGTTTTGCCTCCTGAGTGCTGAGAAAGGACTAAAGGAGT	Ensembl	http://asia.ensembl.org/Multi/Search/Results?q=ENSMUST00000123517;site=ensembl	ENSMUSG00000087138
A_30_P01026744	0.693839	1.062	down	0.983596	1.00219	down	0.617956	1.05968	up	10.3485	10.4162	9.96845	10.4263	10.1402	9.90621	10.2594	10.1697	10.2945	P	P	P	P	P	P	P	P	P	lincRNA:chr14:26834450-26847000 forward strand					chr14	26842200	26842259	+	ncRNA							CCGAGACATTGAGAAGAGCATCTGCCGGGAGATGTCTGGGGACCTGGAGCAGGGCATGCT	Agilent mouse V1
A_30_P01031236	0.133003	1.503	up	0.125218	1.54502	up	0.889835	1.02796	up	2.66453	2.39747	3.26067	3.50914	3.57354	3.00353	3.30929	3.78602	3.11024	A	A	A	P	P	A	P	A	A	lincRNA:chr17:3198868-3394643 reverse strand					chr17	3229344	3229403	-	ncRNA							GGAGAGGACTAGGGAAATGAAGGCATCCTTACTTAACTTGGTAAATACATCAGCTTTTTG	Agilent mouse V1
mmu_699_PI428960544	0.0440465	1.16148	down	0.00138905	1.61785	down	0.00117796	1.39292	down	12.266	12.3532	12.1125	12.0562	12.048	11.9796	11.5951	11.4449	11.6095	P	P	P	P	P	P	P	P	P						chr16	33348579	33348871	-	ncRNA		293			ExtractFromSourceData	ENSMUST00000175271	TGTATTGGCTGTCCTGGAACTCGCTCTGTAAAACAAGTTGACCTTGAACTCAGAGATTCC	Ensembl	http://asia.ensembl.org/Multi/Search/Results?q=ENSMUST00000175271;site=ensembl
mmu_30290_PI428960544	0.893065	1.0124	up	0.629121	1.0328	down	0.649956	1.04561	down	8.61673	8.63838	8.46285	8.71059	8.69239	8.36831	8.43111	8.66262	8.48454	P	P	P	P	P	P	P	P	P						chr4	108487827	108503189	-	ncRNA	noncoding	117			ExtractFromSourceData	FR145036	GGAGGTAAGTTATATTCATTCACTCAGGTTTTCTTGCTGTTCTGATAAAAGCTTGTGTTT	fRNAdb	http://www.noncode.org/search.php?keyword=n290610&sbt=Search
mmu_3279_PI428960544	0.053303	2.72937	up	0.156667	1.93766	up	0.178207	1.40859	down	1.83492	2.39715	3.52444	3.71898	3.99215	4.39108	3.1698	3.96676	3.4829	A	A	P	P	P	P	A	P	A						chr5	89188335	89191844	+	ncRNA	ncRNA	3510			ExtractFromSourceData	FR069397	TACTCAGGAAGACATTTATGTGTGTGCAGGTCCACTTGTGTTAATAGACACAGAAGGGGG	fRNAdb	http://www.ncrna.org/frnadb/detail.html?i_name=FR069397	C130082J22 FANTOM3,FT324178 RNAdb v2.0
mmu_12448_PI428960544	0.758169	1.06977	up	0.487084	1.37078	up	0.606607	1.28138	up	1.92426	2.34677	2.0921	1.98651	1.9151	2.7534	1.88478	2.1102	3.73315	A	A	A	A	A	A	A	A	P										ncRNA	ncRNA	904			ReannotationFromAgilent	FR295141	TGACAAGAGTAGAATTAAACACCAGAAGCATTTCAGTTGCCAGGAGAGATGTGGAAAATA	fRNAdb		gb|AK017646$711$133|tc|NP741027$711$133|riken|5730448F11$711$133|nap|NAP073063-1$711$133
mmu_21973_PI428960544	0.923471	1.01171	down	0.875084	1.01112	up	0.830363	1.02296	up	5.65982	5.53642	5.35641	5.22847	5.6817	5.59211	5.53397	5.59606	5.4705	P	P	P	P	P	P	P	P	P						chr8	51867945	51870592	-	ncRNA	ncRNA	2648			ExtractFromSourceData	FR083550	CTTTCTACATTCAATCTTAGATCTCCCTCACCAGTTTTCTGGTATATAAATTGTAGCTAC	fRNAdb	http://www.ncrna.org/frnadb/detail.html?i_name=FR083550	B230105K17 FANTOM3,FT321204 RNAdb v2.0
mmu_7644_PI428960544	0.177651	1.47872	down	0.0569075	1.9255	down	0.3732	1.30214	down	4.51693	4.44131	3.80536	4.04696	3.8431	3.1805	3.0474	3.01938	3.86113	P	A	A	P	P	A	A	A	A						chr7	20244519	20245761	-	ncRNA	ncRNA	1242			ExtractFromSourceData	FR290386	TTTTTAAAGGGCACGTGTTCTTGTCCATTCACACTCTAAAGTGGTTTAGGGACCGATGAG	fRNAdb	http://www.ncrna.org/frnadb/detail.html?i_name=FR290386	B930071I17 FANTOM3,FT322804 RNAdb v2.0
mmu_8236_PI428960544	0.0357219	1.42301	down	0.351442	1.12959	up	0.000294	1.60743	up	4.29498	4.82505	4.42007	4.06829	3.95553	3.98943	4.77471	4.68168	4.61113	P	A	P	P	P	A	P	P	P						chr9	88490162	88494081	-	ncRNA	ncRNA	3178			ExtractFromSourceData	FR343129	CATGTCTCTATTCTCTTTGTAAATACAGGTACAGGATGCTGAAGAAAACCAAAAGCAACG	fRNAdb	http://www.ncrna.org/frnadb/detail.html?i_name=FR343129	C730031C05 FANTOM3,FT325828 RNAdb v2.0
mmu_31069_PI428960544	0.830048	1.03707	up	0.162271	1.29193	down	0.0341644	1.33983	down	7.08897	7.04284	6.46209	7.01641	7.03549	6.69955	6.34583	6.60407	6.53539	P	P	P	P	P	P	P	P	P						chr17	25297986	25299043	+	ncRNA	noncoding	3388			ExtractFromSourceData	FR045104	TCAGCATGGTGATAAACAAGTGCAGATGGCACTTTAAACAGTAGTTGCTGTCTGTGTCGG	fRNAdb	http://www.noncode.org/search.php?keyword=n295529&sbt=Search	NONMMUT028714
mmu_5832_PI428960544	0.0796692	1.67679	down	0.911615	1.02254	up	0.0305792	1.71457	up	5.25957	5.52115	4.6929	4.59735	4.63669	4.00248	4.9895	5.17818	5.4024	P	P	P	P	P	P	P	P	P						chrX	155805106	155806174	+	ncRNA	ncRNA	1068			ExtractFromSourceData	FR326975	CATGAATAATCCTGGAACAATATTGCTTGTATTCCTGTCACAGAACAGGTTTTGTAATCT	fRNAdb	http://www.ncrna.org/frnadb/detail.html?i_name=FR326975	B430112F22 FANTOM3,FT322091 RNAdb v2.0
A_30_P01020673	0.21933	1.39201	up	0.542395	1.1615	up	0.0141613	1.19846	down	4.55657	4.45008	5.46886	5.19335	5.34646	5.36721	4.99814	5.02485	5.10047	P	A	P	P	P	P	P	P	P	lincRNA:chr1:193875525-193978800 forward strand					chr1	193958269	193958328	+	ncRNA							CCCTGTGATGGTCTAACAATATCTCCCTTTTACGAACGAGAAAACAAGTCTGAAGAAGTC	Agilent mouse V1
A_30_P01028192	0.200396	1.34331	up	0.350891	1.197	up	0.50663	1.12223	down	2.0821	2.15809	2.73724	3.11317	2.64458	2.49707	2.41172	2.84629	2.49769	A	A	A	P	A	A	A	A	A	lincRNA:chr7:91558475-91733625 forward strand					chr7	91707123	91707182	+	ncRNA							AAATCATTGTTCTGTGGGCATCTGAACAGAATGAATAATCTCTACAAGCAATGATAATGT	Agilent mouse V1
mmu_3303_PI428960544	0.906849	1.04235	down	0.719204	1.15021	down	0.654402	1.10348	down	3.35436	4.24795	2.6693	3.08061	3.43563	3.57586	3.10146	3.71069	2.85375	A	A	A	A	A	A	A	A	A						chr2	109843084	109846484	+	ncRNA	ncRNA	2369			ExtractFromSourceData	FR393228	AAATTCACAACTGATTTGAAAGAGATGCGAGCTACAATTACTACTACAGGGAACATATTC	fRNAdb	http://www.ncrna.org/frnadb/detail.html?i_name=FR393228	D630016D21 FANTOM3,FT328640 RNAdb v2.0
A_30_P01019483	0.831898	1.02714	down	0.238528	1.27378	down	0.316501	1.24013	down	3.53056	3.21716	3.2648	3.10702	3.21842	3.5712	3.28036	2.52873	3.15609	A	A	A	A	P	A	A	A	A						chr12	116397272	116404776	+	lncRNA	lncRNA	4565				NONMMUT016129	CACTCTTCATAATCAGTCTTCCTCCTTGCAAGAAACACACACGGTATAGTCCATGTGGAA	NONCODE		NONMMUT016129.2
mmu_23176_PI428960544	0.554882	1.13986	down	0.538354	1.13607	down	0.966759	1.00334	up	1.8934	2.66651	1.80689	1.74793	2.1183	1.934	1.95879	1.90271	1.95316	A	A	A	A	A	A	A	A	A						chr3	59469144	59469203	+	ncRNA	ncRNA	2425			ReannotationFromAgilent	FR165719	AGAGACCATAGCAGGTTTCTACATACATAGCTTGGGTTGAGACTGGAGAGAAGGAATCTC	fRNAdb		gb|AK089680$2365$0|riken|F830008I09$2365$0|nap|NAP072644-1$2365$0
mmu_1633_PI428960544	0.0550531	1.39091	down	0.0349038	1.89667	down	0.221713	1.36362	down	3.63195	3.99563	3.77886	3.41943	3.51277	3.04615	3.34451	2.3937	2.89783	P	A	A	A	P	A	A	A	A						chr4	11907309	11908808	+	ncRNA	processed_transcript	447			ExtractFromSourceData	ENSMUST00000128443	TTACGGATACTTGTCCCATCGATTTCACATCTGTTGTGTAACAACATAAAATGGAGTGAT	Ensembl	http://asia.ensembl.org/Multi/Search/Results?q=ENSMUST00000128443;site=ensembl	ENSMUSG00000085614
mmu_11669_PI428990136	0.262951	1.32705	up	0.217216	1.25529	up	0.756247	1.05717	down	7.09514	7.00609	7.68376	7.42338	7.45564	8.13064	7.68563	7.45098	7.63244	P	P	P	P	P	P	P	P	P						chr5	91363189	91366718	+	ncRNA	ncRNA	3554			ExtractFromSourceData	FR348941	AACATGGCTAAATACGGATGGCTCTCTTCCCATACTGCTCCAGGTTATGCAAATGTGTCT	fRNAdb	http://www.ncrna.org/frnadb/detail.html?i_name=FR348941	E330024J20 FANTOM3,FT331376 RNAdb v2.0
A_30_P01028536	0.313932	1.1945	down	0.416141	1.15136	down	0.574884	1.03747	up	1.96005	2.46848	1.74302	1.72331	1.76346	1.91556	1.75042	1.83914	1.97198	A	A	A	A	A	A	A	A	A						chr3	88010735	88015217	+	lncRNA	noncoding	1689				FR087067	TTTCGTTTGCTTCTTTCTTTCTCTTGCTGCTCTCCCTGAAAAGCCAGGAAAAAGGGGAAC	fRNAdb		FR087067//NONMMUT043790.2//NONMMUT043789.2
A_30_P01031537	0.395925	1.43804	down	0.15448	1.94872	down	0.248917	1.35512	down	2.72767	3.94513	2.26924	1.99051	2.68069	2.69853	1.73327	2.46629	1.85489	A	A	A	A	A	A	A	A	A	lincRNA:chr10:120116843-120182671 forward strand					chr10	120152732	120152791	+	ncRNA							AACTGTCCTTAATCCGTAAGACCTTGTCAGCGCCATCATATCAAATTGTTGCCACGCTGA	Agilent mouse V1
mmu_19093_PI428960544	0.506657	1.25573	down	0.675107	1.16916	down	0.738812	1.07404	up	1.87266	3.06703	1.69907	1.75332	2.15611	1.74376	1.72022	1.7464	2.49571	A	A	A	A	A	A	A	A	A						chr19	21967481	21969031	-	ncRNA	ncRNA	1548			ExtractFromSourceData	FR211684	CGCTCAGTAATTTGAGTGTTTCCTAAAGTACACATTACAAGCTTTACAAGTCATTAGCAT	fRNAdb	http://www.ncrna.org/frnadb/detail.html?i_name=FR211684	F830021P09 FANTOM3,FT332937 RNAdb v2.0
mmu_5147_PI428960544	0.535835	1.12147	up	0.143584	1.29666	up	0.369968	1.15622	up	6.67109	6.78861	7.23639	6.77777	7.03738	7.3771	7.48948	7.22764	7.10339	P	P	P	P	P	P	P	P	P						chr1	158518033	158518092	+	ncRNA	ncRNA	2262			ReannotationFromAgilent	FR210666	TTCTAGCTTCAATAGGAGAAGGTGTGCCTAGTCCTACTACAATTTGATATGCCAAGGCTG	fRNAdb		gb|AK162006$1915$287|riken|6720463J24$1915$287
mmu_31450_PI428960544	0.213883	1.12332	down	0.122608	1.14865	up	0.0502448	1.2903	up	9.00141	9.09404	9.18793	8.75694	8.91978	9.10336	9.37894	9.38404	9.12022	P	P	P	P	P	P	P	P	P						chr13	54691752	54692509	+	ncRNA	noncoding	1787			ExtractFromSourceData	FR154790	GGTTGCATGCTTCTATTTGTGATGCGTCCCCTTAATTACTTAATAAAAGCTTATTACACT	fRNAdb	http://www.noncode.org/search.php?keyword=n297284&sbt=Search
A_30_P01019162	0.0700742	1.37024	down	0.925738	1.01174	up	0.0513123	1.38634	up	4.76912	4.44916	4.33511	4.10474	4.26827	3.81709	4.75305	4.43437	4.41651	P	A	P	P	P	A	P	P	P	lincRNA:chr3:19179899-19216399 forward strand					chr3	19204833	19204892	+	ncRNA							TGGATGTTTTACAATAAAGTTGTTTGATGATCTTTCCCTAAGGCCTCAAAAAATAAAAAA	Agilent mouse V1
mmu_28046_PI428960544	0.151427	1.07872	down	0.285786	1.50827	up	0.215851	1.627	up	1.85281	1.92403	1.7192	1.69452	1.7309	1.74265	1.72096	2.21691	3.33684	A	A	A	A	A	A	A	A	P						chrX	100643061	100677745	+	ncRNA	ncRNA	1866			ExtractFromSourceData	FR197357	CACATATAAAGAAAGCCTTTAGCTAGCGCAGCGCAATTGGTTGCTTTTATCCAGTCCGCT	fRNAdb	http://www.noncode.org/search.php?keyword=n2064&sbt=Search	NONMMUT073454
mmu_18071_PI428960544	0.154499	1.66116	up	0.39794	1.31821	up	0.205913	1.26016	down	2.73414	2.26272	3.59301	3.29681	3.70456	3.78508	3.57742	3.04479	3.1634	A	A	P	A	P	A	A	A	A						chrX	6765418	6766208	+	ncRNA	ncRNA	790			ExtractFromSourceData	FR351431	GTAATTCTAGCACTTAGGAGGCTAGCAGGTTTACAAGTGGCCTGGGTGAAATAGAAAGAC	fRNAdb	http://www.ncrna.org/frnadb/detail.html?i_name=FR351431	5930400I18 FANTOM3,FT38977 RNAdb v2.0
A_30_P01029816	0.567241	1.05433	up	0.216492	1.10654	down	0.20027	1.16666	down	6.51877	6.39599	6.37892	6.41705	6.73477	6.37083	6.10944	6.34493	6.40114	P	P	P	P	P	P	P	P	P						chrX	126695451	126773891	-	lncRNA	lncRNA	74492				NONMMUT073821	CAAATGGAAAACTTAGAAAATTCATGTTCACTATTTTCAAAACTATAGATCATCATATTA	NONCODE		NONMMUT073821.2//NONMMUT073821.2//NONMMUT073821.2//NONMMUT073821.2//NONMMUT073821.2//NONMMUT073821.2//NONMMUT073821.2//NONMMUT073821.2//NONMMUT073821.2//NONMMUT073821.2
A_30_P01026336	0.00267581	1.31489	up	0.136129	1.22421	up	0.569021	1.07407	down	4.42133	4.47279	4.44541	4.85236	4.73664	4.93537	4.95161	4.82912	4.43437	P	A	P	P	P	P	P	P	P						chr4	88994657	89039189	-	lncRNA	lncRNA	1621				NONMMUT048041	TTTTATCTTGCCATAGTTTGTAGGTGTCTCTTCTGCGACTTCTGACGCTACAGTCAAGGG	NONCODE		NONMMUT116926.1//NONMMUT048041.2
mmu_10541_PI428960544	0.471657	1.16758	up	0.265211	1.22142	up	0.749838	1.04611	up	5.16567	5.70483	5.88151	5.71056	5.55325	6.15875	5.8757	5.9712	5.77079	P	P	P	P	P	P	P	P	P						chr3	10955546	10960642	+	ncRNA	ncRNA	5095			ExtractFromSourceData	FR375663	GTCAAGTACCTCCCTCAAATCTTTAATAAGGATATTTTCAGGCAGAGAAATGGTTTTATC	fRNAdb	http://www.ncrna.org/frnadb/detail.html?i_name=FR375663	F830108G07 FANTOM3,FT333320 RNAdb v2.0
mmu_7032_PI428960544	0.0980788	1.10227	down	0.428992	1.30516	down	0.603945	1.18407	down	4.17256	3.96998	4.02232	3.88212	3.89945	3.96187	3.70115	4.40474	2.9063	P	A	P	P	P	A	P	P	A						chrX	158552399	158556313	-	ncRNA	ncRNA	3918			ExtractFromSourceData	FR166447	TAATTTTCTTAGAATCCTTTAAAGGGGTGTTGTTCGTAATAACCACCTTGACCCTCAATG	fRNAdb	http://www.ncrna.org/frnadb/detail.html?i_name=FR166447	7120446N13 FANTOM3,FT311137 RNAdb v2.0
mmu_25891_PI428960544	0.261559	1.32661	up	0.06397	1.53962	up	0.360451	1.16056	up	7.31381	7.34403	8.04525	7.75582	7.79382	8.37667	8.29898	8.12736	8.14445	P	P	P	P	P	P	P	P	P						chr3	96802644	96804694	-	ncRNA	ncRNA	352			ExtractFromSourceData	FR324074	AAACAGAAGCAGTGTTTTGCGTCTGTCTCTACCTACCTGGATGATAAGAAGTCTGGGCTT	fRNAdb	http://www.ncrna.org/frnadb/detail.html?i_name=FR324074	9230114J08 FANTOM3,FT312446 RNAdb v2.0
mmu_14663_PI428960544	0.684258	1.08013	up	0.632716	1.09056	down	0.110082	1.17796	down	1.81619	2.55489	2.47748	2.39579	2.22317	2.56324	2.22798	2.20851	2.03685	A	A	A	A	A	A	A	A	A						chr13	108477476	108482249	+	ncRNA	ncRNA	624			ExtractFromSourceData	FR111220	CTGTTGTCTGTAACAAAACTTGTTCTTAAATTATACAAGGGGGATCCCTCAGAAACACTG	fRNAdb	http://www.ncrna.org/frnadb/detail.html?i_name=FR111220	1700006H21 FANTOM3,FT32083 RNAdb v2.0
mmu_26425_PI428960544	0.337399	1.1696	up	0.410058	1.19134	up	0.904594	1.01859	up	11.2935	11.3865	11.9164	11.7289	11.6475	11.8981	12.0939	11.4252	11.8351	P	P	P	P	P	P	P	P	P						chr7	31102811	31102870	+	ncRNA	ncRNA	1722			ReannotationFromAgilent	FR022310	CTGAATGAATAAGTAAAGTTTCTCTCCTCTTGGTTTCTTTGGCTCTGCCCCTCTCTGTCT	fRNAdb		ens|ENSMUST00000177395$26$290|ens|ENSMUST00000176536$552$467|gb|AK002612$1195$467|gb|BC023884$383$494
mmu_5764_PI428960544	0.29652	1.22032	down	0.0196605	1.65797	down	0.164832	1.35864	down	5.4864	5.76605	5.37551	4.88139	5.27921	5.60559	4.701	5.11945	4.61926	P	P	P	P	P	P	P	P	P						chrX	159221390	159223872	-	ncRNA	ncRNA	2471			ExtractFromSourceData	FR381719	CAGCTTCAGGAAATCCATGACTGTGTACACGTAGACAAACACAGAAATAAAATATAAATC	fRNAdb	http://www.ncrna.org/frnadb/detail.html?i_name=FR381719	6230424H10 FANTOM3,FT39684 RNAdb v2.0
mmu_31982_PI428960544	0.554372	1.13266	down	0.382574	1.15882	down	0.873753	1.02309	down	2.16119	2.88072	2.46373	2.30138	2.01248	2.65263	2.18895	2.39589	2.28283	A	A	A	A	A	A	A	A	A						chr4	74443920	74452807	+	ncRNA	lncRNA	91			ExtractFromSourceData	NONMMUT047745	AACTCCAACTAAATGATTTCATGGTGTTCCTTCACAGCAATAGAACATTGACTAAGATAG	NONCODE	http://www.noncode.org/search.php?keyword=n343969&sbt=Search	NONMMUT047745
mmu_4485_PI428960544	0.813843	1.05069	down	0.183576	1.29567	down	0.156572	1.23317	down	2.39391	2.35389	1.68913	2.28178	2.1995	1.74165	1.72973	1.85951	1.7266	A	A	A	A	A	A	A	A	A						chr3	51795262	51795881	+	ncRNA	ncRNA	619			ExtractFromSourceData	FR240431	TAAGCATCGCCATAAGATTCTTCAACGAAGTTCAAGCTCTATGTGAAAAGTTTTGTGAAA	fRNAdb	http://www.ncrna.org/frnadb/detail.html?i_name=FR240431	A330065K04 FANTOM3,FT310737 RNAdb v2.0
mmu_31195_PI428960544	0.806525	1.07022	up	0.175638	1.62232	up	0.0929941	1.51588	up	4.15085	2.9372	3.50619	3.4375	3.87947	3.57099	3.74994	4.47797	4.46051	P	A	A	A	P	A	P	P	P						chr9	50336877	50341857	+	ncRNA	ncRNA	2017			ExtractFromSourceData	FR094417	ACCATGACTAAAGAAGTTCACACCCTAAAGCAAAGAAATAAAACTGTGCCAATCCTCCTC	fRNAdb	http://www.noncode.org/search.php?keyword=n296111&sbt=Search
mmu_28536_PI428960544	0.331603	1.42251	down	0.0948127	2.40753	down	0.102723	1.69245	down	4.89287	5.06843	3.61304	4.04336	4.07213	3.93352	2.54603	3.54691	3.67873	P	P	A	P	P	A	A	A	A						chr7	148043384	148046757	+	ncRNA	noncoding	1191			ExtractFromSourceData	FR113725	TCTTTATAGGAGGTTGTTAGGAACCATCTGGTGAAGTGTACAGTGTAGCTCCATCTTACC	fRNAdb	http://www.noncode.org/search.php?keyword=n266697&sbt=Search
mmu_19785_PI428960544	0.138141	1.26323	up	0.104811	1.33208	up	0.380345	1.05451	up	10.3633	10.2395	10.8373	10.8267	10.8222	10.8026	11.0463	10.8398	10.7952	P	P	P	P	P	P	P	P	P						chr2	128456280	128458289	-	ncRNA	ncRNA	2009			ExtractFromSourceData	FR193362	GAGTTACAGGAAGTTCTCTGAACATGCACTCCCCCCAACACATACAACAAACAAATAAGC	fRNAdb	http://www.ncrna.org/frnadb/detail.html?i_name=FR193362	D230048H06 FANTOM3,FT327755 RNAdb v2.0
A_30_P01020559	0.189645	1.53404	up	0.184844	1.5756	up	0.781107	1.02709	up	4.64726	3.64448	4.92992	5.04577	4.96547	5.06244	5.18808	4.81059	5.19071	P	A	P	P	P	P	P	P	P	lincRNA:chr2:151992806-152025456 reverse strand					chr2	152023263	152023322	-	ncRNA							AAGTGCACAGAGTCCTCCTATGCTGGGTGTGCTTGCAAATGAGGCGAGGGGTCAGTGCAT	Agilent mouse V1
mmu_19585_PI428960544	0.770245	1.03611	down	0.509152	1.03017	up	0.586365	1.06737	up	11.0147	10.8421	10.9186	10.7722	10.6695	11.1802	10.9603	10.917	11.0267	P	P	P	P	P	P	P	P	P						chr17	29855729	29856098	+	ncRNA	ncRNA	369			ExtractFromSourceData	FR320024	TTTTTTCAACAGACCTCCTCCTCTGGGTCTGATGATGGAATAAAATGCTCAAGACGAGGG	fRNAdb	http://www.ncrna.org/frnadb/detail.html?i_name=FR320024	1810014P07 FANTOM3,FT32991 RNAdb v2.0
mmu_6649_PI428960544	0.989701	1.00318	down	0.663503	1.10537	down	0.713182	1.10187	down	1.83407	2.43839	2.43212	2.32143	1.73035	2.63907	1.72305	2.02246	2.52549	A	A	A	A	A	A	A	A	A						chr8	51998343	52001635	-	ncRNA	ncRNA	3291			ExtractFromSourceData	FR048778	AGAGGCAGTGGATTAATTAATGCACAGTATGTCACATATGTGAACATACACATAGTATGC	fRNAdb	http://www.ncrna.org/frnadb/detail.html?i_name=FR048778	C530036G05 FANTOM3,FT325462 RNAdb v2.0
mmu_24260_PI428960544	0.155092	1.775	up	0.85029	1.06133	up	0.105011	1.67243	down	2.33799	3.06029	1.76791	2.72314	3.19953	3.72696	2.27921	2.88512	2.25947	A	A	A	A	A	A	A	A	A						chr5	107017473	107020248	-	ncRNA	ncRNA	2780			ExtractFromSourceData	FR203444	TGCCACTAAAAGTGTCATGGGTTTTGCGAAGGTCTGTGAAAAGAGAGAAAGGACAGAAAT	fRNAdb	http://www.ncrna.org/frnadb/detail.html?i_name=FR203444	G630066K23 FANTOM3,FT334284 RNAdb v2.0
A_30_P01018113	0.126223	1.30857	up	0.332748	1.18139	down	0.0206141	1.54593	down	4.2715	4.22293	4.76334	4.73231	4.67739	5.01203	4.01562	4.07647	4.44423	P	A	P	P	P	P	P	P	P						chr9	65676862	65677804	-	lncRNA	noncoding	2596				FR370342	CCATATCTCTGTGATTTAATGAAGGGTTAAACATTGTAGCACTAGACTAAAACAGTTAGG	fRNAdb		FR370342//NONMMUT069626.2
mmu_13589_PI428960544	0.987243	1.00358	up	0.332754	1.26817	down	0.0514075	1.27271	down	3.99838	4.57044	3.55453	4.17881	4.03864	3.92139	3.49381	3.80735	3.79394	P	A	A	P	P	A	P	P	A						chr14	12827122	12829130	+	ncRNA	ncRNA	2008			ExtractFromSourceData	FR133271	TATGTCCATTGAGATTCTCAGCAGCTGCTCTGCAGGATGACAAGAACAGAAGAGTGATGA	fRNAdb	http://www.ncrna.org/frnadb/detail.html?i_name=FR133271	E130010D16 FANTOM3,FT330592 RNAdb v2.0
A_30_P01020375	0.193522	1.18795	down	0.122743	1.23008	down	0.389043	1.03547	down	1.84095	2.34107	1.95079	1.88134	1.71525	1.79081	1.72068	1.73035	1.78552	A	A	A	A	A	A	A	A	A						chr8	19690162	19698079	+	lncRNA	lncRNA	2560				NONMMUT064801	TGTGGAAACTTTGCTGAGTTGTCGTTGACATCAGTCAGAGTGATCGTCACTTTGGTTGTC	NONCODE		NONMMUT064801.2
mmu_19493_PI428960544	0.407255	1.63949	up	0.0752916	3.11662	up	0.10752	1.90097	up	3.39314	2.15583	4.43098	3.97334	3.3786	4.76773	5.35767	4.8187	4.72352	A	A	P	P	P	P	P	P	P						chr3	17228693	17233343	-	ncRNA	ncRNA	2203			ExtractFromSourceData	FR310079	CTTGTTGCAGGGAGAAATGTTCTGTTTTTCCTCAGAAAGCTGGCAGAAAACCATTTTCCG	fRNAdb	http://www.ncrna.org/frnadb/detail.html?i_name=FR310079	A830086D12 FANTOM3,FT320263 RNAdb v2.0
mmu_19803_PI428960544	0.289114	1.24797	down	0.0590799	1.66868	down	0.0471633	1.33712	down	4.28094	4.19574	3.48779	3.75017	3.52332	3.73224	3.17005	3.50127	3.07703	P	P	A	P	P	A	A	A	A						chr2	155805265	155807944	+	ncRNA	ncRNA	2679			ExtractFromSourceData	FR114771	TTCTGTCTCTAAAACAAGAGCCGGTTAGGAAGATGGCTGCACTGATAAAGTACCTGCTAC	fRNAdb	http://www.ncrna.org/frnadb/detail.html?i_name=FR114771	E430028D01 FANTOM3,FT331710 RNAdb v2.0
mmu_2063_PI428960544	0.483219	1.33046	up	0.95142	1.01495	down	0.438528	1.35035	down	2.5718	3.13954	2.23406	2.29561	2.98869	3.89688	2.58341	2.3079	2.98987	A	A	A	A	A	P	A	A	A						chrX	66754099	66754158	+	ncRNA	ncRNA	3229			ReannotationFromAgilent	FR216027	GGGTGGTCAAAGGATCTCAGATGTAGACATAAAATATCACAATGTATCATTCTTTTGTAG	fRNAdb		gb|AK142279$3090$79|riken|D330027P04$3090$79
A_30_P01032930	0.578848	1.09249	up	0.444229	1.09779	down	0.156032	1.19932	down	1.77971	2.20965	1.72186	2.20531	2.14571	1.74307	1.84692	1.7248	1.73571	A	A	A	A	A	A	A	A	A						chr4	139101814	139131037	-	lncRNA	lncRNA	2624				NR_033745	TTACTCACTAAAGGACTGAGGTCTAACCTACGTGCCCTGTGTTGGTTGATGCCCCCCGCC	RefSeq		FR078488//NR_033745.1
A_30_P01022302	0.17782	1.35567	up	0.663941	1.08394	up	0.0389106	1.25068	down	6.55145	6.37083	7.18717	7.08471	6.99624	7.34553	6.85462	6.81614	6.78758	P	P	P	P	P	P	P	P	P						chr3	69066808	69069246	-	lncRNA	lncRNA	2438				NONMMUT043435	TACTTCCCGATACAGAGGAGATGAAATTTGTAGAGAAAAGGCAAGAAACAGGGCAGGAGC	NONCODE		FR297856//NONMMUT043435.2
A_30_P01026716	0.552761	1.11424	up	0.907061	1.02511	up	0.536888	1.08695	down	3.79026	4.15667	4.59846	4.22481	4.42707	4.36169	3.91959	4.23198	4.50116	A	A	P	P	P	P	P	P	P						chr2	113839303	113887236	+	lncRNA	noncoding	4041				FR359287	AAGCTCAAGTTCTGGGATTCCACCCTTGAAGAGAACTGAATCTGCACTTAACTTAGTGCG	fRNAdb		ENSMUST00000140041//ENSMUST00000131299//FR397763//FR359287//FR319710//FR228120//FR164154//FR110489//FR059427//NONMMUT107727.1//NONMMUT107726.1//NONMMUT039173.2//NONMMUT039172.2//NONMMUT039171.2//NONMMUT039169.2//NONMMUT039170.2//NONMMUT039168.2//NONMMUT039159.2//NONMMUT039157.2//NR_028422.1
mmu_27468_PI428960544	0.193596	1.3282	down	0.203125	1.31876	down	0.697296	1.00715	up	2.63733	2.05752	1.74311	1.72571	1.7171	1.76674	1.71513	1.74369	1.78158	A	A	A	A	A	A	A	A	A						chr7	28287734	28293141	-	ncRNA	ncRNA	2716			ExtractFromSourceData	FR242377	CAGGAAGATTTATGGTTTATGTCCAGCAACATGTTCTGGCTTCATCCTGAACATGACCAT	fRNAdb	http://www.ncrna.org/frnadb/detail.html?i_name=FR242377	G730002I09 FANTOM3,FT334337 RNAdb v2.0
mmu_5859_PI428960544	0.0289272	1.53359	up	0.0371021	1.77126	up	0.420214	1.15498	up	3.34837	2.91775	3.44455	3.74835	3.78196	4.03108	3.63437	4.2629	4.28773	A	A	A	P	P	P	P	P	P						chr12	118770301	118770766	+	ncRNA	ncRNA	465			ExtractFromSourceData	FR208223	GATTACAGTGCAAGCCTGTAATCCTAGCACTTGGAAGACAAAGAAGGGGTGCCAAAAGTT	fRNAdb	http://www.ncrna.org/frnadb/detail.html?i_name=FR208223	2900082C11 FANTOM3,FT34755 RNAdb v2.0
mmu_2837_PI428960544	0.323227	1.18305	up	0.0885292	1.39645	up	0.0296976	1.18038	up	3.78028	4.05706	4.49816	4.32693	4.28111	4.45502	4.56669	4.69083	4.52327	A	A	P	P	P	P	P	P	P						chr13	16022804	16024904	-	ncRNA	ncRNA	2260			ExtractFromSourceData	FR344580	CGGTAATTTTGGGAGCCAAATTAACAAAAGTAGCATTAGAATGCCACCACTTGTGGGGGT	fRNAdb	http://www.ncrna.org/frnadb/detail.html?i_name=FR344580	9330190H20 FANTOM3,FT312975 RNAdb v2.0
A_30_P01026620	0.0160696	2.58458	up	0.217733	1.58458	up	0.0894112	1.63108	down	2.32081	2.55853	3.42132	4.09218	4.27852	4.03975	2.8443	3.8859	3.56277	A	A	A	P	P	P	A	A	P						chr7	92734165	92741459	-	lncRNA	lncRNA	5099				NONMMUT062736	TTAGCGTTAGTCGAGAAAGACTGCTCACTTGCAGTCCCTTTTCAATGTCGTTTACGTTCG	NONCODE		ENSMUST00000098305//ENSMUST00000147198//FR403960//FR377049//FR231313//FR128364//FR058063//FR024418//NONMMUT062740.2//NONMMUT062737.2//NONMMUT062736.2
A_30_P01033048	0.452492	1.25063	up	0.532715	1.21242	up	0.856021	1.03152	down	4.21475	3.41937	2.97472	4.11352	3.8241	3.63919	3.53403	3.743	4.16549	P	A	A	P	P	A	A	P	P	lincRNA:chr3:85784436-85784624 reverse strand					chr3	85784437	85784496	-	ncRNA							TAAAGAACAAAACTCTTAGAAACTCCACTCAACACTGACTTGCAACTCACCAGCAGGCTA	Agilent mouse V1
A_30_P01030859	0.696384	1.12618	down	0.598739	1.12674	down	0.998102	1.00049	down	10.3001	10.1287	9.32784	9.77177	9.25443	10.2161	9.78482	9.6772	9.77821	P	P	P	P	P	P	P	P	P	lincRNA:chr6:23105525-23118900 forward strand					chr6	23108337	23108396	+	ncRNA							ATAAATCTGTCTGCATTTCGCCACACTTCCTTCTTTCCCAGAAGAGAACTCAAACTGAGC	Agilent mouse V1
A_30_P01022452	0.0966713	1.53584	up	0.14234	1.31723	up	0.33137	1.16596	down	4.38844	4.24655	4.93934	4.98012	4.92247	5.52882	4.81525	4.96675	4.98487	P	A	P	P	P	P	P	P	P						chrX	8049171	8059824	+	lncRNA	lncRNA	412				NONMMUT071757	TTGAAGCTACCTAATGGCCTGGATATATGGCCTCTAAGGTTGCTGCTTCGAGTTTCTTGA	NONCODE		NONMMUT071757.2
mmu_10796_PI428960544	0.0985674	1.34931	up	0.179865	1.25437	up	0.391085	1.07569	down	10.5834	10.5402	11.1185	11.2051	11.0343	11.2994	11.1973	10.9316	11.0941	P	P	P	P	P	P	P	P	P						chr15	6380227	6381277	-	ncRNA	ncRNA	1051			ExtractFromSourceData	FR039707	CCCTCCCATCCCAAAACATGACAATTAAACTTACCAGAGGAACAGAAGCATAGCAGCATT	fRNAdb	http://www.ncrna.org/frnadb/detail.html?i_name=FR039707	B930050H05 FANTOM3,FT322679 RNAdb v2.0
A_30_P01033155	0.0120124	1.3763	down	0.00405642	1.21485	down	0.154443	1.13289	up	5.75816	5.82337	5.69277	5.21786	5.18073	5.49333	5.43075	5.47166	5.52955	P	P	P	P	P	P	P	P	P						chr4	46583781	46614741	-	lncRNA	noncoding	3373				FR071353	CAAGGAGCTGAGATTACTACCAGGATTTGTTCAAAACAACCTGTTAAGAAGCACATGCTA	fRNAdb		FR071353
mmu_35070_PI428960544	0.357326	1.19073	down	0.875782	1.03406	down	0.336005	1.15151	up	1.88665	2.54275	1.81004	1.7751	1.74557	1.96321	2.36838	1.79186	1.93424	A	A	A	A	A	A	A	A	A						chr9	120704162	120704221	+	ncRNA	ncRNA	1323			ReannotationFromAgilent	XR_108166.1	AAGAGAACTGACTCCTTTAAGCTATCCTCTTAACTTTATGAGTGTCTGTGAGGAGCAGGT	RefSeq		gb|XR_105331$1263$0|tc|TC1607050$1266$0
mmu_8571_PI428960544	0.486231	1.18996	down	0.343677	1.24062	down	0.785114	1.04257	down	1.956	2.77288	1.95368	1.82504	1.76713	2.33765	2.09846	1.76071	1.89022	A	A	A	A	A	A	A	A	A						chr16	58353348	58355022	-	ncRNA	ncRNA	1673			ExtractFromSourceData	FR257459	AGCTTATGTAAATATGGTAGGGTCTAGTGGGAGAGCATGTGAACTCCTTCTGGAGTCTCT	fRNAdb	http://www.ncrna.org/frnadb/detail.html?i_name=FR257459	F830216J07 FANTOM3,FT333599 RNAdb v2.0
A_30_P01030534	0.388356	1.40143	up	0.261677	1.61006	up	0.26532	1.14887	up	3.88667	3.29581	5.0117	4.51754	4.56175	4.57558	4.71268	4.50731	5.03551	P	A	P	P	P	P	P	P	P						chr1	137907606	137915316	+	lncRNA	lncRNA	7710				NONMMUT076470	CCCTTTTCCTTTTGAAAGGATTTTAGTGGTTCCATTCATTTGAATGGAACAAACTATGAG	NONCODE		FR217113//NONMMUT076470.1
mmu_29504_PI428960544	0.532226	1.12702	up	0.0699805	1.41827	up	0.15228	1.25842	up	8.66919	8.73607	9.26357	8.95135	8.8413	9.3937	9.54653	9.37094	9.26374	P	P	P	P	P	P	P	P	P						chr2	32538130	32549655	-	ncRNA	noncoding	1291			ExtractFromSourceData	FR403282	ACAGACTCTTATACTCAGTGCCTTGTGATTTCTGCTCTCAGATTTTTTCGGACTGGCCCA	fRNAdb	http://www.noncode.org/search.php?keyword=n280399&sbt=Search
mmu_4241_PI428994341	0.450731	1.16093	down	0.527397	1.13617	down	0.785022	1.02179	up	1.71826	2.48118	1.73795	1.73383	1.68067	1.87705	1.97256	1.69447	1.71784	A	A	A	A	A	A	A	A	A						chr7	37729951	37730010	-	ncRNA	ncRNA	211			ReannotationFromAgilent	uc.450+	GGGCTGTTGATATAGAATGCCTGGAATTTTTATGGAGGCTGTCAGACTTGTGATAAAACT	UCR
mmu_14857_PI428960544	0.774084	1.06806	down	0.69267	1.0846	down	0.929009	1.01549	down	4.66236	4.3042	3.82741	3.87528	4.10114	4.53259	4.17803	3.90468	4.35978	P	A	P	P	P	P	P	P	P						chr11	19981384	19983651	-	ncRNA	ncRNA	2268			ExtractFromSourceData	FR088186	AAAGGTATGTGTTAAGGGCCCTTAACACCAGGGCAAGATGAGTTTGGGTAATGCCACTTA	fRNAdb	http://www.ncrna.org/frnadb/detail.html?i_name=FR088186	D930021M24 FANTOM3,FT329532 RNAdb v2.0
mmu_31549_PI428960544	0.76881	1.13225	down	0.279646	1.48339	up	0.167225	1.67958	up	2.71911	2.6499	3.91045	2.49455	2.54108	3.70625	3.31743	4.00979	3.65895	A	A	P	A	A	A	A	P	A						chr9	43855572	43856016	-	ncRNA	ncRNA	1054			ExtractFromSourceData	FR106581	CTGGAATAAATACAGAGTACAAAATGACAGCTAGTGGTATGCATGGAGGGAGAAGTGGCG	fRNAdb	http://www.noncode.org/search.php?keyword=n297609&sbt=Search	NONMMUT068819
mmu_6464_PI428960544	0.908629	1.00958	down	0.932131	1.0059	up	0.790731	1.01554	up	4.68016	4.89296	4.59981	4.71646	4.58486	4.83032	4.79203	4.73027	4.67609	P	A	P	P	P	P	P	P	P						chr15	26717363	26719357	-	ncRNA	ncRNA	1993			ExtractFromSourceData	FR201149	GGAAAAGCCCCATCTATGTGGAAGATGTTGTTTAGTTGGAGAGCTGAAAATAGTAAAAAA	fRNAdb	http://www.ncrna.org/frnadb/detail.html?i_name=FR201149	D230005B01 FANTOM3,FT327219 RNAdb v2.0
A_30_P01020371	0.407884	1.4781	down	0.747522	1.14447	up	0.0715376	1.69164	up	4.30605	3.22182	2.42548	2.23016	2.87334	3.15864	3.6653	3.65321	3.2189	P	A	A	A	A	A	A	P	A	lincRNA:chr2:157838320-157853495 forward strand					chr2	157853385	157853444	+	ncRNA							CACTCCAGGTGAAGAAGGGTCAAAGCATGTATATTAGGGACAGAGAAGTTAAGAAAACCA	Agilent mouse V1
A_30_P01024882	0.14894	1.24023	down	0.0192307	1.37633	down	0.471479	1.10973	down	6.06503	5.83343	5.90847	5.63553	5.34253	5.89703	5.67432	5.39706	5.35308	P	P	P	P	P	P	P	P	P	lincRNA:chr12:12768528-12849976 reverse strand					chr12	12786341	12786400	-	ncRNA							GGGGGATACAGAGTCAAAGACAATTTTTCAGAGTCCTTCCTTGGATAGAGTTTCCATCTC	Agilent mouse V1
mmu_26108_PI428960544	0.336266	1.17115	up	0.282803	1.19875	up	0.777389	1.02357	up	8.7506	8.87925	9.38797	9.12133	9.2027	9.37758	9.23118	9.42313	9.14812	P	P	P	P	P	P	P	P	P						chr3	31347107	31347386	+	ncRNA	ncRNA	3003			ReannotationFromAgilent	FR145597	TTAGGACAGAATTTGTCAGTGATATTAAGAAAAACAACTTGGCCCTGCCTTTCCCGCGGG	fRNAdb		gb|AK153734$2006$937|riken|A630065A17$2006$937
A_30_P01024226	0.19087	1.40601	down	0.538517	1.30111	down	0.832512	1.08063	up	3.20916	2.52539	2.21841	2.20253	1.95213	2.32346	1.84907	1.72892	3.23575	A	A	A	A	A	A	A	A	A	lincRNA:chrX:20388085-20388552 forward strand					chrX	20388472	20388531	+	ncRNA							ATGTGTTGCTGTAATGTTATTGCTAGTGAGACCTCCCAGGAGGGAGCTTGTACATAGCAT	Agilent mouse V1
A_30_P01030793	0.146661	1.29415	down	0.0789377	1.38065	down	0.257829	1.06684	down	2.39747	2.41749	1.81835	1.81511	1.74032	1.96186	1.72503	1.7112	1.80103	A	A	A	A	A	A	A	A	A	lincRNA:chr6:82831236-82841536 forward strand					chr6	82837588	82837647	+	ncRNA							TAATTCTGCATTCCTTAGTAGGTCTACCAAGAGAGGCAGCAAGTTACACAAAGCCAGCTG	Agilent mouse V1
mmu_31750_PI428960544	0.752139	1.03332	up	0.00474348	1.30342	down	0.0350544	1.34685	down	7.51022	7.58908	7.41158	7.4787	7.37074	7.8033	7.15441	7.03505	7.17452	P	P	P	P	P	P	P	P	P						chr5	68293832	68295106	+	ncRNA	lincRNA				ExtractFromSourceData	n343456	ACATTGCTGTTTATCATCAAAGGAAGTCAGGATGGAACTCACACAGGACAGGAACCTGGA	NONCODEv3.0	http://www.noncode.org/search.php?keyword=n343456&sbt=Search
mmu_15534_PI428960544	0.266099	1.21704	down	0.903012	1.03403	up	0.402097	1.25845	up	2.29886	2.36199	1.80898	1.75118	1.73025	2.13827	2.03205	2.84007	1.74253	A	A	A	A	A	A	A	A	A						chr4	24604449	24606711	-	ncRNA	ncRNA	2264			ExtractFromSourceData	FR043582	GCTTAGTCGTCAGCAAAATGGTTTTAAATAAATAAGCAAACAATCTTGGAAGCCTGTTTG	fRNAdb	http://www.ncrna.org/frnadb/detail.html?i_name=FR043582	E030024E13 FANTOM3,FT330255 RNAdb v2.0
mmu_20878_PI428960544	0.163483	1.67696	up	0.15753	1.59205	up	0.777422	1.05333	down	4.82342	5.4123	6.11629	6.04853	5.89771	6.64331	6.24851	5.92826	6.1879	P	P	P	P	P	P	P	P	P						chr10	109651770	109652817	-	ncRNA	ncRNA	1047			ExtractFromSourceData	FR263287	GTTTGACCCCCTGATTTATTGATAGGAAATAAAAAGAAACTATTCATTTCCTGAGCAAGG	fRNAdb	http://www.ncrna.org/frnadb/detail.html?i_name=FR263287	7120464N03 FANTOM3,FT311149 RNAdb v2.0
A_30_P01030932	0.487156	1.11615	down	0.28855	1.36434	down	0.436723	1.22237	down	3.71538	3.93798	3.32252	3.69225	3.33936	3.46867	3.78397	3.16711	2.68017	A	A	A	P	A	P	A	A	A	lincRNA:chr8:114477602-114488627 forward strand					chr8	114486866	114486925	+	ncRNA							AAGGAGCAGGGTCCTAAGACTTCAAGAAACACTTTTCTTCTCAACGAAACCCAACTCGAG	Agilent mouse V1
mmu_6540_PI428960544	0.288802	1.13301	down	0.0540423	1.22166	down	0.350083	1.07824	down	9.10871	9.09012	8.78089	8.73319	8.69018	9.01587	8.70938	8.72156	8.68225	P	P	P	P	P	P	P	P	P						chr13	28755716	28758680	-	ncRNA	ncRNA	2963			ExtractFromSourceData	FR249432	AATTTAGGGTAATGGAGTGTGGACAATTTCTGATTTCACCTCCTTGCCTCCTGTGGTCAG	fRNAdb	http://www.ncrna.org/frnadb/detail.html?i_name=FR249432	A130004N12 FANTOM3,FT314933 RNAdb v2.0
mmu_3607_PI428960544	0.846722	1.04562	up	0.298448	1.11316	down	0.484822	1.16394	down	1.90704	2.15021	1.70541	1.68044	1.72172	2.55355	1.73685	1.77173	1.79008	A	A	A	A	A	A	A	A	A						chr14	40154160	40158487	-	ncRNA	ncRNA	4328			ExtractFromSourceData	FR117700	TCTTCTGCCTAGCAATTTAATTTTTGTTCTTTTAGTGGTCTAACCTGCAGATTACATACC	fRNAdb	http://www.ncrna.org/frnadb/detail.html?i_name=FR117700	C130064J04 FANTOM3,FT323991 RNAdb v2.0
A_30_P01028688	0.675591	1.14868	down	0.772934	1.09426	down	0.874158	1.04973	up	2.04063	3.11416	2.78908	1.85489	2.59003	2.89903	1.99301	2.92821	2.63278	A	A	A	A	A	A	A	A	A	lincRNA:chrX:20570399-20571162 forward strand					chrX	20570983	20571042	+	ncRNA							TGTATGGCTATATTTAAGTATAGAAATAGATCACCAATTAATAGCAATTTATGGGATTCC	Agilent mouse V1
mmu_10599_PI428960544	0.924658	1.02342	down	0.105705	1.40103	up	0.0924671	1.43385	up	3.71284	3.2838	4.09165	3.22322	4.03102	3.73384	4.16948	4.175	4.20328	A	A	P	A	P	P	P	P	P						chr17	71034371	71038543	+	ncRNA	ncRNA	4173			ExtractFromSourceData	FR038920	ATCAGAAGTTCAAAGTCACATTCAGCTACATAGCCGCTTTAACACCAGCCTGGGCTATGT	fRNAdb	http://www.ncrna.org/frnadb/detail.html?i_name=FR038920	6430603L18 FANTOM3,FT310421 RNAdb v2.0
mmu_10244_PI428960544	0.498083	1.20227	down	0.66692	1.11444	up	0.210542	1.33986	up	3.67439	2.70194	3.06749	2.68539	2.64553	3.3156	3.63697	3.26637	3.00942	A	A	A	A	A	A	A	A	A						chr8	73285004	73287337	+	ncRNA	ncRNA	2334			ExtractFromSourceData	FR035723	GCTCCACATTAAAGACAAAAACACAAACTCCAACTCTAGGAAAAAGGAATCACAGGAGTA	fRNAdb	http://www.ncrna.org/frnadb/detail.html?i_name=FR035723	C230068I07 FANTOM3,FT324817 RNAdb v2.0
mmu_5019_PI428960544	0.0292376	1.50501	up	0.00564936	1.63462	down	0.000461	2.46011	down	6.32988	6.42385	5.9979	6.81795	7.06107	6.64192	5.55497	5.49914	5.57066	P	P	P	P	P	P	P	P	P						chr14	67610009	67611244	-	ncRNA	ncRNA	1234			ExtractFromSourceData	FR203935	TGGAAGGAGTAAGTCAGCTTTTACCTGTTGACCTGTGGCTTCTACATGTCATAAATAAAC	fRNAdb	http://www.ncrna.org/frnadb/detail.html?i_name=FR203935	2310068C19 FANTOM3,FT33682 RNAdb v2.0
mmu_15205_PI428960544	0.525814	1.17585	down	0.281835	1.40912	up	0.0368144	1.65691	up	2.04794	2.95264	3.09894	2.61222	2.39416	2.39203	3.64389	2.96015	2.97986	A	A	A	A	A	A	P	A	A						chr16	29641464	29643534	+	ncRNA	ncRNA	2070			ExtractFromSourceData	FR105969	TCTGGTCCTGAAAGCATATGCTATAATACTTCTAATGTTGGCTTTTCTAAGAATTGAGCA	fRNAdb	http://www.ncrna.org/frnadb/detail.html?i_name=FR105969	D630050H08 FANTOM3,FT328871 RNAdb v2.0
A_30_P01033446	0.452284	1.08	down	0.186744	1.25911	up	0.0779124	1.35984	up	7.73971	7.76373	8.09351	7.69776	7.67375	7.89233	8.53536	7.94889	8.10991	P	P	P	P	P	P	P	P	P						chr10	66912144	66917862	-	lncRNA	lncRNA	1842				NONMMUT005968	TCCCTGCTGACTGTATATGAAGAAGAAATACATCGACGAGGTTTGAAACCCAAGAGTGGG	NONCODE		NONMMUT082110.1//NONMMUT005968.2
mmu_6672_PI428960544	0.268379	1.49619	down	0.326265	1.45786	down	0.850265	1.0263	up	4.44445	4.95255	3.41871	3.75086	3.62332	3.69764	3.37288	3.97692	3.83436	P	P	A	P	P	P	P	P	P						chr18	46395004	46398397	-	ncRNA	ncRNA	3396			ExtractFromSourceData	FR397335	ACCTCTCTTTGTGATTACTGAAACCGAAAGACTTGTGTATGAACTCAATAAAACATGTCT	fRNAdb	http://www.ncrna.org/frnadb/detail.html?i_name=FR397335	D430047F01 FANTOM3,FT327591 RNAdb v2.0
A_30_P01032835	0.650675	1.06041	up	0.78825	1.02903	up	0.712984	1.0305	down	5.55267	5.33572	5.07207	5.52158	5.49403	5.1987	5.3661	5.42277	5.29543	P	P	P	P	P	P	P	P	P	lincRNA:chr9:65647428-65677119 reverse strand					chr9	65676819	65676878	-	ncRNA							CAGAGATATGGAACACTAAACCCTGTTTTTCCTTTCTGTTTAAGCCCTCATTTTGTAATA	Agilent mouse V1
A_30_P01018996	0.0142273	1.32383	down	0.49133	1.06502	down	0.0997968	1.24301	up	7.23128	7.15735	7.11563	6.62129	6.93403	6.73477	7.30034	6.91565	7.01561	P	P	P	P	P	P	P	P	P						chrX	18734107	18744358	+	lncRNA	lincRNA	2279				ENSMUST00000143129	GCTCATCAACAACAGAATATTTTAGCTTAGCATGGGCTTTAGAAAAATCTTTTGTGGCTA	Ensembl		ENSMUST00000143129//NONMMUT136791.1//NONMMUT071951.2
A_30_P01030140	0.398597	1.06617	up	0.350584	1.09911	up	0.781607	1.0309	up	5.44852	5.35596	5.51665	5.70214	5.47555	5.42075	5.7409	5.64724	5.342	P	P	P	P	P	P	P	P	P						chr6	100215813	100218144	+	lncRNA	lncRNA	2331				NONMMUT122777	TAACATCCAGTCAGAAGGGCAAGTGCGAGCCAGAACTGCTAAGCCCTGGGGAACAGCTGT	NONCODE		NONMMUT122777.1
mmu_35135_PI428960544	0.513186	1.10412	down	0.892525	1.01145	down	0.506061	1.09162	up	7.01561	7.00293	6.6897	7.05389	6.75544	6.47024	6.93743	6.8059	6.91565	P	P	P	P	P	P	P	P	P						chr8	86459973	86460032	-	ncRNA	ncRNA	439			ReannotationFromAgilent	XR_106142.3	AAGGTAGTGAAGAGATAGGCCATGACTACTGACTCTTTGTTGATGAAGAGGAGGCCGAAA	RefSeq		ens|ENSMUST00000098595$145$2593|gb|AK157878$146$2593|tc|TC1679847$146$234|riken|F930003C09$146$2593
mmu_21851_PI428960544	0.844311	1.03374	up	0.259931	1.21037	down	0.257332	1.25121	down	2.41144	2.37494	1.99004	2.50762	2.47433	1.9381	1.85298	1.79342	2.30368	A	A	A	A	A	A	A	A	A						chr17	79234933	79236822	+	ncRNA	ncRNA	1890			ExtractFromSourceData	FR103654	ATATGAGGGTTTGTCTCATAACTGGAGAATCACAGGTTCAAGGCTAGCGTGGACTACATG	fRNAdb	http://www.ncrna.org/frnadb/detail.html?i_name=FR103654	C630005A03 FANTOM3,FT325557 RNAdb v2.0
mmu_15647_PI428960544	0.330694	1.43334	down	0.35587	1.40457	down	0.445684	1.02048	up	1.87783	3.19397	1.71048	1.71369	1.73066	1.77979	1.72744	1.76033	1.82412	A	A	A	A	A	A	A	A	A						chr7	128402277	128402909	-	ncRNA	ncRNA	633			ExtractFromSourceData	FR161281	TTATTCCTTGTTTTGTCGCTTCGTCAGATGACTGACTAGTTTTTAAACGACTGAGTTAAA	fRNAdb	http://www.ncrna.org/frnadb/detail.html?i_name=FR161281	4930486N12 FANTOM3,FT36577 RNAdb v2.0
mmu_13002_PI428960544	0.251135	1.37077	up	0.0328367	2.39936	up	0.0227957	1.75038	up	2.27938	2.83415	3.42884	3.24278	3.22067	3.44387	4.37296	4.26888	3.68848	A	A	A	A	A	A	P	P	A						chr1	25865800	25866817	-	ncRNA	ncRNA	1017			ExtractFromSourceData	FR271976	GGTGGGATGGGGTGATTCTCAGAGAGGAATCTCAGAAGAAGAATAATTGGAAATGTAAAT	fRNAdb	http://www.ncrna.org/frnadb/detail.html?i_name=FR271976	2900022M07 FANTOM3,FT34592 RNAdb v2.0
mmu_18481_PI428960544	0.986362	1.00688	down	0.852715	1.04862	up	0.873754	1.05583	up	3.18726	3.64129	2.5476	3.42622	3.67654	2.24371	3.03121	3.08216	3.46823	A	A	A	P	P	A	A	A	A						chr12	120466039	120466940	-	ncRNA	ncRNA	900			ExtractFromSourceData	FR249455	CAGCTCAACTCATGATAGAAGTCAGTTCCAGGAATCCTGAGTTTAGTTTTAAAAGGTCAC	fRNAdb	http://www.ncrna.org/frnadb/detail.html?i_name=FR249455	D230028L16 FANTOM3,FT327423 RNAdb v2.0
A_30_P01029977	0.251948	1.19508	down	0.857082	1.01814	up	0.292456	1.21676	up	10.9123	10.8822	10.8532	10.8723	10.7554	10.2486	10.6783	10.9047	11.1425	P	P	P	P	P	P	P	P	P	lincRNA:chr5:96591892-96606467 reverse strand					chr5	96603053	96603112	-	ncRNA							ATACCTCTCTGGGCATGTTGATCACGGTGGTCCTCACAGCAGCTGAGTTGTTGGGTTCCC	Agilent mouse V1
mmu_31825_PI428960544	0.0413507	1.36294	up	0.602463	1.04401	down	0.012031	1.42292	down	8.04035	8.05525	7.73914	8.46482	8.53467	8.17539	7.95802	7.82879	7.86152	P	P	P	P	P	P	P	P	P						chr3	97027721	97101808	-	ncRNA	lincRNA				ExtractFromSourceData	n343618	ATAATCTGACAGCAGTGAAGAACAAGTTGGCCTGTGTGATCCTAGAAGGACTGAATTGGG	NONCODEv3.0	http://www.noncode.org/search.php?keyword=n343618&sbt=Search
A_30_P01032084	0.026141	1.56274	up	0.416256	1.2932	up	0.506226	1.20843	down	2.1945	2.74879	2.69567	3.304	3.09409	3.17309	2.87141	3.5789	2.30146	A	A	A	A	A	A	A	A	A	lincRNA:chr10:24269165-24276690 forward strand					chr10	24269367	24269426	+	ncRNA							TAGTCACCAGCAACTCAGCATACCAACCTGGAATATGAGAGGTAAAACAGTCCATGAGGA	Agilent mouse V1
mmu_26870_PI428960544	0.501519	1.29381	down	0.508081	1.24955	down	0.892717	1.03542	up	2.79588	3.937	2.66151	3.19164	2.90432	2.18355	2.71484	3.15783	2.5575	A	A	A	A	A	A	A	A	A						chrX	96135244	96137368	+	ncRNA	ncRNA	2124			ExtractFromSourceData	FR292060	CGAAATAAGTTTAAAGAGTATTTCTGCTATTAAGCATTCGCTCTAAAACCTTAGTGCACG	fRNAdb	http://www.ncrna.org/frnadb/detail.html?i_name=FR292060	9130201K17 FANTOM3,FT312186 RNAdb v2.0
A_30_P01024145	0.235256	1.34346	up	0.11361	1.61661	up	0.385405	1.20332	up	6.20824	5.71074	6.61137	6.92019	6.42806	6.45994	6.95561	6.44694	7.2067	P	P	P	P	P	P	P	P	P	lincRNA:chr17:29378878-29379589 forward strand					chr17	29379295	29379354	+	ncRNA							AGTGTTGTATTCCAGGTCATTGGAGGCTTCCCCAGCAAGAAACCCCACTCATAATAGTAA	Agilent mouse V1
A_30_P01029766	0.143182	1.40341	down	0.20145	1.33321	down	0.232799	1.05266	up	2.31367	2.64595	1.72994	1.71024	1.72145	1.79104	1.73905	1.80709	1.8987	A	A	A	A	A	A	A	A	A	lincRNA:chr2:84344350-84370075 forward strand					chr2	84364024	84364083	+	ncRNA							TTTTTCTTTTTTCTTTACTTTCTGGCCAAGTAAGCCTAGAACACTAACCAGATTCTCACC	Agilent mouse V1
mmu_19644_PI428960544	0.645803	1.12454	down	0.105276	1.63457	down	0.000574	1.45355	down	2.58734	2.07519	3.24436	2.37795	2.50254	2.51842	1.98875	1.90096	1.89044	A	A	A	A	A	A	A	A	A						chr11	76346069	76346128	-	ncRNA	ncRNA	3374			ReannotationFromAgilent	FR103872	TAAGGCAGAGCAGGTTAGATTTGAGCCCATTTAGGCTACAGAAAGAGACTGAAAAGCAAA	fRNAdb		gb|AK047987$3311$3|riken|C130026N24$3311$3|nap|NAP118377-1$3311$3|nap|NAP106925-1$434$9
A_30_P01029307	0.353706	1.23493	up	0.906981	1.02214	up	0.358725	1.20818	down	7.2588	7.01902	6.57804	7.54487	7.37935	6.84493	6.89659	6.76518	7.2889	P	P	P	P	P	P	P	P	P	lincRNA:chr18:61798876-61807452 forward strand					chr18	61807232	61807291	+	ncRNA							TAGTCTGGTTTTCAACCACTGTGTCTTGAGACGAGTTTCTCAAGAGTGAGGCAGTTCTGA	Agilent mouse V1
mmu_29946_PI428960544	0.100586	1.78502	up	0.085459	1.75992	down	0.00881052	3.1415	down	5.31213	5.20787	6.1133	6.87391	5.94539	6.32183	4.94299	4.94813	4.29565	P	P	P	P	P	P	P	P	P						chr2	9804668	9811167	-	ncRNA	ncRNA	1119			ExtractFromSourceData	FR386506	TTTCTTTTACAACTTCCATGCCTAAGACAAAATGATCAAGGAACCCAACCCGTACCTTCA	fRNAdb	http://www.noncode.org/search.php?keyword=n286932&sbt=Search	NONMMUT035577
A_30_P01029340	0.231834	1.37741	up	0.23839	1.37009	up	0.971099	1.00534	down	10.6553	10.7554	11.5897	11.4576	11.2202	11.7085	11.6001	11.1723	11.5908	P	P	P	P	P	P	P	P	P						chr11	33534750	33545344	-	lncRNA	lncRNA	3167				NONMMUT085062	TTTCAAAAATATTAACTTTTGCAGTTCTTCCAGGTAGATCAAAGGGACCCTGCAGTTACA	NONCODE		NONMMUT085062.1
mmu_9096_PI428960544	0.514473	1.27022	down	0.15835	1.60135	down	0.491549	1.26069	down	2.6253	3.52216	2.56338	2.56673	3.19636	1.91252	1.78579	2.27207	2.61513	A	A	A	A	P	A	A	A	A						chr3	153520328	153528045	-	ncRNA	ncRNA	2015			ExtractFromSourceData	FR221822	CCCATGACCTGAACATGTCCATCTCTGAGATACTGGTTTTACTCCTGTCTTTGTCAAGCT	fRNAdb	http://www.ncrna.org/frnadb/detail.html?i_name=FR221822	4930485C04 FANTOM3,FT36566 RNAdb v2.0
A_30_P01033350	0.217696	1.47303	up	0.268425	1.36215	up	0.652297	1.0814	down	7.73086	7.76649	8.72681	8.3644	8.51305	9.02305	8.71565	8.30506	8.5411	P	P	P	P	P	P	P	P	P	lincRNA:chr4:59093718-59108018 forward strand					chr4	59095228	59095287	+	ncRNA							ATTATTGGATGTAGTCGTGCTTGTCTCCACCCCTTTGCTTTTGCAGGGTTAATCACAAGG	Agilent mouse V1
mmu_22496_PI428960544	0.0514886	1.43666	down	0.0779129	1.2695	down	0.249749	1.13167	up	6.20653	6.62687	6.19959	5.7578	6.06711	5.63992	5.94457	5.98533	6.07029	P	P	P	P	P	P	P	P	P						chr6	51521428	51525708	+	ncRNA	ncRNA	4280			ExtractFromSourceData	FR383535	CAGGTCATACGCACTCTCCGCTCAGTGTTGCATTATTTAGAAGTTTCCTTGAGGAAAATA	fRNAdb	http://www.ncrna.org/frnadb/detail.html?i_name=FR383535	B430210F21 FANTOM3,FT322119 RNAdb v2.0
mmu_29164_PI428960544	0.00440233	2.04252	up	0.0190031	1.26061	down	0.00146402	2.57483	down	8.60321	8.76873	8.82106	9.78764	10.0334	9.46305	8.49634	8.29454	8.39974	P	P	P	P	P	P	P	P	P						chr5	108550746	108552526	-	ncRNA	noncoding	1741			ExtractFromSourceData	FR316717	TGCAGTTGGACTGTGTGCTCTTTTATATGAATGTCAATAAACAGAGACTAAGTAAGTGTA	fRNAdb	http://www.noncode.org/search.php?keyword=n275736&sbt=Search	NONMMUT053627
A_30_P01024319	0.347485	1.13297	down	0.382651	1.1223	down	0.621409	1.0095	up	1.77714	2.24352	1.70559	1.71251	1.71417	1.75925	1.70801	1.74016	1.77871	A	A	A	A	A	A	A	A	A						chr3	79265516	79269782	-	lncRNA	lncRNA	4266				NONMMUT043547	ACTGTCACTGACATCATGAGAGCATTAGTGTGAGTAGGAATTACAGTAGAGTCCTTCAGT	NONCODE		FR008495//NONMMUT043547.2
A_30_P01023595	0.182673	1.16004	up	0.0550495	1.12896	down	0.0432923	1.30964	down	9.73649	9.69149	9.84535	9.84324	9.85084	10.2218	9.56321	9.67141	9.51373	P	P	P	P	P	P	P	P	P						chr9	32349564	32367156	+	lncRNA	lncRNA	260				NONMMUT132278	TAATGAGAAGGATTTACCTCAACCAGCAGGGATCCAGAAGTCCACGTTGTTAAGTGCACA	NONCODE		NONMMUT132278.1//NONMMUT132277.1//NONMMUT068511.2
mmu_8641_PI428960544	0.0817151	1.73871	up	0.796799	1.06796	down	0.0443333	1.85688	down	5.46067	5.25001	4.57506	5.94301	6.24396	5.49283	4.56626	5.25043	5.18447	P	P	P	P	P	P	P	P	P						chr1	187232319	187234078	+	ncRNA	ncRNA	1759			ExtractFromSourceData	FR298958	CAGTTGCCAAATAAAGGATTCTTGTTTCCTTTTGCATGTCTGCAGATTGGGTCTTGAAGC	fRNAdb	http://www.ncrna.org/frnadb/detail.html?i_name=FR298958	3010002K18 FANTOM3,FT34799 RNAdb v2.0
mmu_23672_PI428960544	0.790332	1.0707	up	0.196492	1.58119	up	0.273979	1.47679	up	1.79211	2.55848	1.99206	2.26626	2.63374	1.7383	2.08799	2.93278	3.30492	A	A	A	A	A	A	A	A	A						chr19	55266522	55270794	+	ncRNA	ncRNA	2281			ExtractFromSourceData	FR090715	ATGTATGGTCTTGTATCTCAACCTGGTGCTATGGACTAAATAAAATGTCTGGAGTAAGTG	fRNAdb	http://www.ncrna.org/frnadb/detail.html?i_name=FR090715	2510009M23 FANTOM3,FT33802 RNAdb v2.0
mmu_26486_PI428960544	0.335724	1.0901	up	0.0157426	1.55383	up	0.0362322	1.4254	up	6.0155	5.80017	6.02243	6.09867	5.90701	6.20581	6.82185	6.58653	6.33721	P	P	P	P	P	P	P	P	P						chr10	77083839	77084937	-	ncRNA	ncRNA	1101			ExtractFromSourceData	FR058144	TGAGGCATTAGATTCATCACATTTGTCGTTTTAAAAAAGAATATTAAGGGGGCTGAAGAG	fRNAdb	http://www.ncrna.org/frnadb/detail.html?i_name=FR058144	6820408H12 FANTOM3,FT310656 RNAdb v2.0
mmu_490_PI428960544	0.840732	1.11783	up	0.779198	1.1743	up	0.744039	1.05052	up	1.84194	2.82185	4.40817	3.19605	3.27071	3.08729	3.64425	3.10841	3.0147	A	A	P	A	P	A	A	A	A						chr12	17555235	17564125	+	lncRNA	lncRNA	25			ExtractFromSourceData	NONMMUT013536	TTCTTTTGCCCCAAGTGTGGCAAGAGGGGCTGAAGCAGACGGAGCTCTCTGAGATCACAG	NONCODE	http://asia.ensembl.org/Multi/Search/Results?q=ENSMUST00000180527;site=ensembl	NONMMUT013536.2//NONMMUT013535.2
mmu_7698_PI428960544	0.246592	5.11811	down	0.231754	5.38039	down	0.796489	1.05124	down	2.65395	8.30787	3.84842	2.10083	2.82775	2.81482	2.68501	2.32624	2.51586	A	P	P	A	A	A	A	A	A						chr12	89226491	89226550	-	ncRNA	ncRNA	420			ReannotationFromAgilent	FR192860	GTGGCGAAGTTTGCAAACACCTGAAGTATCCATTCTAATATCGAATAAAATTGATTTCCA	fRNAdb		gb|AK076896$350$10|tc|TC1667897$585$12|riken|4930542J08$350$10|nap|NAP089170-1$350$10
mmu_6100_PI428960544	0.144275	1.79311	up	0.380665	1.44907	up	0.341401	1.23742	down	2.57507	2.23239	3.76376	3.72476	3.73551	3.63833	2.91876	3.35956	3.89827	A	A	P	P	P	A	P	A	A						chr5	115729703	115730766	+	ncRNA	ncRNA	1063			ExtractFromSourceData	FR055202	GCCTCCACAAAGATAAGTATAAACTTGTAAGTTAGAAGAGTAACTACTTGTCTAACACAG	fRNAdb	http://www.ncrna.org/frnadb/detail.html?i_name=FR055202	A230076K12 FANTOM3,FT316290 RNAdb v2.0
mmu_10313_PI428960544	0.195998	1.08672	down	0.0778113	1.15294	down	0.449636	1.06093	down	9.91849	9.78047	9.8449	9.76284	9.59968	9.82138	9.71106	9.48818	9.72868	P	P	P	P	P	P	P	P	P						chr6	56664493	56665726	-	ncRNA	ncRNA	1236			ExtractFromSourceData	FR325946	TTGATTTGGCTGACTCTTAAACCTGCTCCTTTCTCCCTACGATCTTTGTCAAATCACTTC	fRNAdb	http://www.ncrna.org/frnadb/detail.html?i_name=FR325946	4933427C19 FANTOM3,FT37844 RNAdb v2.0
mmu_10307_PI428960544	0.603153	1.1412	up	0.694888	1.09673	down	0.404133	1.25159	down	1.91777	2.52324	2.60173	2.95136	2.05794	2.60511	2.22277	2.60908	1.81127	A	A	A	A	A	A	A	A	A						chr9	53211060	53212231	+	ncRNA	ncRNA	798			ExtractFromSourceData	FR399999	TTAAGACATGTTAAAATCTCGACTGTGGCTGATTGAGGGAAAGTCCTAACCACAGCCCAC	fRNAdb	http://www.ncrna.org/frnadb/detail.html?i_name=FR399999	A730047A18 FANTOM3,FT319496 RNAdb v2.0
mmu_6602_PI428960544	0.524039	1.16186	down	0.231029	1.32742	down	0.628373	1.1425	down	3.75804	3.8944	3.39022	3.37045	3.9745	3.04841	2.91824	3.15004	3.7485	P	A	A	A	P	A	A	A	A						chr11	3060283	3060342	+	ncRNA	ncRNA	4188			ReannotationFromAgilent	FR032948	ACAGTATAGTTCAGTGATAGTGTGTGCTTAGAGAATGTGAAACTCCTTTGGTTCAACCCC	fRNAdb		gb|AK041555$4128$0|riken|A630020M02$4128$0|nap|NAP124691-1$4128$0
mmu_700_PI428960544	0.948448	1.02155	up	0.566244	1.19194	up	0.382963	1.16679	up	3.58875	2.48282	2.33546	3.24146	2.7021	2.55575	3.00426	3.23165	2.93106	A	A	A	A	A	A	A	A	A						chr6	31322895	31333877	+	ncRNA	lincRNA	581			ExtractFromSourceData	ENSMUST00000134541	AACGGTCAAAATTACTTGGAGAAAACGTTCACCTTCATAGTGCTTAAAAAGATGAAACCA	Ensembl	http://asia.ensembl.org/Multi/Search/Results?q=ENSMUST00000134541;site=ensembl	ENSMUSG00000086855
A_30_P01028196	0.00339737	5.10607	down	0.00818541	1.89769	down	0.020626	2.69068	up	5.14391	4.91813	4.71397	3.11377	2.7069	1.8987	3.89052	4.28523	3.82753	P	P	P	A	A	A	P	P	A						chr8	69551082	69553606	+	lncRNA	lncRNA	2327				NONMMUT065934	TTTATTGGAGTTTCTGGAGTTCTCAGAGAGCTGTCACTCATCGAGTTGCCTGTGAGATCT	NONCODE		NONMMUT131162.1//NONMMUT065934.2
mmu_203_PI428960544	0.0085066	1.79755	up	0.0034666	2.07014	up	0.343026	1.15165	up	2.64011	2.76722	3.01059	3.38306	3.83783	3.73513	4.03869	3.60364	3.92478	A	A	A	A	P	A	P	A	A						chr9	74696802	74698948	+	ncRNA	retained_intron	598			ExtractFromSourceData	ENSMUST00000160842	ATATACATTTGGCAAGTTCTTTCCAGCTCTAGCCAGGCTGGGGGAGAAAATGAGACAATG	Ensembl	http://asia.ensembl.org/Multi/Search/Results?q=ENSMUST00000160842;site=ensembl	ENSMUSG00000066477
mmu_6399_PI428960544	0.599502	1.19273	down	0.960165	1.01261	down	0.517271	1.17788	up	3.12205	3.09416	2.14958	2.62931	1.95305	3.02061	2.77343	2.97132	2.56679	A	A	A	A	A	A	A	A	A						chr16	20800364	20803458	-	ncRNA	ncRNA	1065			ExtractFromSourceData	FR305062	CAAGGGAACAATTCCCCTGGAATGTGTAAGCCCTGAACAAATAAATTTTGAAGAGCCTTT	fRNAdb	http://www.ncrna.org/frnadb/detail.html?i_name=FR305062	4833419O12 FANTOM3,FT35870 RNAdb v2.0
A_30_P01026913	0.890304	1.01925	up	0.157997	1.37791	down	0.160021	1.40444	down	5.3869	5.32453	5.02242	5.50024	5.3259	4.99025	4.40697	4.70529	5.23414	P	P	P	P	P	P	P	P	P						chr4	16091257	16193372	+	lncRNA	lincRNA	1852				ENSMUST00000151122	GAGCAACATTCTTTGCCTCTCTTGTACCTTGAATTTCTCCTTCTTCTTTAGTATTCCTCT	Ensembl		ENSMUST00000151122//FR388818//FR182376//NONMMUT046313.2//NONMMUT046311.2//NR_045765.2
mmu_7386_PI428960544	0.122075	1.27667	down	0.36127	1.17044	down	0.38453	1.09076	up	2.22508	2.26833	1.70907	1.70603	1.69812	1.74116	1.70842	1.71692	2.09599	A	A	A	A	A	A	A	A	A						chr12	30251564	30470136	+	ncRNA	ncRNA	1661			ExtractFromSourceData	FR241721	GTCTCCAGTGAAACATTCATTTGTGGGTGAAATCAAGCCATTATTTTGATTGTCCTTCGT	fRNAdb	http://www.ncrna.org/frnadb/detail.html?i_name=FR241721	2810003I18 FANTOM3,FT34284 RNAdb v2.0
mmu_21822_PI428960544	0.956048	1.00936	up	0.473414	1.1293	down	0.204695	1.13987	down	4.69897	4.6018	4.0333	4.60475	4.49511	4.27453	4.12564	4.28664	4.39548	P	A	P	P	P	P	P	P	P						chr6	128812699	128812758	-	ncRNA	ncRNA	2648			ReannotationFromAgilent	FR321660	TATTTACTCTAAACATGTTATTGCAAATCTCTAGCAAGGGCCTCGAAGCATGCCTGGGCC	fRNAdb		gb|AK041087$2456$132|tc|TC1754754$1235$73|tc|TC1606589$589$68|tc|TC1648778$3281$131
mmu_35011_PI428960544	0.590534	1.17562	down	0.161744	1.78285	down	0.110201	1.51652	down	4.49093	4.54022	3.33436	4.00739	3.77526	3.88259	3.49019	3.64942	2.72334	P	P	A	P	P	A	A	A	A						chr8	83321857	83321916	-	ncRNA	ncRNA	1846			ReannotationFromAgilent	XR_140903.1	AGAAAATGCAATTCCCGATTTGAGGTTCTTGCCTTTAGTAAGATAAACTGATACTTAAGG	RefSeq		gb|AK048262$1786$0|tc|TC1593208$1786$0|riken|C130044B04$1786$0
mmu_16760_PI428960544	0.958822	1.00627	up	0.128038	1.13774	up	0.262208	1.13064	up	4.36434	4.59702	4.27991	4.24997	4.3315	4.68688	4.64258	4.58348	4.57372	P	A	P	P	P	P	P	P	P						chr4	102463133	102464480	+	ncRNA	ncRNA	1342			ExtractFromSourceData	FR164032	ATTGAAGGGGGAGGGGCAGTCTCCCTGAGATATCAGCATAATGTGATAAAAAGACAATCT	fRNAdb	http://www.ncrna.org/frnadb/detail.html?i_name=FR164032	A230084P20 FANTOM3,FT316349 RNAdb v2.0
mmu_33901_PI428960544	0.750198	1.05803	down	0.0537826	1.34499	up	0.066944	1.42304	up	5.00958	4.58144	4.58534	5.02586	4.42334	4.48303	5.13831	5.27968	5.04117	P	A	P	P	P	P	P	P	P						chr16	16312321	16312377	-	ncRNA	ncRNA	3954			ReannotationFromAgilent	NR_075074.1	GACGACTGTATGTTCTATGTAAATAAAAATGCTGGTGTGCAATTGCCAGTAAGTGAAAAA	RefSeq		ref|NM_001276340$4019$6|ref|NM_152816$4007$6|ref|NM_001025947$3968$6|ref|NM_001276341$3763$6
A_30_P01028018	0.794778	1.04757	up	0.719263	1.07803	up	0.850476	1.02908	up	1.72036	2.38469	1.74334	2.21586	1.96682	1.86686	1.72277	2.32736	2.12345	A	A	A	A	A	A	A	A	A						chr7	92729839	92733748	+	lncRNA	lncRNA	2030				NONMMUT062733	AATGTCATAAGAGGTTTCTAGATTCCCTGGATGGTTGTGAATTCGAAGGTGAGTGCTGGA	NONCODE		FR199373//NONMMUT062734.2//NONMMUT062733.2
A_30_P01031514	0.02399	1.94558	up	0.170235	1.42861	up	0.114493	1.36187	down	3.25035	2.43115	2.65582	3.5468	3.95225	3.71887	3.02912	3.19541	3.65661	A	A	A	A	P	A	A	A	P	lincRNA:chrX:6942702-6954713 forward strand					chrX	6951723	6951782	+	ncRNA							TAAAACACGTGTTGCCAAGATTAATTAGTCCTCGTAAGCCGATGGTAAAGCTGGAGGCGA	Agilent mouse V1
mmu_29177_PI428960544	0.156457	1.31612	down	0.171536	1.08724	down	0.292819	1.21052	up	5.97188	5.95162	5.81068	5.20716	5.39267	5.9455	5.72268	5.75693	5.89259	P	P	P	P	P	P	P	P	P						chr16	98215766	98218584	-	ncRNA	ncRNA	1271			ExtractFromSourceData	FR393787	ACTCTATACACAATGCAGGATTTTCACATGCCTCTTTCTGCTCATTTATGATACAAACTG	fRNAdb	http://www.noncode.org/search.php?keyword=n275931&sbt=Search	NONMMUT027918
A_30_P01031776	0.461113	1.22148	down	0.950831	1.01009	down	0.380349	1.20928	up	2.49907	2.61679	1.90566	1.80753	1.74191	2.60618	2.35296	2.29565	2.32947	A	A	A	A	A	A	A	A	A	lincRNA:chr10:92550314-92577555 reverse strand					chr10	92566194	92566253	-	ncRNA							CCATAGAAGGGATGAAAATCATGACCTCATATTGACACAGACAATCTTCCTTTTAGCTTT	Agilent mouse V1
mmu_20505_PI428960544	0.229174	1.41179	up	0.602222	1.13867	up	0.195455	1.23986	down	9.37119	9.5745	10.3883	10.0906	10.1357	10.6003	9.87545	10.1948	9.82581	P	P	P	P	P	P	P	P	P						chr6	59343100	59343159	-	ncRNA	ncRNA	3447			ReannotationFromAgilent	FR336672	GTTCTTTTATCTTCTGCTCTGCCCTCCATGAACAGTAAATCATTACCAAATGTACCAATA	fRNAdb		gb|AK140727$3080$307|tc|TC1720839$117$308|riken|C030022J19$3080$307
A_55_P2045278	0.186612	1.41283	down	0.120178	1.53283	down	0.436506	1.08494	down	13.7229	13.7121	12.8241	12.8855	12.7739	13.104	12.7388	12.6799	12.9918	P	P	P	P	P	P	P	P	P	Mus musculus predicted gene 10845 (Gm10845), long non-coding RNA [NR_033535]	Gm10845	100038734		predicted gene 10845	chr14	80260429	80260488	-	ncRNA							AATTCTCCTTAAAAGGGACGGGGTTTTGCCATTTTCTCTCTCTCTCTTGTTCTTGCTTTT	Agilent mouse V1
A_30_P01024769	0.620133	1.10675	down	0.471967	1.20231	up	0.212847	1.33066	up	1.81719	2.61584	2.10276	2.30574	1.83705	1.954	2.84007	2.48227	2.01087	A	A	A	A	A	A	A	A	A	lincRNA:chr11:16831925-16851121 reverse strand					chr11	16835077	16835136	-	ncRNA							TTACAATTGTAATGTTATATAATTAGTAAGCACAGTTTTATATAAGAAAGGTGTTTATTT	Agilent mouse V1
mmu_25843_PI428960544	0.738568	1.07025	up	0.523165	1.15315	up	0.580015	1.07746	up	1.86043	2.74055	2.33962	2.56278	2.21977	2.45188	2.22368	2.6669	2.66674	A	A	A	A	A	A	A	A	A										ncRNA	ncRNA	1867			ReannotationFromAgilent	FR275060	TCATGGAAATGCGAAACAGACACTGTAGGAAGTGATATATGGCACGAAATGCAGTAAAAA	fRNAdb		gb|AK156364$1737$70|riken|F830018I23$1737$70
mmu_14609_PI428960544	0.000114	2.80289	down	0.0366733	1.3865	down	0.00272167	2.02155	up	7.64415	7.75132	7.51333	6.28182	6.12755	6.03869	7.15985	7.40338	6.93121	P	P	P	P	P	P	P	P	P						chr6	54842588	54843489	+	ncRNA	ncRNA	901			ExtractFromSourceData	FR189767	TAGGAACAGCCTGTATCAGTGTGTTCTGATCGGAAACAGAACAATTCATCATTGATATTT	fRNAdb	http://www.ncrna.org/frnadb/detail.html?i_name=FR189767	1190002C14 FANTOM3,FT31868 RNAdb v2.0
mmu_34631_PI428960544	0.726443	1.16565	down	0.591194	1.25382	down	0.810686	1.07564	down	3.20229	3.91819	2.20873	3.16722	3.24521	2.25338	3.22854	2.79407	2.32762	A	A	A	A	A	A	A	A	A						chr11	101821826	101821885	+	ncRNA	ncRNA	1185			ReannotationFromAgilent	NR_045806.1	GCCTTGTAGACCCCATGGAGGTAGAATATAACTTTCCATAAATAAACTCTAACCTGACCT	RefSeq		ref|NR_045806$1122$3|gb|AK015160$1136$2|gb|AK076700$1122$2|tc|TC1594002$1137$2
A_30_P01031899	0.590224	1.07116	down	0.64847	1.06343	down	0.917285	1.00727	up	1.71419	2.21087	1.73748	1.84348	1.68657	1.83497	1.95732	1.70774	1.7313	A	A	A	A	A	A	A	A	A						chrX	53053111	53057190	-	lncRNA	lncRNA	2379				NONMMUT072467	GAAAATGGCTGCTTTGTGACATCCCAAACTCTGCTGTGATTAATCATGGCACCTCCGTTT	NONCODE		NONMMUT136920.1//NONMMUT072467.2//NONMMUT072466.2
mmu_10573_PI428960544	0.358842	1.30817	up	0.157227	1.55837	up	0.293923	1.19125	up	3.57008	4.29246	3.12371	3.93636	4.35645	3.85609	4.5826	4.16914	4.15462	P	A	P	P	P	P	P	P	P						chrX	44786213	44789497	-	ncRNA	ncRNA	3512			ExtractFromSourceData	FR026354	TCTAAGCGAGAGTTCCTTTGTCCTCAAATGGGAAGATAAACAATAAAGAGTGCCTACTTC	fRNAdb	http://www.ncrna.org/frnadb/detail.html?i_name=FR026354	B930020H05 FANTOM3,FT322484 RNAdb v2.0
mmu_16801_PI428960544	0.377036	1.33033	up	0.331771	1.25565	up	0.826519	1.05948	down	2.99125	2.6684	2.10627	3.53797	3.04615	2.41716	3.16014	2.94019	2.65089	A	A	A	A	A	A	A	A	A						chr1	99715884	99718038	-	ncRNA	ncRNA	2154			ExtractFromSourceData	FR190440	GCTATTAAGAATGACCATTTCTATCCACCAGTTACAATAAAGATTGGTATGTTTTCCCTC	fRNAdb	http://www.ncrna.org/frnadb/detail.html?i_name=FR190440	D930020N11 FANTOM3,FT329515 RNAdb v2.0
mmu_33750_PI428960544	0.465821	1.09985	down	0.334612	1.13254	down	0.432736	1.02972	down	1.72067	2.22407	1.74656	1.73521	1.69188	1.85226	1.71756	1.70441	1.73062	A	A	A	A	A	A	A	A	A						chr1	157412352	157420236	+	lncRNA	lncRNA	1194			ExtractFromSourceData	NR_027984	TGGATTTATCATCAGTTTAGAATAGCATGGCTACGATGTGTGGTGCGGATGGATGGACGA	RefSeq	http://www.noncode.org/search.php?keyword=n423712&sbt=Search	NONMMUT076626.1//NR_027984.1
mmu_4175_PI428960544	0.744008	1.10112	down	0.578667	1.14708	down	0.860889	1.04175	down	1.7568	2.75317	2.24124	1.88839	1.79002	2.65591	2.18087	1.73904	2.23739	A	A	A	A	A	A	A	A	A						chr6	25688520	25688581	-	ncRNA	ncRNA	2053			ReannotationFromAgilent	FR289438	TAAGGCCATGAGCCAAAATCAATATTTCCTCTTTTAAGTTATCATCAGGTATTATGGCAC	fRNAdb		gb|AK080826$1971$22|gb|AK020941$244$726|tc|TC1615342$1973$726|riken|B230325O03$1971$22
mmu_14963_PI428960544	0.487445	1.26556	up	0.0146244	2.26457	up	0.122567	1.78938	up	4.87695	5.25219	4.49738	5.99069	4.82659	4.82858	6.01957	6.39254	5.75213	P	P	P	P	P	P	P	P	P						chr8	96489695	96493110	+	ncRNA	ncRNA	3415			ExtractFromSourceData	FR092199	TTACTGAAGACCAGTCACAGCCATTTCAATAAAGGAGGCGAAAGACAAAACACAAAAAAT	fRNAdb	http://www.ncrna.org/frnadb/detail.html?i_name=FR092199	5730409K19 FANTOM3,FT38444 RNAdb v2.0
mmu_7278_PI428960544	0.332287	1.17285	up	0.422847	1.13338	up	0.774568	1.03483	down	6.30753	6.00948	6.60243	6.44191	6.39385	6.77374	6.31077	6.68402	6.46655	P	P	P	P	P	P	P	P	P						chrX	99713531	99716092	-	ncRNA	ncRNA	2561			ExtractFromSourceData	FR104465	GCCTCAGCCACATAGTGAATTTTACATAAGATTACGTTACATGTAACCATGTGTCAAATA	fRNAdb	http://www.ncrna.org/frnadb/detail.html?i_name=FR104465	7120472F23 FANTOM3,FT311237 RNAdb v2.0
mmu_17335_PI428960544	0.473477	1.1246	up	0.432994	1.19268	up	0.750599	1.06054	up	4.32728	3.80585	4.39396	4.3242	4.17181	4.53932	4.82921	4.41017	4.05034	P	A	P	P	P	P	P	P	A						chr5	98609887	98611819	+	ncRNA	ncRNA	1931			ExtractFromSourceData	FR032645	AAAGGTTAGCTGACATAGAATTAGTGGCCCTGACACTCCACTTGAAATCCATTCGCCATG	fRNAdb	http://www.ncrna.org/frnadb/detail.html?i_name=FR032645	D030026C19 FANTOM3,FT326178 RNAdb v2.0
mmu_18139_PI428960544	0.391955	1.42525	up	0.824259	1.09313	down	0.148089	1.55797	down	3.89389	3.61792	2.35292	3.89773	4.16315	3.33749	2.69821	3.17609	3.60505	P	A	A	P	P	A	A	A	A						chr12	66084641	66085946	+	ncRNA	ncRNA	1313			ExtractFromSourceData	FR003344	GTCCTTCATTGATCCTGTAAAAAGATGAAATTTTGTGTTGTATCTCCTACAGTTGCAACA	fRNAdb	http://www.ncrna.org/frnadb/detail.html?i_name=FR003344	6030406H15 FANTOM3,FT39162 RNAdb v2.0
mmu_17136_PI428960544	0.00181135	1.7666	up	0.334543	1.112	down	0.00550096	1.96445	down	6.15545	6.15306	6.16234	6.80849	7.18805	6.93723	6.18614	6.09591	5.72934	P	P	P	P	P	P	P	P	P						chr12	58596128	58598106	+	ncRNA	ncRNA	1978			ExtractFromSourceData	FR263667	CCACTTTGCTGCTGACTACAGTTATTTATCCAAATATATTAACTACAGGCTTTTACCAAC	fRNAdb	http://www.ncrna.org/frnadb/detail.html?i_name=FR263667	1810044O04 FANTOM3,FT33066 RNAdb v2.0
A_55_P2073809	0.335899	1.59285	up	0.839961	1.09696	up	0.107763	1.45206	down	1.84584	2.65933	3.87312	3.16938	3.44721	3.77652	3.13452	3.10265	2.54164	A	A	A	A	A	A	A	A	A	Mus musculus expressed sequence AU015836 (AU015836), long non-coding RNA [NR_028320]	AU015836	385493	ENSMUST00000149545	expressed sequence AU015836	chrX	91220750	91220809	+	ncRNA			GO:0008150|GO:0003674|GO:0005575				AGCTTCTGCCATGATTGTATGGAGCCTGATTCCTAAAAATAAATGCTATTCTATAGCACA	Agilent mouse V1
mmu_18533_PI428960544	0.833194	1.01997	down	0.594187	1.07709	up	0.529893	1.0986	up	3.47596	3.67882	3.72112	3.67574	3.39463	3.71999	3.39554	3.92826	3.87355	A	A	A	A	A	A	P	P	A						chr9	52095138	52096088	-	ncRNA	ncRNA	951			ExtractFromSourceData	FR248288	TGTGTCAAGCTGGACAAAACGTGTCATATTGGCACCCACAATAAATAAAGAAAAGAAAAA	fRNAdb	http://www.ncrna.org/frnadb/detail.html?i_name=FR248288	5830476A22 FANTOM3,FT38892 RNAdb v2.0
mmu_8148_PI428960544	0.0965258	1.95963	up	0.608335	1.18729	down	0.000189	2.32665	down	4.16299	2.63364	3.30417	4.19116	4.42102	4.40038	3.01276	3.14452	3.20052	P	A	A	P	P	P	A	A	A						chr9	46023333	46026717	+	ncRNA	ncRNA	3383			ExtractFromSourceData	FR220805	TAGCAGGCTTCTGGGGAAGTTAATGAGTTTGAAATTTAACGTAAGTGTTACATACTAGTA	fRNAdb	http://www.ncrna.org/frnadb/detail.html?i_name=FR220805	4732473G19 FANTOM3,FT35552 RNAdb v2.0
mmu_1960_PI428960544	0.656887	1.11827	up	0.286491	1.34967	up	0.400434	1.20692	up	2.91375	2.281	1.97093	2.2316	2.89084	2.52707	3.25452	2.61314	2.59585	A	A	A	A	A	A	A	A	A						chrX	76511898	76540620	-	ncRNA	lincRNA	458			ExtractFromSourceData	ENSMUST00000130159	CTTCGAAGCACAGCAGTATCTTCTACTGTTAAAGGTGCTCCTTTATTCAAAAAGCATAAA	Ensembl	http://asia.ensembl.org/Multi/Search/Results?q=ENSMUST00000130159;site=ensembl	ENSMUSG00000071735
mmu_26270_PI428960544	0.135214	1.75299	up	0.0352778	2.41131	up	0.180579	1.37554	up	2.97008	2.6468	3.87932	3.71069	3.7862	4.42876	4.75873	4.18552	4.36141	A	A	A	P	P	P	P	P	P						chr3	67144482	67148892	+	ncRNA	ncRNA	4410			ExtractFromSourceData	FR296586	TGTTACTGCTAGCACAGGAGGCGTTAATGTTTGTAATCAAAAAACTGGTGGTGGGGACAT	fRNAdb	http://www.ncrna.org/frnadb/detail.html?i_name=FR296586	D130019N01 FANTOM3,FT326643 RNAdb v2.0
A_30_P01020031	0.716969	1.19586	up	0.510495	1.34371	up	0.677873	1.12363	up	3.28541	2.33727	4.30733	4.0242	3.77831	2.90165	3.68821	3.48764	4.03281	A	A	P	P	P	A	A	A	A						chr5	149770465	149771256	-	lncRNA	noncoding	1269				FR097138	AGCTTCTAGAACCGCTGCTGACAGGTGTCTGCGGAGGAGGCTCCCCATCTGCTGGACCAA	fRNAdb		FR097138//FR009812//NONMMUT121671.1//NONMMUT055376.2//NONMMUT055372.2//NONMMUT055373.2
mmu_26513_PI428960544	0.318844	1.30458	up	0.154881	1.50983	up	0.59823	1.15733	up	2.04518	2.65871	1.98327	2.59466	2.17275	3.07052	2.47526	3.33731	2.65775	A	A	A	A	A	A	A	A	A						chr6	143482484	143484028	-	ncRNA	ncRNA	471			ExtractFromSourceData	FR270532	TGGAATGAAGGCAATGGTGGTGGGTTTTCAAAATGCATCATATACATATGATGACTATAG	fRNAdb	http://www.ncrna.org/frnadb/detail.html?i_name=FR270532	4930579D09 FANTOM3,FT37271 RNAdb v2.0
mmu_35703_PI428960544	0.438022	1.1132	down	0.246318	1.17489	down	0.248287	1.05542	down	1.77203	2.29439	1.79236	1.77314	1.71613	1.90536	1.71978	1.69746	1.74395	A	A	A	A	A	A	A	A	A						chr3	127819933	127819992	-	ncRNA	ncRNA	2348			ReannotationFromAgilent	NR_045704.1	ATTCCTTTGTGGGCCAGATTCTGTTTCCCAATGGCTTGTGTAAATAAATGCACTAGTTAT	RefSeq		ref|NR_045704$2288$0|gb|AK050844$2289$0|tc|TC1620009$2289$0|riken|D030025E07$2289$0
mmu_11114_PI428960544	0.876103	1.0324	down	0.112838	1.39818	up	0.12748	1.44348	up	3.195	2.86058	3.44593	3.486	3.14831	2.72918	3.38455	3.60584	3.96176	A	A	A	P	A	A	A	A	A						chr4	155593277	155594167	-	ncRNA	ncRNA	890			ExtractFromSourceData	FR292238	TTATTCTTCCTTCGTGTAGATCCCAGAGCATGAAAGAGCACACGTACGTACAAGCAGATG	fRNAdb	http://www.ncrna.org/frnadb/detail.html?i_name=FR292238	C230040H16 FANTOM3,FT324624 RNAdb v2.0
mmu_25071_PI428960544	0.192719	1.28493	down	0.0253097	1.74597	down	0.0109946	1.35881	down	7.24564	7.32732	6.62956	6.65345	6.61912	6.84487	6.33587	6.12468	6.32988	P	P	P	P	P	P	P	P	P						chr7	46463756	46463815	+	ncRNA	ncRNA	1221			ReannotationFromAgilent	FR332407	AGAATAATGAAGTAGTCCATTGACCACTTTGGGTGCCAGATATAGCCTGTGCTCTGGACA	fRNAdb		gb|AK089813$1112$49|riken|F830028C13$1112$49|nap|NAP072778-1$1112$49
A_30_P01030911	0.480645	1.22181	down	0.249222	1.51556	down	0.510405	1.24043	down	3.72658	2.844	2.97493	2.39391	3.10053	3.18402	2.60777	3.17537	1.96281	A	A	A	A	A	A	A	A	A	lincRNA:chr1:115829055-115854155 reverse strand					chr1	115830452	115830511	-	ncRNA							TCCAGCAAAATAAGCCATCTTCCTTATCAGTGGCACAGATAATCAACACAGCAGCCATTT	Agilent mouse V1
mmu_23053_PI428960544	0.0495495	1.2729	up	0.976679	1.00228	down	0.0159299	1.2758	down	4.02448	3.75815	4.07249	4.15782	4.31547	4.42618	3.99724	3.86919	3.97884	P	A	P	P	P	P	P	A	P						chr17	65728207	65728266	-	ncRNA	ncRNA	1016			ReannotationFromAgilent	FR200234	ATCTTTCCGTTTCAAAGCACAGCATTCTCCATTTTCTCTCCTTGTCAATAAAAGCATCTT	fRNAdb		gb|AK162113$956$0|riken|7420421K12$956$0
mmu_20526_PI428960544	0.86884	1.0562	up	0.177407	1.57496	down	0.0421752	1.66347	down	3.2113	2.53897	1.8711	2.47079	3.06367	2.32354	1.7367	2.08751	1.8312	A	A	A	A	A	A	A	A	A						chr13	105151845	105153183	+	ncRNA	ncRNA	1340			ExtractFromSourceData	FR047336	GTCTGGCCTGAATTGTACTTTATTGTTGCTTGCAGACATCATTTGTTGCAACTTTTTAAT	fRNAdb	http://www.ncrna.org/frnadb/detail.html?i_name=FR047336	9430044M21 FANTOM3,FT313293 RNAdb v2.0
mmu_33301_PI428960544	0.0223389	1.28325	down	0.679735	1.07214	down	0.275185	1.19691	up	1.92097	2.25631	2.06616	1.68368	1.72351	1.75683	2.38909	1.77517	1.77771	A	A	A	A	A	A	A	A	A						chr14	53965564	53966068	+	ncRNA	lncRNA				ExtractFromSourceData	n418311	AGTTACAAGACTTACACAACTGTTGTTCAGTGGTACAGACAGAAGTCAGGCAAAGGCCCT	NONCODEv3.0	http://www.noncode.org/search.php?keyword=n418311&sbt=Search
A_30_P01031136	0.71066	1.00872	up	0.00230908	1.51166	up	0.00242862	1.4986	up	7.22764	7.16531	7.15126	7.15263	7.22013	7.20901	7.83798	7.8814	7.61324	P	P	P	P	P	P	P	P	P	lincRNA:chr17:29183003-29217681 forward strand					chr17	29208918	29208977	+	ncRNA							TCATGGTTCACTGAACACCATGCATATTGTCTTATTTCCACCCAAGAGAATTGGGGGGAG	Agilent mouse V1
mmu_4435_PI428960544	0.773	1.03646	up	0.944452	1.02851	up	0.984346	1.00772	down	3.8485	3.64831	4.16131	3.78741	4.02882	3.99687	2.94976	4.07564	4.7544	A	A	P	P	P	A	P	P	P						chr5	34231020	34231566	+	ncRNA	ncRNA	546			ExtractFromSourceData	FR336054	AGTCAGTGTTCTTAAACAGTCCCTAAGTTTAGCTCTTAAAAAGACCTCTTAGATCTCTAG	fRNAdb	http://www.ncrna.org/frnadb/detail.html?i_name=FR336054	A430022M16 FANTOM3,FT31228 RNAdb v2.0
mmu_3218_PI428990136	0.611852	1.11507	down	0.327165	1.19641	down	0.59783	1.07295	down	1.93193	2.51719	1.76493	1.7356	1.74802	2.25902	1.74976	1.79529	1.89285	A	A	A	A	A	A	A	A	A						chr12	74137915	74142780	-	ncRNA	ncRNA	5280			ExtractFromSourceData	FR138669	AAACAGAAACTTGCAGTGTTGTTAGAGAACACTCATTTTGACAGTGAGATGGCAGTCTCT	fRNAdb	http://www.ncrna.org/frnadb/detail.html?i_name=FR138669	D930041O15 FANTOM3,FT329901 RNAdb v2.0
mmu_8738_PI428960544	0.269878	1.31881	down	0.853321	1.04372	down	0.296776	1.26357	up	8.54825	8.06491	8.89595	8.47658	8.03418	7.80063	8.20968	8.83942	8.27481	P	P	P	P	P	P	P	P	P						chr8	24559082	24560099	+	ncRNA	ncRNA	1018			ExtractFromSourceData	FR257134	GTGTGTTTTGTTTTCATGCTTTCCCTGCCAATGTATTCACTTCACTAAAATCACTCGATC	fRNAdb	http://www.ncrna.org/frnadb/detail.html?i_name=FR257134	2210415K03 FANTOM3,FT33407 RNAdb v2.0
mmu_29078_PI428960544	0.230671	1.32957	up	0.117714	1.4723	up	0.227261	1.10735	up	13.1737	13.3413	14.0739	13.9809	14.0739	13.767	14.1649	13.9967	14.1015	P	P	P	P	P	P	P	P	P						chr3	116274981	116277342	-	ncRNA	ncRNA	1075			ExtractFromSourceData	FR080831	CCATCCGTACTGTCCTTCCTACATATATAAATTGTCCCTGCCGCCATTTTTCTAATGTTT	fRNAdb	http://www.noncode.org/search.php?keyword=n274360&sbt=Search	NONMMUT044905
mmu_18004_PI428960544	0.333002	1.30375	down	0.323222	1.29099	down	0.944199	1.00989	up	2.59253	2.72322	1.73587	1.70158	1.95231	2.24972	2.18661	1.83127	1.92832	A	A	A	A	A	A	A	A	A						chr18	29041458	29055488	+	ncRNA	ncRNA	712			ExtractFromSourceData	FR110775	AGCGGTATCAGTTTTGAGATATAACCACTGCACTTAGCAAATCATGCTTGATTGATTTGT	fRNAdb	http://www.ncrna.org/frnadb/detail.html?i_name=FR110775	4930404F19 FANTOM3,FT36181 RNAdb v2.0
mmu_11295_PI428960544	0.172316	1.25781	down	0.139714	1.49678	down	0.366075	1.18999	down	5.08768	5.01778	4.45914	4.55009	4.50197	4.5198	4.29143	4.6896	3.83799	P	P	P	P	P	P	P	P	P						chr3	27381705	27383177	-	ncRNA	ncRNA	1470			ExtractFromSourceData	FR051689	GATTCAACCCAGTACATGCCTTTTCAGTCTAGTGGTTTCTAAATGGATGGAGAACTGGGG	fRNAdb	http://www.ncrna.org/frnadb/detail.html?i_name=FR051689	9930023J12 FANTOM3,FT314710 RNAdb v2.0
mmu_3189_PI428960544	0.0774377	1.12992	up	0.0425147	1.12879	down	0.00492012	1.27545	down	13.5591	13.599	13.7282	13.772	13.9113	13.7317	13.4175	13.4296	13.5148	P	P	P	P	P	P	P	P	P						chr4	129072445	129072504	+	ncRNA	ncRNA	1386			ReannotationFromAgilent	FR012981	TCTCAGAACCACTGAGCCATCTCTCCAGACCTCACTTAAACCATTTAAAAATTATTATAT	fRNAdb		gb|AK049295$1323$3|gb|AK079836$1424$413|tc|TC1628244$1425$413|riken|C330020E22$1323$3
mmu_19508_PI428960544	0.758404	1.03857	down	0.295677	1.18039	up	0.171704	1.22592	up	7.37294	7.3891	7.78255	7.31148	7.64435	7.42496	7.92754	7.87362	7.46122	P	P	P	P	P	P	P	P	P						chr5	112772144	112773398	+	ncRNA	ncRNA	378			ExtractFromSourceData	FR251271	TTCTAATTAGGCTCCTGAGTGCCAGTTCCTTAATTTTGGGACCATTTGACTGGTGTGGTC	fRNAdb	http://www.ncrna.org/frnadb/detail.html?i_name=FR251271	2010205O06 FANTOM3,FT33241 RNAdb v2.0
mmu_4640_PI428960544	0.122266	1.34266	down	0.0505219	1.28932	down	0.783526	1.04137	up	9.23744	9.1551	8.86694	8.7768	8.91032	8.29708	8.7109	8.84595	8.60278	P	P	P	P	P	P	P	P	P						chr13	65166942	65168139	-	ncRNA	ncRNA	1198			ExtractFromSourceData	FR162755	GTCCTACTTCTGTTTCTGTACCATATTCCTGCCTTAACTGTTAATGTAGAATGTGTTTGT	fRNAdb	http://www.ncrna.org/frnadb/detail.html?i_name=FR162755	1110066P14 FANTOM3,FT31844 RNAdb v2.0
mmu_525_PI428960544	0.00256089	1.89679	down	0.0101896	1.5137	up	0.000462	2.87118	up	4.10765	4.40789	4.26915	3.38966	3.49154	3.1328	5.0117	4.67752	4.88972	A	A	P	A	P	A	P	P	P						chr11	117384917	117393519	+	ncRNA	lincRNA	728			ExtractFromSourceData	ENSMUST00000132261	AACGTGTCATTTGATGGGGCTTTGGACAGTGGTCATGACGTGAAGAATTAGGAAGCCATA	Ensembl	http://asia.ensembl.org/Multi/Search/Results?q=ENSMUST00000132261;site=ensembl	ENSMUSG00000085419
mmu_16373_PI428960544	0.215668	1.20138	up	0.457978	1.13071	down	0.0783267	1.35842	down	4.53998	4.84156	4.33173	4.78357	5.03395	4.68984	4.08148	4.51741	4.58268	P	A	P	P	P	P	P	P	P						chr14	47936148	47937162	+	ncRNA	ncRNA	1015			ExtractFromSourceData	FR312818	GCCAACTTAAAGGCCAGTCTTTTTCTGTAATTATAGTAATATCAGACCCTGTATCTATCA	fRNAdb	http://www.ncrna.org/frnadb/detail.html?i_name=FR312818	5830458C19 FANTOM3,FT38800 RNAdb v2.0
mmu_141_PI428994341	0.234071	1.4846	up	0.27757	1.42771	up	0.584045	1.03985	down	5.97289	6.28327	7.30556	7.0261	7.03351	7.21233	6.90025	7.14995	7.05261	P	P	P	P	P	P	P	P	P						chr4	117319743	117319802	-	ncRNA	ncRNA	238			ReannotationFromAgilent	uc.18+	ATCCTGCTTTATCCCAGCCCATCAAATATTAAACACTTGCATTAGCAGGTGCTGCCGCTT	UCR
mmu_19847_PI428960544	0.0961245	1.33219	up	0.145936	1.31911	down	0.0120567	1.7573	down	7.57022	7.58103	8.05388	7.93887	8.26056	8.24709	7.28474	7.09753	7.62416	P	P	P	P	P	P	P	P	P						chr7	97356204	97357343	-	ncRNA	ncRNA	1145			ExtractFromSourceData	FR317590	GGTATTAATAGGAGTTGAAAGAACTGAAGTGTTAGTCACCAAAAAGACAGATCTTAGTCT	fRNAdb	http://www.ncrna.org/frnadb/detail.html?i_name=FR317590	F630222G22 FANTOM3,FT332139 RNAdb v2.0
A_55_P2381543	0.506537	1.27775	down	0.165425	1.44801	down	0.761862	1.13325	down	2.956	2.64363	3.00251	1.72202	2.46455	3.35475	1.75454	2.71604	2.52933	A	A	A	A	A	A	A	A	A		9630013K17Rik	78883		RIKEN cDNA 9630013K17 gene	chr12	80686370	80692467	-	lncRNA	lncRNA	638				NONMMUT088690	AGCATTGCTGGAGGTAAAATGGGGTCCATAGACCACAGGACAGCACCAAGCCTGCAAGCT	NONCODE		NONMMUT088690.1//NONMMUT014847.2
A_30_P01033105	0.328772	1.11023	down	0.761499	1.03069	down	0.383331	1.07717	up	8.12401	8.0952	7.77898	7.69738	7.96306	7.88517	7.81197	8.07118	7.98419	P	P	P	P	P	P	P	P	P						chr14	78220497	78222129	-	lncRNA	noncoding	3951				FR282689	TTTTGTTTCCATGCCTCTAGGGCAGAGTGAGATGACCTAATGTTTGTACTTGGTGGTGAG	fRNAdb		FR282689//NONMMUT021733.2
A_30_P01018809	0.321209	1.19305	down	0.23814	1.20485	down	0.928184	1.00989	down	1.83209	2.46352	2.14382	1.77336	1.74648	2.1556	1.74569	1.95846	1.92871	A	A	A	A	A	A	A	A	A						chr6	83601220	83601656	+	lncRNA	lncRNA	436				NONMMUT122507	ATAGCAAGTGAAGGCACCAGGCTGACCATCAATGCTTTCCACATTGTATTCACCTCCATT	NONCODE		NONMMUT122507.1
mmu_26267_PI428960544	0.0306256	1.64709	down	0.00955379	2.40444	down	0.0561019	1.45981	down	5.26673	5.10512	5.76927	4.48124	4.72069	4.77942	3.91063	4.48062	3.95277	P	P	P	P	P	P	P	P	P						chr3	30729158	30729219	+	ncRNA	ncRNA	2513			ReannotationFromAgilent	FR047570	TCCCAATAATAAAATTTCATACAGACATGTGTGTCATCAGAGGTGGGTTTTGGTATATGG	fRNAdb		gb|AK145044$2453$0|gb|AK085869$2080$12|tc|TC1627705$2081$370|riken|G830030D11$2453$0
mmu_28839_PI428960544	0.7777	1.05171	down	0.124968	1.52879	down	0.110865	1.45362	down	3.30512	2.91813	2.57838	2.97617	2.62503	2.98221	1.8486	2.54164	2.57423	A	A	A	P	P	A	A	A	A						chr13	88961165	88969496	+	ncRNA	noncoding	339			ExtractFromSourceData	FR335377	GGCAGATAGAGCATTGATAAAAATATGCTATCAAATCACAGACTGAATGCAAATTGCCTT	fRNAdb	http://www.noncode.org/search.php?keyword=n270866&sbt=Search	NONMMUT018556
mmu_34109_PI428960544	0.581926	1.29831	down	0.728368	1.16954	down	0.694257	1.11011	up	2.51363	4.19773	2.49571	2.34911	2.48282	3.24521	2.9026	3.19414	2.43251	A	A	A	A	A	A	A	A	A						chr10	63644915	63644974	+	ncRNA	ncRNA	1111			ReannotationFromAgilent	XR_141541.1	AAGGCATCACTTCAGAAAACAAATTCAAAAGAACGTGTCCTGTAAGGCAGGTGAATACCG	RefSeq		gb|AK077079$835$217|tc|TC1594203$836$217|riken|4933401J08$835$217
mmu_616_PI428960544	0.67355	1.22179	up	0.146789	1.78796	up	0.281894	1.46339	up	2.15987	3.11819	3.75118	2.43121	3.62909	3.83592	3.7862	3.97005	3.78793	A	A	P	A	P	P	A	P	A						chr12	108961950	108973698	-	ncRNA	lincRNA	1446			ExtractFromSourceData	ENSMUST00000130564	ACTTGAAAGAGCAGGGGTTCAGCAGACCCAGCAAAACCAGAATAAAATTATACTGCATGC	Ensembl	http://asia.ensembl.org/Multi/Search/Results?q=ENSMUST00000130564;site=ensembl	ENSMUSG00000085641
mmu_19867_PI428960544	0.341888	1.17935	down	0.185835	1.25018	down	0.426028	1.06006	down	1.83769	2.50516	2.0036	1.70334	1.91139	2.01775	1.7597	1.78402	1.8363	A	A	A	A	A	A	A	A	A						chr16	23757264	23758965	-	ncRNA	ncRNA	1703			ExtractFromSourceData	FR306174	GAATGGCTACAAGGACAGTTAGTAGACTCGTTTTAGTAGAAAATGTGTGACTGGAAAAAA	fRNAdb	http://www.ncrna.org/frnadb/detail.html?i_name=FR306174	F830037B07 FANTOM3,FT333159 RNAdb v2.0
mmu_5464_PI428960544	0.294869	1.21994	up	0.328612	1.20617	up	0.857077	1.01142	down	8.85637	8.94264	9.59468	9.44536	9.3228	9.48597	9.53603	9.36717	9.3018	P	P	P	P	P	P	P	P	P						chr2	153594029	153597944	+	ncRNA	ncRNA	3919			ExtractFromSourceData	FR196186	CCCACCCCATTTTTCTTCCAGATAAGGAGGAAATTATATCCTAGCATATTTTAGTTATGT	fRNAdb	http://www.ncrna.org/frnadb/detail.html?i_name=FR196186	I420020H08 FANTOM3,FT334652 RNAdb v2.0
mmu_11665_PI428960544	0.369992	1.15074	down	0.867164	1.06743	down	0.839284	1.07804	up	4.34348	4.64377	4.00492	3.97199	4.18569	4.22681	4.58546	4.86407	3.26019	P	A	P	P	P	P	P	P	A						chr5	18918882	18919926	+	ncRNA	ncRNA	1044			ExtractFromSourceData	FR262475	CCCAATTCTTCCTAACACACGGCAAACAACAAGCAAACAGAAAAATAAGTGTACAAAATA	fRNAdb	http://www.ncrna.org/frnadb/detail.html?i_name=FR262475	B930086K05 FANTOM3,FT322913 RNAdb v2.0
A_30_P01023745	0.00799755	2.39662	down	0.16551	1.45008	up	0.00363273	3.4753	up	8.62122	8.54387	9.17749	7.22288	7.55698	7.77972	9.69127	8.85426	9.40546	P	P	P	P	P	P	P	P	P						chr7	75776408	75781841	+	lncRNA	lncRNA	3797				NONMMUT062266	TTTTCCTGCAGCTGTGGACCTCCGAACTGAAATCAAGCCTGCAGGGGCCTTGGAACGTCT	NONCODE		NONMMUT062264.2//NONMMUT062267.2//NONMMUT062266.2
A_30_P01018065	0.047238	1.59049	down	0.015995	1.70037	down	0.587889	1.06909	down	6.0327	5.58487	5.42878	4.91148	5.31157	4.81489	4.85261	5.03815	4.85802	P	P	P	P	P	P	P	P	P						chr6	148160775	148164253	+	lncRNA	noncoding	3607				FR332661	AGTTGACATGAAGTTCTGAAACCACTGGGAAACCATGGAGGAACCCTCAAGATGTTGACA	fRNAdb		FR332661//NONMMUT123344.1//NONMMUT059570.2
A_30_P01020407	0.65567	1.15913	up	0.897648	1.024	up	0.698762	1.13196	down	1.97712	2.64224	2.32701	2.41076	3.27111	1.90362	2.41723	2.58611	2.04567	A	A	A	A	A	A	A	A	A	lincRNA:chr2:71576218-71603818 forward strand					chr2	71588486	71588545	+	ncRNA							TGCTCTGAATACTCTACAGTTAGATTCTTGGCCACCTTTGTTTGGTTCTTTGAGAAAAAA	Agilent mouse V1
mmu_15768_PI428960544	0.410376	1.43277	up	0.514467	1.24456	down	0.116387	1.78316	down	3.48125	2.1593	2.35243	2.45871	3.31317	3.77752	2.14247	2.24231	2.66131	A	A	A	A	P	P	A	A	A						chr2	37338533	37338592	+	ncRNA	ncRNA	2967			ReannotationFromAgilent	FR061804	CACCTGGGAGTCAACCTTTCTCCAGGTTTAGGTTTCTAATATTAACTATTTCTGTTATTT	fRNAdb		gb|AK087081$2843$64|gb|BB532588$523$60|riken|E030025M01$2843$64|nap|NAP118964-1$2843$64
mmu_20670_PI428960544	0.901062	1.02264	down	0.0684124	1.37583	down	0.0546667	1.34537	down	1.85391	2.23604	2.49187	1.94936	2.47189	2.06368	1.7122	1.732	1.75672	A	A	A	A	A	A	A	A	A						chr14	102073623	102075085	+	ncRNA	ncRNA	1462			ExtractFromSourceData	FR350295	ATATATCGCATACAGTTGTGTCTCAGTATTTTTGGTGGATAGATTGTTCCAGGCATACCC	fRNAdb	http://www.ncrna.org/frnadb/detail.html?i_name=FR350295	6720471E05 FANTOM3,FT310735 RNAdb v2.0
mmu_24773_PI428960544	0.730341	1.07791	down	0.227438	1.5826	down	0.338107	1.46822	down	3.19115	3.68452	3.35401	3.73513	3.31512	2.85474	1.86497	3.15583	3.22198	A	A	A	P	A	A	A	A	A						chr1	169012959	169016173	+	ncRNA	ncRNA	1960			ExtractFromSourceData	FR313987	CCTTGAGCACTTTCATGAGAAGAGAAACAGGGCACATTTTATTAGTAAAATAAACAGCTT	fRNAdb	http://www.ncrna.org/frnadb/detail.html?i_name=FR313987	9830113L23 FANTOM3,FT31087 RNAdb v2.0
mmu_17629_PI428960544	0.837846	1.03345	down	0.860109	1.02483	down	0.926907	1.0084	up	6.29476	6.50509	5.88001	6.125	6.40215	6.01032	6.23016	6.1075	6.23604	P	P	P	P	P	P	P	P	P						chr16	16871057	16879560	+	ncRNA	ncRNA	788			ExtractFromSourceData	FR256583	AAGTGTGGCTCAGTGTCTTTGGATACGGTTTACAGGGAAGTACAACAAGTGGGATAAGGT	fRNAdb	http://www.ncrna.org/frnadb/detail.html?i_name=FR256583	A430060M24 FANTOM3,FT317246 RNAdb v2.0
A_30_P01024794	0.259135	1.24799	up	0.682118	1.05943	down	0.153422	1.32216	down	4.36239	3.89655	4.29676	4.22091	4.41563	4.87798	4.33897	3.94633	4.02053	P	A	P	P	P	P	P	P	P	lincRNA:chr17:64063362-64066067 reverse strand					chr17	64065912	64065971	-	ncRNA							TGAAGGAATTGGCTCAGTTGTCAGTCACATTAACAACTTACAGCCATCTCTTCCGCTCCT	Agilent mouse V1
mmu_12758_PI428960544	0.0308362	1.33688	up	0.883392	1.03128	down	0.186964	1.3787	down	3.7923	4.03666	3.80904	4.45042	4.10694	4.33725	3.35037	4.29602	3.8583	A	A	A	P	P	P	P	P	A						chr5	64300314	64300866	-	ncRNA	ncRNA	552			ExtractFromSourceData	FR296276	CTCGGTTGCCATCTTGATGTAAAACATTTTGTAAAGGAAAATTTTTTGGTTTCCAGTGTC	fRNAdb	http://www.ncrna.org/frnadb/detail.html?i_name=FR296276	D030070P12 FANTOM3,FT326455 RNAdb v2.0
mmu_4275_PI428960544	0.0297001	1.37356	up	0.0113108	1.27853	up	0.451851	1.07433	down	5.31165	5.47229	5.55344	5.71172	5.87852	6.1209	5.80977	5.85791	5.73316	P	P	P	P	P	P	P	P	P						chr13	89873506	89877333	-	ncRNA	ncRNA	3827			ExtractFromSourceData	FR285818	TTTCCCCACTGAGCCATGTCTCTGGCCAGTAAAACACATTGTAAAGTAATCATTAAAAGC	fRNAdb	http://www.ncrna.org/frnadb/detail.html?i_name=FR285818	D030071K02 FANTOM3,FT326479 RNAdb v2.0
A_30_P01030805	0.969001	1.00206	down	0.177605	1.04341	down	0.502083	1.04126	down	5.7476	5.78812	5.75622	5.74185	5.64911	5.89206	5.65592	5.77218	5.67994	P	P	P	P	P	P	P	P	P	lincRNA:chr1:183811267-183816309 forward strand					chr1	183811731	183811790	+	ncRNA							TTGAGAAAGAAAGCACAGACCAACATACACCTGGCACTGCACCCAGTCAGCCAGCCCTGG	Agilent mouse V1
mmu_21950_PI428960544	0.378217	1.05322	down	0.036576	1.19358	down	0.125238	1.13328	down	6.69677	6.76938	6.61793	6.65866	6.70181	6.49921	6.56407	6.32152	6.4326	P	P	P	P	P	P	P	P	P						chr10	42417642	42418867	-	ncRNA	ncRNA	1227			ExtractFromSourceData	FR250348	TATTTTATTTTGGAGACTCTCTGTGCAACCCTGGCTATTTTGGAGCTCACTCTGTAGATC	fRNAdb	http://www.ncrna.org/frnadb/detail.html?i_name=FR250348	A130052A15 FANTOM3,FT315408 RNAdb v2.0
A_30_P01031821	0.0575576	1.17015	up	0.0225238	1.20265	down	0.00818052	1.40728	down	7.00753	7.1062	6.99096	7.11195	7.37431	7.2985	6.74313	6.67223	6.89067	P	P	P	P	P	P	P	P	P	lincRNA:chr19:38392796-38398771 forward strand					chr19	38397502	38397561	+	ncRNA							ATTAATTCAATCACCCTGAAACAATCACACAGCTTCTCCTGTGCACCAAAATGGAGGCAC	Agilent mouse V1
mmu_3573_PI428960544	0.123908	1.12734	down	0.809337	1.10193	down	0.95415	1.02306	up	4.11034	4.21287	3.92612	3.94633	3.85133	3.93291	2.91634	4.18465	4.72825	A	A	A	P	P	A	A	P	P						chr15	63793490	63795439	-	ncRNA	ncRNA	1950			ExtractFromSourceData	FR281560	AAGTATATTGATAATGTCAGTGTATTAGCTGCCTTTGACAGTGATAAGGTAGGACTTGAA	fRNAdb	http://www.ncrna.org/frnadb/detail.html?i_name=FR281560	6720406O06 FANTOM3,FT310543 RNAdb v2.0
mmu_29149_PI428960544	0.823338	1.04636	up	0.0980169	1.3771	down	0.0446039	1.44094	down	11.0366	10.9702	10.3764	11.0647	11.0065	10.5081	10.4125	10.3311	10.2548	P	P	P	P	P	P	P	P	P						chr2	104267206	104269372	-	ncRNA	noncoding	2861			ExtractFromSourceData	FR304130	CTGGCAGAGGACCTGGATTTTACCCCCTCTAAAACTATTTTAATAGTTTTGTTTTATGTT	fRNAdb	http://www.noncode.org/search.php?keyword=n275429&sbt=Search	NONMMUT038898
mmu_11463_PI428990136	0.291734	1.30086	up	0.710235	1.09059	down	0.0924907	1.4187	down	8.16479	8.24543	9.00582	8.59791	8.80548	9.15106	8.35998	8.05865	8.62211	P	P	P	P	P	P	P	P	P						chr3	79056110	79058193	-	ncRNA	ncRNA	2084			ExtractFromSourceData	FR236594	ACAGAAATATCTCAGTGAATGTGTGTGTGTGCTAAAAGTAGATTCCCTCAGGTTTTTGTT	fRNAdb	http://www.ncrna.org/frnadb/detail.html?i_name=FR236594	A130040N09 FANTOM3,FT315318 RNAdb v2.0
A_30_P01025953	0.265272	1.40771	up	0.116837	1.6589	down	0.000373	2.33524	down	2.67401	2.96754	3.88751	3.71683	3.46324	3.82903	2.47938	2.40903	2.44998	A	A	P	P	P	P	A	A	A	lincRNA:chr11:103005375-103020800 reverse strand					chr11	103012299	103012358	-	ncRNA							TGGGTATGCTCAGTGGGTTTTGAGTGATGCTTCTCTCAGAGGCTGCATTGCTCCCGTGGG	Agilent mouse V1
mmu_30958_PI428960544	0.387822	1.14306	down	0.41203	1.1663	down	0.9162	1.02033	down	7.71927	7.64959	7.31352	7.22795	7.67735	7.19838	6.97857	7.69824	7.33976	P	P	P	P	P	P	P	P	P						chr11	106060674	106062108	-	ncRNA	noncoding	1468			ExtractFromSourceData	FR282056	TAAGTCTTTGCTTGTACCAGGTCATTTTTGCTGGGGTGGGAAAGGGTGGTTTTTGCTTTG	fRNAdb	http://www.noncode.org/search.php?keyword=n295073&sbt=Search	NONMMUT012363
A_30_P01024302	0.0811534	1.56318	up	0.786943	1.09745	down	0.112696	1.7155	down	2.79188	2.24312	3.17066	3.37295	3.50147	3.26468	1.96631	2.56241	3.27449	A	A	A	A	P	A	A	A	P	lincRNA:chr12:45415565-45423519 reverse strand									ncRNA							TGAACATTGAGACAATTTGCTTTTGTAAAAAGCTAAGCTCTGAGGTCAAAAAGACTGAGG	Agilent mouse V1
A_30_P01031924	0.0182717	1.28629	down	0.215713	1.11009	up	0.020967	1.42789	up	2.42296	2.41394	2.43009	2.24647	1.94866	1.98223	2.73284	2.38206	2.60412	A	A	A	A	A	A	A	A	A						chr16	94552222	94557573	+	lncRNA	lncRNA	5351				NONMMUT099308	GCTAAGCAACCTGTGAGCCAAATCTTAGGTCTTTTCCCCACTCGAAAGAAAGACCTTGTT	NONCODE		NONMMUT099308.1
mmu_1711_PI428960544	0.102819	1.64878	down	0.143654	1.50746	down	0.436071	1.09375	up	3.12057	2.57188	2.02175	2.10487	1.6901	1.75504	1.82858	2.07155	2.03773	A	A	A	A	A	A	A	A	A						chr3	156544890	156561747	-	lncRNA	lncRNA	51			ExtractFromSourceData	NONMMUT114507	ATATCAGATGCACCCTATATTTAATTGCTGGATGTTTGGATTGCTGCTGCAGGTCATGGT	NONCODE	http://asia.ensembl.org/Multi/Search/Results?q=ENSMUST00000180656;site=ensembl	NONMMUT114507.1
mmu_7281_PI428960544	0.527466	1.23628	down	0.747428	1.13228	down	0.779627	1.09184	up	6.64026	6.57468	5.47361	5.47803	6.24387	6.04866	5.51276	6.72292	5.91515	P	P	P	P	P	P	P	P	P						chr8	130891815	130893891	+	ncRNA	ncRNA	2077			ExtractFromSourceData	FR008434	TAAAAACACCAACCATGGATGCATACCCTTGTAATCCTTGCAGTGGCGAGGCAGATTCTT	fRNAdb	http://www.ncrna.org/frnadb/detail.html?i_name=FR008434	B130045J22 FANTOM3,FT321066 RNAdb v2.0
mmu_9317_PI428990136	0.675387	1.12012	up	0.396161	1.1297	down	0.343309	1.2654	down	1.76089	2.31735	1.78418	2.73724	1.71734	1.89881	1.73434	1.75011	1.85015	A	A	A	A	A	A	A	A	A						chr12	70571490	70575527	-	ncRNA	ncRNA	1037			ReannotationFromAgilent	NR_038060.1	ACAGGCTTATTAAACTTGGATGACAGTAAACCGATGACTAACTGGAATGAATGGAGTCTC	RefSeq		ref|NR_038060$66$911|ref|NR_038061$60$911|gb|AK039829$63$911|tc|TC1647169$42$677
mmu_18884_PI428960544	0.429317	1.19986	up	0.297775	1.15496	up	0.839716	1.03888	down	7.55128	7.62541	8.08045	7.74579	7.78651	8.51344	8.06671	7.90322	7.91074	P	P	P	P	P	P	P	P	P						chr7	53037977	53039667	+	ncRNA	ncRNA	1695			ExtractFromSourceData	FR073236	AACATTTGTTGAGTGAACTTATGAACAAACGGCGGCGTCAATCTTCCCGCCCTCATTACT	fRNAdb	http://www.ncrna.org/frnadb/detail.html?i_name=FR073236	4831416K15 FANTOM3,FT35713 RNAdb v2.0
mmu_3422_PI428960544	0.0920118	1.56021	up	0.134651	1.23649	up	0.253889	1.26181	down	4.97218	4.82443	5.34455	5.44906	5.43599	6.18134	5.32996	5.45505	5.27489	P	P	P	P	P	P	P	P	P						chrX	104027128	104028372	-	ncRNA	ncRNA	1243			ExtractFromSourceData	FR034567	TCATGATAATAAGCTCTTACTTAAGTTGTCATGGTCCTTCCACAGAAGTCATTTGTGATC	fRNAdb	http://www.ncrna.org/frnadb/detail.html?i_name=FR034567	F830031C14 FANTOM3,FT333075 RNAdb v2.0
mmu_12637_PI428960544	0.237355	1.59351	down	0.147919	1.67897	down	0.793927	1.05363	down	11.9429	11.8589	10.6735	10.6943	10.4491	11.3154	10.6842	10.6457	10.9028	P	P	P	P	P	P	P	P	P						chr3	156402101	156402160	+	ncRNA	ncRNA	1675			ReannotationFromAgilent	FR162622	ATGGCATCTGTGTGTGTATGCACAAATTATTCCCATTTCCACTCTCTCTCCCTCTTTACT	fRNAdb		gb|AK044676$1598$17|tc|TC1637959$1601$433|riken|A930031L16$1598$17
mmu_8383_PI428960544	0.119133	1.2339	up	0.0545291	1.30601	up	0.546372	1.05844	up	5.58879	5.21704	5.24639	5.4977	5.63461	5.82956	5.63005	5.89021	5.68743	P	P	P	P	P	P	P	P	P						chr9	50553824	50554616	-	ncRNA	ncRNA	792			ExtractFromSourceData	FR230413	GAATATAACTTTCATGCTATTTGCTGTGTGGCCTCATGCAGTCCAGTCAATTCACTGGGT	fRNAdb	http://www.ncrna.org/frnadb/detail.html?i_name=FR230413	2610024D04 FANTOM3,FT33916 RNAdb v2.0
A_55_P2064701	0.339176	1.38997	up	0.936387	1.02481	down	0.348005	1.42445	down	1.89328	2.63619	1.82871	3.20824	2.59058	1.98452	1.74652	1.77031	2.7353	A	A	A	A	A	A	A	A	A	PREDICTED: Mus musculus leucine rich repeat containing 31 (Lrrc31), misc_RNA [XR_389644]	Lrrc31	320352		leucine rich repeat containing 31	chr3	30577962	30578021	-	ncRNA			GO:0008150|GO:0003674|GO:0005575				CAGGACCACCAAAGGGAGATTCGATTTGACCACGGTGGGTTTCAGCGTGCTGCTTTGTAA	Agilent mouse V1
A_30_P01030699	0.0968002	2.30423	up	0.185931	1.61567	up	0.264768	1.42617	down	10.0289	10.0144	11.2634	11.3984	11.1489	12.3722	11.3241	10.8815	11.1775	P	P	P	P	P	P	P	P	P	lincRNA:chr11:96111499-96126224 forward strand					chr11	96115056	96115115	+	ncRNA							TCCAGTGGTGCCCTCTTCCCCAAGAGAAATAAGGATCATAGTTTTTGGGAGAAGAAAAAA	Agilent mouse V1
mmu_34161_PI428960544	0.476038	1.07631	down	0.166225	1.13396	down	0.448455	1.05356	down	2.08354	2.0991	1.77902	1.74847	2.04208	1.85281	1.80692	1.76094	1.84967	A	A	A	A	A	A	A	A	A						chr2	141055514	141055573	-	ncRNA	ncRNA	3568			ReannotationFromAgilent	XR_141986.1	CGTTTCTTATTTTAGCTACAAAGGGAGACTGATTTGGAGCTGAAGCAAAAATATGAAGAA	RefSeq		ref|XR_375034$9314$1532|gb|AK158168$3421$108|riken|F930037H19$3421$108
mmu_12338_PI428960544	0.265939	1.19207	down	0.24748	1.16225	up	0.110328	1.38549	up	2.49159	2.24515	2.44048	2.40727	2.21581	1.79372	2.46812	2.46722	2.89265	A	A	A	A	A	A	A	A	A						chr14	105988765	106003119	+	ncRNA	ncRNA	2876			ExtractFromSourceData	FR264870	CCACAAATGTATAACTGCCACGTCTAAAGCTAACATGAAAGTAAGTTGTAATGATATGCA	fRNAdb	http://www.ncrna.org/frnadb/detail.html?i_name=FR264870	G830038H18 FANTOM3,FT334482 RNAdb v2.0
A_30_P01025151	0.382979	1.11736	down	0.328746	1.13193	down	0.570165	1.01304	down	1.73975	2.21832	1.73221	1.72238	1.69379	1.79381	1.71541	1.70991	1.72859	A	A	A	A	A	A	A	A	A	lincRNA:chr16:40469578-40469759 forward strand					chr16	40469679	40469738	+	ncRNA							GTGCACTCTGACATGATTCCAGGTTAATACTACTCATTTTTTGACAGATTTTGCTGTATA	Agilent mouse V1
A_30_P01017816	0.836618	1.0208	down	0.125751	1.31218	up	0.0813336	1.33947	up	5.81921	5.59681	5.99339	5.67475	5.73439	5.91119	6.53009	6.03086	6.02437	P	P	P	P	P	P	P	P	P						chr12	51844087	51844887	-	lncRNA	lncRNA	800				NONMMUT014161	TGTTTTTGAGTGGCTAGCAGAGAGGAAGAGAAGGCTAGCCGTCTACTGATAAGATAGGAT	NONCODE		NONMMUT014161.2
mmu_13976_PI428960544	0.0676404	1.18546	up	0.100843	1.38347	down	0.0292168	1.64005	down	4.40267	4.16023	4.17587	4.46015	4.60771	4.40726	3.8049	3.40838	4.12062	P	A	P	P	P	P	P	A	P						chr10	122575247	122576383	-	ncRNA	ncRNA	1136			ExtractFromSourceData	FR022565	GCTTAATAAGTGCATGTTAGAACCCTCCATACTAGTGATACTTTTTACATGTTAGAATGC	fRNAdb	http://www.ncrna.org/frnadb/detail.html?i_name=FR022565	B130001F02 FANTOM3,FT320865 RNAdb v2.0
mmu_33320_PI428960544	0.444949	1.05157	up	0.272804	1.20271	down	0.197387	1.26474	down	3.59159	3.72181	3.69444	3.77167	3.85596	3.59786	3.78096	3.07276	3.35526	A	A	P	P	P	A	A	A	A						chr5	149154128	149156192	-	lncRNA	lncRNA	2065			ExtractFromSourceData	NR_028061	CAACAAGAGAAAAGTGGAAAGGCCTCCTGCCTGAGCTCTGTTTTCCTCAACAGATTCTTA	RefSeq	http://www.noncode.org/search.php?keyword=n418389&sbt=Search	NR_028061.1
A_30_P01019237	0.0322629	1.28891	up	0.0801981	1.13877	up	0.114899	1.13185	down	4.04153	4.24305	3.99656	4.46832	4.30904	4.60224	4.33453	4.24778	4.26124	P	A	P	P	P	P	P	P	P						chr7	134649845	134651551	+	lncRNA	noncoding	3909				FR331032	GTTGTTGTTGTTAAAGGTATCTACATGTATCTGCATCACTGAAAGCACTCCTGTTCATTC	fRNAdb		FR331032//NONMMUT063734.2
mmu_15884_PI428960544	0.0177867	1.68305	up	0.304099	1.25825	down	0.0125482	2.11769	down	4.75948	4.73891	4.259	5.25934	5.54145	5.20983	3.822	4.34	4.60113	P	A	P	P	P	P	P	P	P						chr6	98947636	98948600	-	ncRNA	ncRNA	963			ExtractFromSourceData	FR328491	GAAACATTTGTGTTTGTGGTCTCTGATATTTGTGCACATCAGGGACCTTGGGAATATGGG	fRNAdb	http://www.ncrna.org/frnadb/detail.html?i_name=FR328491	6030492E11 FANTOM3,FT39562 RNAdb v2.0
mmu_1994_PI428960544	0.238959	1.1265	down	0.197838	1.13472	down	0.822568	1.0073	down	1.8679	2.1711	1.78538	1.7296	1.72725	1.85199	1.74036	1.74829	1.78871	A	A	A	A	A	A	A	A	A						chr4	47021188	47023653	-	ncRNA	lincRNA	506			ExtractFromSourceData	ENSMUST00000135777	ATTTTCACATTGCTATTTCCAGCTATGGTGTCACTGGCAATGGCGATGGTTAGTGTGGTC	Ensembl	http://asia.ensembl.org/Multi/Search/Results?q=ENSMUST00000135777;site=ensembl	ENSMUSG00000048824
mmu_13489_PI428960544	0.281633	1.4145	up	0.753637	1.10324	up	0.094034	1.28213	down	2.11555	3.30484	2.12125	2.90796	2.97769	3.15687	2.56925	2.94083	2.45682	A	A	A	A	A	A	A	A	A						chrX	85237240	85240640	-	ncRNA	ncRNA	3401			ExtractFromSourceData	FR129316	GAAAAAACTCCAATACATCAAGAAACTATTGGCCTTTTCAAGTAACCATTTCCATGGTTG	fRNAdb	http://www.ncrna.org/frnadb/detail.html?i_name=FR129316	A230089H19 FANTOM3,FT316366 RNAdb v2.0
mmu_18860_PI428960544	0.497655	1.11568	up	0.74801	1.06565	down	0.30284	1.18892	down	2.38369	2.39285	1.8219	2.42024	2.48378	2.1682	1.735	2.25086	2.3374	A	A	A	A	A	A	A	A	A						chr8	113443850	113493723	+	ncRNA	ncRNA	2149			ExtractFromSourceData	FR166842	GGTTCCCGGGAAGTAGTTTTTGTAAACAGAAACCATGTTTTTTCATATCTGTTATTCCTA	fRNAdb	http://www.ncrna.org/frnadb/detail.html?i_name=FR166842	4831440J09 FANTOM3,FT35752 RNAdb v2.0
A_55_P2101074	0.901611	1.01622	down	0.10376	1.08244	down	0.62824	1.06516	down	9.61727	9.46972	9.57095	9.40876	9.31292	9.86663	9.38954	9.50034	9.42522	P	P	P	P	P	P	P	P	P		LOC102642191	102642191		uncharacterized LOC102642191	chr11	14460358	14499205	-	lncRNA	noncoding	1510				FR291226	CTCAGCTTTTTAAATGACATTGACATTGTTTTCTGATTCAGAATTCCAGACAATCTCAGG	fRNAdb		ENSMUST00000139973//FR291226//NONMMUT084824.1//NONMMUT084823.1//NONMMUT008631.2
mmu_3495_PI428960544	0.139518	1.29665	down	0.118948	1.31499	down	0.825542	1.01415	down	1.82965	2.35254	2.44817	1.79096	1.74763	1.96739	1.7413	1.78394	1.91995	A	A	A	A	A	A	A	A	A						chr5	82255840	82256848	+	ncRNA	ncRNA	1007			ExtractFromSourceData	FR247935	CAGATTATCATTCTGCTCACCTTTACAACTGCTGTTTATTAAAGTCCTAGATGGTCTTTA	fRNAdb	http://www.ncrna.org/frnadb/detail.html?i_name=FR247935	2900064F13 FANTOM3,FT34714 RNAdb v2.0
mmu_25441_PI428960544	0.193483	1.98318	up	0.409725	1.50167	up	0.0162237	1.32065	down	3.32804	2.56471	4.7209	4.48666	4.61199	4.47845	4.22469	3.94335	4.20531	A	A	P	P	P	P	P	P	P						chr15	80778933	80780536	+	ncRNA	ncRNA	1610			ExtractFromSourceData	FR403501	GAAAGGATTATTTTTCTGTGTAGTTCTGTGGCTGCATGTGGATATGGGCTTGTGTGAGTG	fRNAdb	http://www.ncrna.org/frnadb/detail.html?i_name=FR403501	F830111E09 FANTOM3,FT333351 RNAdb v2.0
mmu_9604_PI428960544	0.691281	1.08271	up	0.0277504	1.3832	up	0.217114	1.27753	up	4.73296	4.3261	4.68452	4.43528	4.48576	5.16648	5.11469	4.94672	5.08619	P	P	P	P	P	P	P	P	P						chr6	73536102	73558655	-	ncRNA	ncRNA	3087			ExtractFromSourceData	FR220222	CATAATAATAAAAGAAAGTCATGAATGTGAGGTGGAGGGGGTAGAGGAGGACTTGGTTCA	fRNAdb	http://www.ncrna.org/frnadb/detail.html?i_name=FR220222	4930512O11 FANTOM3,FT36693 RNAdb v2.0
A_30_P01030823	0.507481	1.1079	down	0.983657	1.00366	down	0.33887	1.10385	up	6.74453	6.79052	7.37611	6.81525	6.82656	6.82589	7.17959	6.98912	6.72663	P	P	P	P	P	P	P	P	P	lincRNA:chr9:56910620-56919495 reverse strand					chr9	56910941	56911000	-	ncRNA							TGGGTTACAGTAGGACAAATCACTGTTTTTCCCCTGGACCTCACCTTTCTCGTTTATACA	Agilent mouse V1
A_30_P01021824	0.736618	1.10339	down	0.682717	1.16936	up	0.333292	1.29027	up	3.25318	2.22905	1.9717	2.3118	2.29076	2.42553	2.96668	2.05216	3.11226	A	A	A	A	A	A	A	A	A	lincRNA:chr19:29969050-29980675 forward strand					chr19	29970661	29970720	+	ncRNA							TTGGTGAACTATGAAAATACAAGCCTTAATTTTGTACAATAAACTTTTATTTGTAAAAAA	Agilent mouse V1
A_30_P01033596	0.4474	1.28761	up	0.407466	1.31944	up	0.7029	1.02471	up	6.14688	6.00343	7.35506	6.75684	6.86496	6.97767	6.80563	7.00486	6.89465	P	P	P	P	P	P	P	P	P	lincRNA:chr7:86661031-86661558 forward strand					chr7	86661337	86661396	+	ncRNA							GTATGTTTGTGTACAGAGTCACCCACCCGTTATCAATTTATGTTCGTAGGACTCTGCCTT	Agilent mouse V1
mmu_14981_PI428960544	0.148111	1.44892	down	0.968501	1.01202	down	0.315702	1.43172	up	3.53478	3.40026	2.99046	2.40169	2.6693	3.24956	3.96919	2.66982	3.23478	A	A	A	A	A	A	P	A	A						chr7	6843746	6846485	+	ncRNA	ncRNA	2740			ExtractFromSourceData	FR185252	AGTCAAGCGGTGAACATCAAGGACCAGTCACAAAGTGAAAATTTTAAATTCCAGTTACAA	fRNAdb	http://www.ncrna.org/frnadb/detail.html?i_name=FR185252	A230064L01 FANTOM3,FT316198 RNAdb v2.0
A_30_P01022356	0.481407	1.43215	up	0.362908	1.59362	up	0.339069	1.11274	up	3.63744	2.27318	4.52233	3.72461	4.16182	4.10108	4.22599	4.12369	4.1002	A	A	P	P	P	A	P	P	P	lincRNA:chr5:149751979-149808240 reverse strand					chr5	149755230	149755289	-	ncRNA							ACGAGCTGACCTCAGCTGACTGGGCTTCCCAGGGTTAAAAAAGTATCTGAGGGGAAGACA	Agilent mouse V1
mmu_330_PI428960544	0.282943	1.604	up	0.153048	1.41288	down	0.0701496	2.26627	down	2.77656	2.36131	1.82621	3.94589	2.41419	2.64904	1.73196	1.954	1.7822	A	A	A	P	A	A	A	A	A						chr4	101075686	101080461	+	ncRNA	lincRNA	666			ExtractFromSourceData	ENSMUST00000124786	CCAGTACATTTCTGGGACTTGACCTTAACCAGAAATGCTGAAATGTTTTCCACTCATGAC	Ensembl	http://asia.ensembl.org/Multi/Search/Results?q=ENSMUST00000124786;site=ensembl	ENSMUSG00000084758
mmu_16213_PI428960544	0.926222	1.02572	up	0.869387	1.05368	down	0.72915	1.08079	down	4.86428	4.34857	3.68643	4.59282	4.07904	4.33736	4.67285	3.76281	4.23731	P	A	A	P	P	P	P	A	P						chr1	120573962	120576799	+	ncRNA	ncRNA	2868			ExtractFromSourceData	FR085930	CATGACCTAATGCAAACTCAGGAAAATCTGTGTTTTCTCCTTAGAATTAAAAACGCTGTT	fRNAdb	http://www.ncrna.org/frnadb/detail.html?i_name=FR085930	4932442M07 FANTOM3,FT37651 RNAdb v2.0
mmu_35324_PI428960544	0.171436	1.53229	down	0.0664779	1.83192	down	0.129893	1.19554	down	12.1785	12.1559	11.1277	11.0424	11.1114	11.4611	10.9016	10.9148	11.0256	P	P	P	P	P	P	P	P	P						chr17	46543875	46543934	-	ncRNA	ncRNA	1248			ReannotationFromAgilent	XR_168557.1	CAGTGTTGGTTATAAAAGATGATGCAATAAAAAGCTCTGCCTCTTGTTTGCTTGTCCCTC	RefSeq		gb|AK019325$1185$3|tc|TC1764718$1185$3|riken|2900034J12$1185$3|nap|NAP120532-1$1185$3
A_30_P01033538	0.549978	1.1022	up	0.20538	1.24444	down	0.0152236	1.37162	down	6.80629	6.47004	6.1247	6.47036	6.58177	6.77006	6.14009	6.03641	6.27803	P	P	P	P	P	P	P	P	P						chr12	110985239	110988613	+	lncRNA	lncRNA	1892				NONMMUT087749	TTTCCTAGGCCAAGTCCCTAGCTGATGAGTGGCTGGCCATGTAGAACCCAGAGAGTCTGG	NONCODE		FR107301//NONMMUT087749.1//NONMMUT015943.2
A_30_P01031917	0.206526	1.36803	down	0.930984	1.01921	up	0.112977	1.39432	up	4.15811	3.43188	4.19068	3.1485	3.71834	3.55752	4.28286	3.8241	3.75608	P	A	P	A	P	A	P	A	A	lincRNA:chr6:28161665-28189840 forward strand					chr6	28189458	28189517	+	ncRNA							TGCAGAAAGGTTTCGGCACAATAAATCCAAAAAGTAGGGACACAGGTCAGAAAGGAACAA	Agilent mouse V1
mmu_13538_PI428960544	0.17735	1.70481	up	0.167407	1.72159	up	0.953268	1.00984	up	5.06054	4.80616	6.23397	5.92016	6.02239	6.46695	6.45203	6.03731	5.96256	P	P	P	P	P	P	P	P	P						chr18	36545672	36546925	+	ncRNA	ncRNA	1253			ExtractFromSourceData	FR204685	TAAGGATGATATTTTCACAAGGTGACCCGACCTTGAACTGAGACTCTGACATCACCTTGG	fRNAdb	http://www.ncrna.org/frnadb/detail.html?i_name=FR204685	A830037M17 FANTOM3,FT319886 RNAdb v2.0
mmu_3921_PI428960544	0.231311	1.2153	up	0.176779	1.29567	down	0.0109129	1.57462	down	6.01166	6.08122	5.48618	6.23045	6.00939	6.18315	5.73754	5.30673	5.4137	P	P	P	P	P	P	P	P	P						chr13	120251573	120252341	+	ncRNA	ncRNA	770			ExtractFromSourceData	FR118665	GTGACGGCAATATAGAGATGCACTGAAGACAGACGAAATGGGAGAAAGATAGTTGTAGTA	fRNAdb	http://www.ncrna.org/frnadb/detail.html?i_name=FR118665	6720477H15 FANTOM3,FT310776 RNAdb v2.0
mmu_2395_PI428960544	0.974942	1.00335	down	0.107057	1.14196	down	0.305461	1.13815	down	6.40725	6.55644	6.43913	6.19062	6.57041	6.62732	6.20322	6.43698	6.18809	P	P	P	P	P	P	P	P	P						chr2	32683852	32683911	-	ncRNA	ncRNA	2770			ReannotationFromAgilent	FR188111	GCCTTCAATGAAATACATAGAATTCTAGTGCCCTGGATGTGATTTTGTGATTTCATTTAC	fRNAdb		gb|AK032710$2703$7|tc|NP736340$2703$7|riken|6720407H06$2703$7|nap|NAP075694-1$2703$7
A_30_P01030870	0.317533	1.24544	up	0.184225	1.34796	up	0.537474	1.08232	up	3.72442	4.33333	4.54303	4.64429	4.25812	4.64833	4.4708	4.58224	4.84007	A	A	P	P	P	P	P	P	P	lincRNA:chr5:23363666-23371611 reverse strand					chr5	23363777	23363836	-	ncRNA							TCAAAATAAAACACAACATAGGCCAGAGGGGTAGCACAATATAAGCCAGAGGGGCTAGGA	Agilent mouse V1
mmu_33149_PI428960544	0.00643811	1.91669	down	0.00961982	1.32719	down	0.0309153	1.44417	up	5.07522	5.31157	5.05298	4.17223	3.95091	4.50079	4.73301	4.79105	4.6906	P	P	P	P	P	P	P	P	P						chr12	103402884	103406805	-	lncRNA	lncRNA	3921			ExtractFromSourceData	NONMMUT015483	AGTTTTCTGGCTAGGTTACAGCAACAAGTTCTATCAGCTCTTTCTAGAGGAAACAGTGGA	NONCODE	http://www.noncode.org/search.php?keyword=n417114&sbt=Search	FR135520//NONMMUT015483.2
mmu_22992_PI428960544	0.883858	1.01291	up	0.024395	1.79482	down	0.0253336	1.818	down	10.7814	10.944	11.0235	10.7444	11.0267	11.0333	9.92887	9.76811	10.5204	P	P	P	P	P	P	P	P	P						chr15	84776904	84777693	-	ncRNA	ncRNA	789			ExtractFromSourceData	FR096268	GGTCCAGTCTAGTGTGTGTGTGTGTTCATATTCATAAGTTTTAAATTTCTGGTCTAAACT	fRNAdb	http://www.ncrna.org/frnadb/detail.html?i_name=FR096268	1110046B11 FANTOM3,FT31765 RNAdb v2.0
A_30_P01030526	0.433362	1.13343	up	0.152798	1.31926	down	0.00934971	1.49529	down	4.80609	4.32496	4.13753	4.48859	4.68446	4.63761	3.81691	4.06695	4.18552	P	A	P	P	P	P	P	P	P						chr4	57356527	57362980	-	lncRNA	lncRNA	4890				NONMMUT047423	GGACTTGCCCTTGCCTTGTGCAATTAGACACATTTTATATTTATGAATGAATGTTGCAAA	NONCODE		FR272737//NONMMUT116746.1//NONMMUT116745.1//NONMMUT047426.2//NONMMUT047425.2//NONMMUT047424.2//NONMMUT047427.2//NONMMUT047423.2//NR_038179.1//NR_038178.1
A_30_P01025022	9.03e-05	1.73806	down	0.00101481	1.94339	up	0.000125	3.37773	up	9.90642	9.93505	9.96966	9.11773	9.22882	9.07215	11.0582	10.9433	10.6853	P	P	P	P	P	P	P	P	P						chr15	68172545	68194738	+	lncRNA	lincRNA	686				ENSMUST00000175699	GAAACTAATAGAAGAAACAAAAGCAAAATGTTTCGGTGTTGTTTTGTAAGCAAAGCCAAG	Ensembl		ENSMUST00000175699//NONMMUT023836.2
mmu_4701_PI428960544	0.00668454	2.52687	down	0.011965	2.17991	down	0.384385	1.15916	up	8.45602	8.11922	7.7398	6.46049	6.87505	6.96743	6.98901	6.71187	7.24135	P	P	P	P	P	P	P	P	P						chr18	63097325	63098821	+	ncRNA	ncRNA	1497			ExtractFromSourceData	FR290108	TGAGTAAAGAATGACTGACTGATTTCATGTGGTCTGGGTTGTCCACCAACACTCCCTTAG	fRNAdb	http://www.ncrna.org/frnadb/detail.html?i_name=FR290108	D130013L19 FANTOM3,FT326597 RNAdb v2.0
mmu_6006_PI428990136	0.485213	1.08797	down	0.134437	1.19572	down	0.471919	1.09904	down	10.9176	10.8088	10.6252	10.6467	10.9006	10.4393	10.5207	10.7158	10.3414	P	P	P	P	P	P	P	P	P						chr12	33639112	33661799	+	ncRNA	noncoding	2717			ExtractFromSourceData	FR355110	ACACGTAGGCGTTCTCCATCAGGCTTGTTTACTATCTTTTGTTCATACCAAGAGAAAAAA	fRNAdb	http://www.noncode.org/search.php?keyword=n287475&sbt=Search
A_30_P01017617	0.858498	1.027	down	0.391189	1.17318	up	0.195744	1.20486	up	4.37878	4.6201	3.98545	4.12904	4.34317	4.39681	4.63905	4.263	4.77355	P	A	P	P	P	P	P	P	P	lincRNA:chr18:77972377-77981443 reverse strand					chr18	77981172	77981231	-	ncRNA							CTCCACAGCATCCAGATTTTCAGCTTACACAGAGCATCCTTGTGCCACCTGCACTGTGAC	Agilent mouse V1
mmu_34856_PI428960544	0.25958	1.56221	down	0.112497	2.01833	down	0.252462	1.29197	down	3.83691	2.26236	3.08982	2.05452	2.63469	2.56911	2.46256	1.8726	1.81445	A	A	A	A	A	A	A	A	A						chr5	152216582	152216641	+	ncRNA	ncRNA	967			ReannotationFromAgilent	NR_045700.1	ATCCTAAAGTTCTGATCAAAAAGGAATAGCTCTGTGTCATAGCCTTGCAGAATTCAAAAC	RefSeq		ref|NR_045700$890$17|gb|AK006454$847$17|riken|1700028E10$847$17|nap|NAP090676-1$847$17
mmu_8608_PI428960544	0.290843	1.27433	down	0.00649213	3.0468	down	0.013959	2.3909	down	3.95584	3.232	3.57553	3.56277	2.88077	3.2706	1.73402	1.77303	2.43443	P	A	A	P	P	A	A	A	A						chr2	169819702	169821993	+	ncRNA	ncRNA	2291			ExtractFromSourceData	FR204274	GAAGTTCTGTGGGAATAATTCAATCTGTGCCTTTTGTTTTTATGATGGTTTGATTACTGC	fRNAdb	http://www.ncrna.org/frnadb/detail.html?i_name=FR204274	C130018G15 FANTOM3,FT323429 RNAdb v2.0
mmu_32274_PI428960544	0.260924	1.27547	down	0.336593	1.22473	down	0.0996499	1.04143	up	1.91946	2.58296	1.691	1.68243	1.70409	1.75382	1.73741	1.79372	1.78492	A	A	A	A	A	A	A	A	A						chr11	112548958	112643290	-	ncRNA	lncRNA				ExtractFromSourceData	n412426	TTTTCATTGTCGCATATGGTCAACCTACATGGTCTTTATGTCTCATGGTGGCGACCTAGG	NONCODEv3.0	http://www.noncode.org/search.php?keyword=n412426&sbt=Search	NONMMUT012599
A_30_P01026878	0.246154	1.23934	down	0.140366	1.42373	down	0.538874	1.14878	down	7.06936	6.85549	7.34553	6.55933	7.13396	6.64837	6.38619	6.2998	7.05535	P	P	P	P	P	P	P	P	P						chr12	33796827	33823810	+	lncRNA	lincRNA	732				ENSMUST00000140569	TGAAACCACTTCTGTCCACAGAGAACACTTTTACTCATAGGCAAATGGAAGGGCACCTGA	Ensembl		ENSMUST00000140569//NONMMUT086858.1//NONMMUT013881.2
mmu_1959_PI428960544	0.979952	1.00807	up	0.168169	1.51443	down	0.0710865	1.52665	down	3.45579	2.73414	3.95869	3.89015	3.11235	3.1809	2.81577	2.73247	2.80404	P	A	P	P	P	A	A	A	A						chr1	15869611	15869913	+	ncRNA	misc_RNA	303			ExtractFromSourceData	ENSMUST00000158318	GAACAGGAGCTGGTGTGAAGCAGGCGCTGAAGAATCCACCAAACCAGATGTCCTGCCTCT	Ensembl	http://asia.ensembl.org/Multi/Search/Results?q=ENSMUST00000158318;site=ensembl	ENSMUSG00000088943
mmu_33896_PI428960544	0.326032	1.36056	down	0.131683	1.62291	down	0.33781	1.19283	down	2.97243	3.19013	2.06012	2.64194	2.28034	1.96781	2.3011	1.91479	1.91104	A	A	A	A	A	A	A	A	A						chr17	8123477	8123536	-	ncRNA	ncRNA	2862			ReannotationFromAgilent	XR_105824.2	ATGCAGAGGTCACACTTCGTTTTTCATTGCTAGCTATTAGAATTTGATCTTCTCTCTCAA	RefSeq		gb|AK083703$2701$67|gb|XR_105824$2733$69|riken|D030068H21$2701$67|nap|NAP001433-003$2708$67
A_30_P01023178	0.514671	1.09157	down	0.308347	1.14407	down	0.400307	1.04809	down	1.91075	2.27456	1.71428	1.76931	1.97277	1.77828	1.73349	1.75672	1.82686	A	A	A	A	A	A	A	A	A	lincRNA:chr8:94841965-94881130 forward strand					chr8	94871964	94872023	+	ncRNA							AGTCTTAGAACCCAGTGTCATCTATAGATGGCTGTGCATATGCCTTCATTTTAATGTGGA	Agilent mouse V1
A_30_P01018948	0.163228	1.32	up	0.122873	1.37434	up	0.716267	1.04117	up	8.71905	8.67426	9.32544	9.15702	9.25408	9.50926	9.51573	9.1608	9.41843	P	P	P	P	P	P	P	P	P	lincRNA:chr7:26054813-26063725 reverse strand					chr7	26056058	26056117	-	ncRNA							GAGTAGGATCATTGGGCTGCAGCTCTGGATGTGTTCCCTCAGCTCCAGGGTCCCGCTCAG	Agilent mouse V1
A_30_P01031934	0.154833	1.51858	down	0.442967	1.21079	down	0.0584668	1.25421	up	6.86977	6.82834	5.88164	5.80574	5.8024	6.16346	6.22536	6.20905	6.3175	P	P	P	P	P	P	P	P	P						chr13	97806738	97814904	-	lncRNA	lncRNA	2733				NONMMUT092087	TTAATGTGTTCTGGCTGGCAAGATGTCTTCTCCATTCCATTCACCGCAATGAAACCGAGA	NONCODE		NONMMUT092088.1//NONMMUT092087.1//NONMMUT018798.2//NONMMUT018797.2
mmu_3110_PI428960544	0.00781244	1.58107	up	0.111139	1.27753	down	0.00163791	2.01985	down	7.46442	7.50474	7.85008	8.16185	8.34005	8.30004	7.25668	7.03866	7.46385	P	P	P	P	P	P	P	P	P						chr11	90489013	90499387	-	ncRNA	ncRNA	3259			ExtractFromSourceData	FR249189	AGTTTGTATGCCTGTGTGTGCTGAGGTGTTACAATGCACTTGTCTATAAATCAATATATT	fRNAdb	http://www.ncrna.org/frnadb/detail.html?i_name=FR249189	G270009E09 FANTOM3,FT333905 RNAdb v2.0
A_30_P01028598	0.35167	1.38219	up	0.69081	1.06722	up	0.483187	1.29513	down	9.20786	8.98884	9.21772	9.21772	9.12022	10.4774	9.50655	8.82802	9.36144	P	P	P	P	P	P	P	P	P	lincRNA:chr4:56480568-56658018 forward strand					chr4	56640239	56640298	+	ncRNA							CTAAACACTCCTCTCTTCATCCCGTTAGCCCATTGGTTGGCTGCCTATTTTTAACTTTTT	Agilent mouse V1
mmu_20840_PI428960544	0.489581	1.42543	up	0.344186	1.62028	up	0.434511	1.13669	up	2.89718	3.88881	5.12355	4.55941	4.77327	4.11105	4.74787	4.49517	4.75523	A	A	P	P	P	P	P	P	P						chr13	91399956	91414559	+	ncRNA	ncRNA	951			ExtractFromSourceData	FR250451	GCAAGCTCTGGCCGTTGTTTCCTTCTGTGTATGCTGTTTGTTTATTTATTTATTTCCTGA	fRNAdb	http://www.ncrna.org/frnadb/detail.html?i_name=FR250451	4933431L14 FANTOM3,FT37876 RNAdb v2.0
mmu_19861_PI428960544	0.681622	1.10331	up	0.0887623	1.39433	down	0.0611954	1.53838	down	1.85886	2.25347	2.59783	2.04305	2.24903	2.8436	1.72874	1.75257	1.79013	A	A	A	A	A	A	A	A	A						chr7	71364760	71368071	+	ncRNA	ncRNA	3349			ExtractFromSourceData	FR041014	TGACGCTGACTGATCAACCCTACCTGAGGTGTATGCTCAATAAACTATCTCTGTCTGACT	fRNAdb	http://www.ncrna.org/frnadb/detail.html?i_name=FR041014	G370003H15 FANTOM3,FT333930 RNAdb v2.0
mmu_2183_PI428960544	0.518218	1.17795	up	0.458716	1.21492	up	0.611937	1.03138	up	10.9058	10.8079	11.8538	11.4233	11.3992	11.4539	11.5973	11.4893	11.3236	P	P	P	P	P	P	P	P	P						chr10	126512319	126514557	+	ncRNA	ncRNA	2234			ExtractFromSourceData	FR013398	TTATGAAATTGTCTCCTTCATGGAAAAATTAGGGTGGGTCTCCTGCCCTGAGGATGTTTG	fRNAdb	http://www.ncrna.org/frnadb/detail.html?i_name=FR013398	F830029N18 FANTOM3,FT333067 RNAdb v2.0
mmu_11492_PI428960544	0.126677	1.69679	down	0.728634	1.11256	down	0.08261	1.52513	up	5.49001	5.48663	4.4103	4.0417	4.60051	4.4563	5.09508	5.25373	4.57648	P	P	P	P	P	P	P	P	P						chr7	28710771	28714479	-	ncRNA	ncRNA	879			ExtractFromSourceData	FR384764	GCTTTCACTATGCACATTTGTGGTGTTCAGTTATACATGCAGAAATATCCTCACAAACAC	fRNAdb	http://www.ncrna.org/frnadb/detail.html?i_name=FR384764	1810028K04 FANTOM3,FT33027 RNAdb v2.0
mmu_14248_PI428960544	0.329233	1.25883	up	0.970288	1.00785	up	0.105781	1.24903	down	4.60201	4.80603	3.91088	4.53015	4.96074	4.82426	4.28442	4.48928	4.57904	P	A	P	P	P	P	P	P	P						chr11	85569640	85572891	+	ncRNA	ncRNA	3251			ExtractFromSourceData	FR248550	CAGTGGTAGAAAGCTGGTTTAACATAGAAGTCCTTGGGCTCTGTTCTTAACACACACACA	fRNAdb	http://www.ncrna.org/frnadb/detail.html?i_name=FR248550	5330414F02 FANTOM3,FT38108 RNAdb v2.0
mmu_4806_PI428960544	0.223479	1.20162	down	0.799599	1.09646	down	0.795117	1.09591	up	3.10604	3.1608	2.67546	2.77119	2.51858	2.85758	2.34265	3.77687	2.42422	A	A	A	A	A	A	A	A	A						chr7	64578206	64642558	-	ncRNA	ncRNA	1498			ExtractFromSourceData	FR364939	TAGAATGGGGGCATGCTTGAAGTTCCATGTGCAATCTGTGGCATCAAAAACAAAACCTCC	fRNAdb	http://www.ncrna.org/frnadb/detail.html?i_name=FR364939	B230397N23 FANTOM3,FT322033 RNAdb v2.0
mmu_17835_PI428960544	0.147729	1.34047	up	0.070011	1.42508	up	0.641673	1.06312	up	6.80649	6.61384	7.23813	7.09192	7.24539	7.58937	7.44317	7.21253	7.53588	P	P	P	P	P	P	P	P	P						chr4	129248041	129250854	-	ncRNA	ncRNA	2819			ExtractFromSourceData	FR375324	TTAGACACAAAACTATAATTTTTCCCCTCTACCACCCATTCCAGGCCTGGGATGAATGGG	fRNAdb	http://www.ncrna.org/frnadb/detail.html?i_name=FR375324	A430019I05 FANTOM3,FT317050 RNAdb v2.0
mmu_2593_PI428960544	0.291408	1.12349	up	0.781786	1.03757	up	0.388998	1.08281	down	5.83766	5.44852	5.4105	5.7525	5.68864	5.75953	5.63065	5.41089	5.81476	P	P	P	P	P	P	P	P	P						chr4	43585385	43585911	+	ncRNA	ncRNA	528			ExtractFromSourceData	FR002946	ACTTAGCACTGTGCGCCTTTTCCCACCATGGCTTTTTAGGTTTCACTTTTTCTCTTTCAG	fRNAdb	http://www.ncrna.org/frnadb/detail.html?i_name=FR002946	D830048E12 FANTOM3,FT329255 RNAdb v2.0
mmu_35645_PI428960544	0.985484	1.00324	down	0.677935	1.08312	down	0.635405	1.07962	down	2.90923	2.23664	2.67938	2.4773	2.45397	2.87998	2.2858	2.82052	2.37336	A	A	A	A	A	A	A	A	A						chr8	95947065	95947124	-	ncRNA	ncRNA	819			ReannotationFromAgilent	XR_142318.2	TACAGGAAGGAAATGTAACCAGGTTTATACATGTTTAGTGGAGGGCAGCAGCTCAGACCA	RefSeq
mmu_30789_PI428960544	0.253521	1.19813	down	0.580699	1.09663	down	0.522706	1.09256	up	1.80109	2.29826	2.29095	1.72715	1.80424	2.07657	1.71976	2.2284	2.04292	A	A	A	A	A	A	A	A	A						chr12	77433373	77435129	+	ncRNA	mRNAlike lncRNA				ExtractFromSourceData	n294061	GTACCACTTTGTATCCTCATTGAAATTAGTACTACTGTGACTCAAAAGCTGATAGTAAAG	NONCODEv3.0	http://www.noncode.org/search.php?keyword=n294061&sbt=Search	NONMMUT014704
A_30_P01022846	0.199512	1.26671	down	0.308872	1.19875	down	0.134797	1.05669	up	1.95144	2.44432	1.68928	1.65109	1.71701	1.69368	1.84176	1.7194	1.73929	A	A	A	A	A	A	A	A	A	lincRNA:chrX:12443510-12444165 forward strand					chrX	12444000	12444059	+	ncRNA							AAACTCTACCATATACATGGTCCATATGGACCATTGCTGAATGTTGGCCATCAGCCAGTG	Agilent mouse V1
mmu_12131_PI428960544	0.144348	1.11006	down	0.078766	1.19424	down	0.406023	1.07583	down	8.16821	8.0336	7.98697	7.95923	7.99002	7.78761	7.93349	7.86528	7.62174	P	P	P	P	P	P	P	P	P						chr16	4766840	4771512	-	ncRNA	ncRNA	3813			ExtractFromSourceData	FR229888	GTTTCCCTGCTGTTCTACCATTTTTTCACACAAAGACTTTTATAGGAATAGATTCCTACT	fRNAdb	http://www.ncrna.org/frnadb/detail.html?i_name=FR229888	9630004J04 FANTOM3,FT314256 RNAdb v2.0
mmu_9883_PI428960544	0.596509	1.10565	up	0.103277	1.37934	up	0.0822842	1.24754	up	4.41409	4.49748	5.09933	4.58901	4.81517	5.04141	5.21723	5.06038	5.12522	P	A	P	P	P	P	P	P	P						chr7	29876243	29876302	+	ncRNA	ncRNA	578			ReannotationFromAgilent	FR154338	GTGACACCCTTACACCCGGTCCTTCTTCAAAGGACAGCAAAGCAATAAAATAGCTCACAA	fRNAdb		ref|XR_391230$515$3|ref|XR_403969$515$3|gb|AK082860$516$2|riken|C330044O11$516$2
mmu_17238_PI428960544	0.95376	1.02582	down	0.533078	1.22757	down	0.611251	1.19667	down	1.86128	2.98419	1.71194	1.70427	1.71271	3.03009	1.7166	1.73313	2.22027	A	A	A	A	A	A	A	A	A						chr18	13444555	13464847	-	ncRNA	ncRNA	1228			ExtractFromSourceData	FR050339	GTGGTTTGCAACGCACTGCTTGGGTGCATAAATGCCCCATATTTTTCATTTTGCTAGACT	fRNAdb	http://www.ncrna.org/frnadb/detail.html?i_name=FR050339	C230023B19 FANTOM3,FT324505 RNAdb v2.0
A_30_P01024808	0.401221	1.20357	up	0.439802	1.14781	up	0.794136	1.04858	down	3.90615	3.26928	3.76813	3.86357	3.58145	4.3005	3.62946	4.07347	3.83729	A	A	P	P	P	P	P	P	A	lincRNA:chr8:126268510-126290810 reverse strand					chr8	126277504	126277563	-	ncRNA							CAAGAGCCTAAAATCTAACCAGAAACAAATGGGAGCCTCAATAAATAATTTAAGAACGTC	Agilent mouse V1
mmu_31483_PI428960544	0.000448	20.1626	down	0.083531	1.28838	up	0.00043	25.977	up	13.4313	13.3918	13.406	8.31359	9.20236	9.71242	14.0923	13.638	13.5956	P	P	P	P	P	P	P	P	P						chr7	106302168	106302861	-	ncRNA	noncoding	2869			ExtractFromSourceData	FR276985	TGTTGTGCCATGTCACACTTTTGTATATTCCTAGACTAATAAATGGAAACAAGAACAGCC	fRNAdb	http://www.noncode.org/search.php?keyword=n297428&sbt=Search	NONMMUT062889
mmu_11902_PI428960544	0.225995	1.296	up	0.798993	1.04985	down	0.014973	1.3606	down	11.176	11.2879	11.9701	11.7742	12.0176	11.7644	11.2673	11.4751	11.481	P	P	P	P	P	P	P	P	P						chr13	17791969	17795086	+	ncRNA	ncRNA	3116			ExtractFromSourceData	FR009275	CTGCTAAGCCATCTCTCCAGCCACGTTTGCTGTTTTTGATTATAGAAGTTGTATTCCTAA	fRNAdb	http://www.ncrna.org/frnadb/detail.html?i_name=FR009275	A130054I08 FANTOM3,FT315433 RNAdb v2.0
mmu_913_PI428960544	0.61665	1.22999	up	0.980496	1.00887	up	0.397041	1.21918	down	2.20497	2.34739	3.69772	2.70694	3.60013	2.83895	2.53181	2.8513	2.90517	A	A	A	A	P	A	A	A	A						chr2	62290993	62294705	-	ncRNA	lincRNA	657			ExtractFromSourceData	ENSMUST00000131533	TTTCTTCTCTCCTGGTAGATTGCCTTGGACTCTTAAGATTGAACCATTCCTCTGAGGTTG	Ensembl	http://asia.ensembl.org/Multi/Search/Results?q=ENSMUST00000131533;site=ensembl	ENSMUSG00000087422
mmu_7216_PI428960544	0.807576	1.03701	down	0.939357	1.01123	down	0.660467	1.0255	up	2.01957	2.44268	1.78377	2.05477	2.11649	1.91746	1.97186	2.08772	2.13812	A	A	A	A	A	A	A	A	A						chr17	71741177	71742624	-	ncRNA	ncRNA	1423			ExtractFromSourceData	FR182944	TATCTGAATTCAAGGCCAACCAGGTTTCTAGAGTGTTCCAGGACATTCTCAAGAAAATAC	fRNAdb	http://www.ncrna.org/frnadb/detail.html?i_name=FR182944	A430102G07 FANTOM3,FT317588 RNAdb v2.0
mmu_25675_PI428960544	0.727942	1.07848	down	0.601596	1.21003	down	0.767821	1.12197	down	2.88051	2.48718	2.97995	2.34139	3.16411	2.51511	1.94657	3.42387	2.15206	A	A	A	A	A	A	A	A	A						chr13_random	318160	318219	+	ncRNA	ncRNA	1900			ReannotationFromAgilent	FR281551	CGCTCTAAAACCTCTGGTTAATATTAAAATAGAATAAAAGGACAGGCTATTGCTACAGTG	fRNAdb		gb|AK037188$1722$118|gb|BB150648$502$99|riken|A030007K14$1722$118|nap|NAP076043-1$1722$118
mmu_7856_PI428960544	0.408569	1.30173	up	0.969331	1.01319	up	0.165092	1.28479	down	3.14927	3.69926	4.56235	4.12286	4.19874	4.23058	3.97071	4.09015	3.40674	A	A	P	P	P	P	P	P	A						chr4	61943932	61945135	-	ncRNA	ncRNA	1203			ExtractFromSourceData	FR122101	GGATTGTGGTTGTAAAAATAAAGATGGCTCCAGCTATTTGGGGCCACCTGCTTAAATGCC	fRNAdb	http://www.ncrna.org/frnadb/detail.html?i_name=FR122101	E030038M17 FANTOM3,FT313800 RNAdb v2.0
mmu_16542_PI428960544	0.519707	1.13942	up	0.73544	1.07076	up	0.373737	1.06412	down	6.61912	6.63983	7.41566	7.05278	7.00772	7.17899	6.94562	7.1338	6.89111	P	P	P	P	P	P	P	P	P						chr9	59657343	59657402	+	ncRNA	ncRNA	2251			ReannotationFromAgilent	FR353171	TTTCTAGGGGGTTTTCCTTTCCCCTTTTTAAAAGTGAAGCTGACATTAGGTAAAATGTAT	fRNAdb		gb|AK163005$1808$383|riken|A430066J16$1808$383
mmu_24596_PI428960544	0.0592066	1.21265	down	0.0334583	1.23711	down	0.835523	1.02018	down	7.14246	7.287	7.18266	7.11115	6.78152	6.88496	6.90775	7.04092	6.74251	P	P	P	P	P	P	P	P	P						chr12	83100766	83101836	+	ncRNA	ncRNA	1070			ExtractFromSourceData	FR301176	TGAGTGTGCGTGCGAGTGTTAATGCAAACAGCTTGTAAATACTATAGTTGTTTAAAATGG	fRNAdb	http://www.ncrna.org/frnadb/detail.html?i_name=FR301176	E030004D19 FANTOM3,FT330035 RNAdb v2.0
mmu_29662_PI428960544	0.14045	1.68375	up	0.0997115	1.89506	up	0.385031	1.1255	up	3.60684	2.99807	4.38854	4.53556	4.44008	4.27284	4.86894	4.32519	4.56605	A	A	P	P	P	P	P	P	P						chr5	71349802	71351632	-	ncRNA	noncoding	2844			ExtractFromSourceData	FR355027	AAAGGGGCTGTGCTTCTTTTTCTCCTACTTTCAATAACAATAAATACAGCAAAAGAGGTG	fRNAdb	http://www.noncode.org/search.php?keyword=n282548&sbt=Search	NONMMUT052647
mmu_2805_PI428960544	0.202308	1.18943	down	0.265552	1.16249	down	0.576873	1.02317	up	1.99044	2.31036	1.75257	1.7369	1.73914	1.82652	1.72849	1.78767	1.88554	A	A	A	A	A	A	A	A	A						chr7	47728529	47730261	+	ncRNA	ncRNA	1728			ExtractFromSourceData	FR270751	GAGGTGAAAGCTGTGCTTTTTTGTATGGACACCAATAAAATGAATTTTAGACTTCTTGTC	fRNAdb	http://www.ncrna.org/frnadb/detail.html?i_name=FR270751	4921507H08 FANTOM3,FT36014 RNAdb v2.0
A_30_P01027379	0.00714224	1.71023	down	0.0177257	1.27683	up	0.00103701	2.18368	up	4.77263	4.48338	4.6006	3.7507	3.68618	4.09717	5.03976	4.93454	4.94003	P	A	P	P	P	P	P	P	P	lincRNA:chr9:41137539-41353289 forward strand					chr9	41321666	41321725	+	ncRNA							ACATCTAGATCAGGAACTTCAAACCCAAATTCACATCCTATGGCCATAACAATCTCTACT	Agilent mouse V1
mmu_13047_PI428960544	0.0191697	1.3214	down	0.0190774	1.29854	down	0.666795	1.0176	up	2.07997	2.04305	2.34514	1.84623	1.69704	1.7187	1.77517	1.8293	1.73301	A	A	A	A	A	A	A	A	A						chr8	106741829	106742995	+	ncRNA	ncRNA	1165			ExtractFromSourceData	FR056225	CTACCTAGGTTAGGCTGAATAAGCAGCAATGTATCTTTTCTGTACTCAAAATAAATGCTC	fRNAdb	http://www.ncrna.org/frnadb/detail.html?i_name=FR056225	A830067N11 FANTOM3,FT319949 RNAdb v2.0
mmu_35478_PI428960544	0.364697	1.15369	down	0.3652	1.15237	down	0.949474	1.00114	up	1.73014	2.31743	1.70294	1.69674	1.6778	1.75722	1.70444	1.7121	1.72016	A	A	A	A	A	A	A	A	A						chr5	37264838	37264897	-	ncRNA	ncRNA	1491			ReannotationFromAgilent	NR_045505.1	AGTTTTCATCTCAACAACTCGTGAGTCAGGCTGACCCAAAGACAATAGAAGAAGTCATGG	RefSeq		ref|NR_045505$1427$4|gb|AK016607$1423$4|tc|TC1724662$1423$49|riken|4933401P06$1423$4
A_30_P01020936	0.302576	1.30504	up	0.87507	1.02409	down	0.209997	1.33648	down	4.45783	5.0187	5.01055	5.68617	5.18976	4.76342	4.96526	4.73925	4.67952	P	P	P	P	P	P	P	P	P	lincRNA:chr15:41288197-41522572 reverse strand					chr15	41485120	41485179	-	ncRNA							TTTTCTGGAAGGATGCTTCTGGGTGTTTGCTGAGTTGTTCTGTTCTTCTTCGATGATGGG	Agilent mouse V1
mmu_35202_PI428960544	0.376053	1.05745	up	0.269376	1.18977	down	0.153261	1.25813	down	4.87105	4.68242	4.90186	4.93671	4.81309	4.94732	4.20598	4.79948	4.69782	P	P	P	P	P	P	P	P	P						chr4	98941777	98941836	+	ncRNA	ncRNA	2475			ReannotationFromAgilent	XR_140655.1	CTGTAAATGAGATGAACAATGTTTGTTGCCGCTTGTGTCTCATTAATTTAATTAGCCCCC	RefSeq		ens|ENSMUST00000094956$2415$0|gb|AK154974$2417$0|gb|AK089333$2415$0|tc|TC1590210$2415$0
mmu_15098_PI428960544	0.342483	1.17227	up	0.351487	1.12867	down	0.0395591	1.32311	down	1.73728	2.22163	1.71306	1.98851	1.98327	2.38811	1.7083	1.71253	1.72728	A	A	A	A	A	A	A	A	A						chr15	63191459	63194674	-	ncRNA	ncRNA	3214			ExtractFromSourceData	FR021721	CTAGGAGGAATCTTGTTGAGTTCTGTTGTTGTTGCTTTTGAAAGAACAATGAATTTTCTC	fRNAdb	http://www.ncrna.org/frnadb/detail.html?i_name=FR021721	A430055B20 FANTOM3,FT317208 RNAdb v2.0
A_30_P01026614	0.0335848	1.41445	down	0.439058	1.12495	down	0.0524389	1.25735	up	1.88042	2.31345	2.38173	1.66982	1.69647	1.70859	1.78171	2.12695	2.15738	A	A	A	A	A	A	A	A	A	lincRNA:chr7:114369337-114407862 reverse strand					chr7	114381305	114381364	-	ncRNA							CCACCCTTTTTACCTACAGCATGTTACAATTACTTGAATGTAACTTTTATGGATAAACCG	Agilent mouse V1
mmu_15352_PI428960544	0.47012	1.20012	down	0.987413	1.00363	down	0.392722	1.19578	up	4.72481	3.86343	4.08678	3.58245	4.01222	4.29082	3.89932	4.49642	4.26361	P	A	P	P	P	P	P	P	P						chr18	66150802	66153314	-	ncRNA	ncRNA	2140			ExtractFromSourceData	FR011036	CCGAGGGTCAGGTTAGGAGGAAACAGATAATATATGCAAATTGCAAACATCTAAATTTTA	fRNAdb	http://www.ncrna.org/frnadb/detail.html?i_name=FR011036	A930021B01 FANTOM3,FT320507 RNAdb v2.0
A_30_P01018431	0.233738	1.26606	down	0.27504	1.20711	down	0.601204	1.04883	up	11.4077	11.1662	10.6842	10.6939	10.5734	10.9698	10.8222	10.7571	10.8641	P	P	P	P	P	P	P	P	P	lincRNA:chr7:140012053-140012509 reverse strand					chr7	140012181	140012240	-	ncRNA							GTACCTTAGTGCCAAATAAATACTTTCCTTCAAGAATCCTCCTCCCCATTGGAGTTAACA	Agilent mouse V1
A_30_P01029271	0.695741	1.12859	down	0.060514	1.41325	up	0.176423	1.59498	up	3.66795	3.31317	3.78753	2.9956	3.05551	4.19397	4.32533	3.87947	4.06091	A	A	P	P	A	P	P	P	P						chr10	4391586	4396424	+	lncRNA	lncRNA	4838				NONMMUT004572	TATGTTTTGGTGTTCTCTGTGTTGAGTTAGGAAAAGGACAAAAGGGCCGTTCTGGGAGTG	NONCODE		FR310047//NONMMUT004572.2
A_30_P01019257	0.592493	1.18571	down	0.799211	1.08275	down	0.35393	1.09509	up	1.74864	2.99264	1.75769	1.73834	2.01115	2.01221	2.20381	1.90718	2.04388	A	A	A	A	A	A	A	A	A	lincRNA:chr1:36095790-36096193 reverse strand					chr1	36096077	36096136	-	ncRNA							GTCACACATGGCGTATAGCCTCTTTGCTCATCGATATAGCATATATGTTGGTGAAAATTC	Agilent mouse V1
A_30_P01023543	0.978513	1.00471	down	0.310107	1.22258	up	0.117119	1.22833	up	2.45818	2.23767	1.71892	2.22892	1.95453	2.211	2.54194	2.55367	2.18895	A	A	A	A	A	A	A	A	A	lincRNA:chr6:108556270-108573161 forward strand					chr6	108562298	108562357	+	ncRNA							TTACCGTACAAATAAGTTGGAACAATGACTCCAGCTGGGAGAACTGAGCCCAAACAAGCA	Agilent mouse V1
mmu_6533_PI428960544	0.151903	1.6188	down	0.0405573	1.95256	down	0.293188	1.20617	down	3.18848	2.79095	2.08257	1.80776	2.43748	1.73198	1.71701	1.71751	1.73139	A	A	A	A	A	A	A	A	A						chr5	20692116	20694210	+	ncRNA	ncRNA	1188			ExtractFromSourceData	FR198748	GCAAGTTGAAATGTTGTCAGGGACCATCTGTGTAATTCAATAAAGAGCACGAGTTTTCTT	fRNAdb	http://www.ncrna.org/frnadb/detail.html?i_name=FR198748	A330019J11 FANTOM3,FT316552 RNAdb v2.0
A_30_P01030211	0.409387	1.26878	up	0.547742	1.18687	up	0.63802	1.06901	down	4.52151	3.79081	4.99499	4.77474	4.55883	5.00406	4.42692	4.90541	4.71646	P	A	P	P	P	P	P	P	P	lincRNA:chr10:44151831-44152409 forward strand					chr10	44152347	44152406	+	ncRNA							TCGTTTTCAGCCCCTTTCACATCTATCTACTCACAGTTTCTGTCTTGGCTTTAACCTTTC	Agilent mouse V1
A_30_P01030814	0.0886063	1.52632	up	0.183803	1.35905	down	0.00670554	2.07435	down	6.06541	5.6621	5.25826	6.36065	6.45943	5.99587	5.01948	5.13122	5.50729	P	P	P	P	P	P	P	P	P	lincRNA:chr9:9024733-9041933 forward strand					chr9	9035562	9035621	+	ncRNA							CTTTGTCGTAAGTACAGTAGTGTTTAGTCCATGTGAAACCCAGTGGTCCTAGTGCAGAAG	Agilent mouse V1
A_30_P01017467	0.313019	1.68228	down	0.745883	1.14282	up	0.116377	1.92255	up	3.43134	2.25094	3.95553	2.6356	1.67882	3.07212	3.03949	3.34292	3.83319	A	A	P	A	A	A	A	A	A						chr7	79535200	79563424	+	lncRNA	lncRNA	996				NONMMUT062351	TAGCAAACTGTTTTCAAAGGTGGGATATTTTCAGAAGAAGGATTCCAAGAATCATTCCCC	NONCODE		NONMMUT062351.2
mmu_8817_PI428960544	0.254425	1.42162	up	0.341385	1.32596	up	0.394458	1.07215	down	7.8766	7.79496	8.94994	8.55641	8.73967	8.84803	8.54573	8.73847	8.5584	P	P	P	P	P	P	P	P	P						chr11	77579531	77583034	+	ncRNA	ncRNA	3029			ExtractFromSourceData	FR288382	AGAGCCTCTGTTTCCCATGCCCTAATGGATGTTGCTCTTATTAAACTACTATGTAAAAAA	fRNAdb	http://www.ncrna.org/frnadb/detail.html?i_name=FR288382	B230310E15 FANTOM3,FT321506 RNAdb v2.0
A_30_P01031059	0.1143	1.14376	up	0.974499	1.00226	down	0.000752	1.14634	down	9.69582	9.49678	9.82234	9.8319	9.8822	9.8822	9.64715	9.69214	9.6659	P	P	P	P	P	P	P	P	P	lincRNA:chr2:135472670-135484220 reverse strand					chr2	135477040	135477099	-	ncRNA							AGCCTGCCTAGGAATCTGGACTCATATGCACATAGATGCTCTTTTCTTTCTTCCTCTCTC	Agilent mouse V1
A_30_P01031488	0.351032	1.36434	down	0.587754	1.19032	down	0.0521465	1.1462	up	1.86341	3.07588	1.75743	1.85926	1.71686	1.77598	2.02178	1.86472	2.05618	A	A	A	A	A	A	A	A	A	lincRNA:chr13:98221098-98480773 reverse strand					chr13	98256058	98256117	-	ncRNA							GTAATTCATCTCTCTGGAAGTTAGAATGTCTAATATTAGCTCACCGGAATGAATCATCCT	Agilent mouse V1
A_30_P01024632	0.372119	1.12059	down	0.31219	1.13781	down	0.491551	1.01537	down	1.75045	2.22428	1.73217	1.7257	1.69608	1.79236	1.71427	1.70662	1.72723	A	A	A	A	A	A	A	A	A	lincRNA:chr1:44915250-44944125 reverse strand					chr1	44929924	44929983	-	ncRNA							CCATATCACTTTTAAGTTATTTGGTTCAGATTATTTGTAACTTATTGTTATTCATCATGC	Agilent mouse V1
mmu_13395_PI428960544	0.672217	1.12802	down	0.562728	1.28889	up	0.360975	1.45389	up	3.56366	3.72613	2.6868	3.21911	3.46484	2.77127	2.73788	4.30077	4.03632	A	A	A	A	P	A	A	P	P						chr18	37611773	37612842	+	ncRNA	ncRNA	1069			ExtractFromSourceData	FR360689	CTTGTGTCATAAAAGCTTGTGACACAAAGCTTAGTCTTTCTTGCCTTTGTTCTAATTACT	fRNAdb	http://www.ncrna.org/frnadb/detail.html?i_name=FR360689	1110005J20 FANTOM3,FT31458 RNAdb v2.0
mmu_18083_PI428960544	0.263746	1.32617	up	0.600517	1.16676	down	0.179869	1.54731	down	3.75635	3.08186	3.08042	4.14094	3.42331	3.57617	2.46595	3.54251	3.24266	A	A	A	P	P	A	A	P	A						chr6	53523365	53632303	+	ncRNA	ncRNA	1680			ExtractFromSourceData	FR272220	GATTAATTCACCTTTGCAAAGATCCTCAGTGGCACTCTACCTAGCAAGAAGAGTTGAGCT	fRNAdb	http://www.ncrna.org/frnadb/detail.html?i_name=FR272220	D330010N12 FANTOM3,FT327844 RNAdb v2.0
mmu_31947_PI428960544	0.195942	1.09007	down	0.160522	1.09618	down	0.761787	1.00561	down	1.8083	2.01229	1.76307	1.71543	1.71082	1.78415	1.72311	1.71949	1.74358	A	A	A	A	A	A	A	A	A						chr18	20921031	20937261	+	ncRNA	lincRNA				ExtractFromSourceData	n343896	TTACAAAAACTCCGAGGATCCTTCATCAGCGGGATACTCAGAGCTGAGCAGTTAAGTCTA	NONCODEv3.0	http://www.noncode.org/search.php?keyword=n343896&sbt=Search	NONMMUT031632
A_30_P01031882	0.477398	1.3487	up	0.476867	1.37512	up	0.92231	1.01959	up	2.30718	3.76867	2.04576	2.89	3.31699	3.20934	3.47606	3.32349	2.70075	A	A	A	A	A	A	A	A	A						chr14	52874070	52877398	-	lncRNA	noncoding	2335				FR266963	ATAAATCCGAACACGTTCACCTCAGGCTTCCCTACCCACATTTACTAAAAACATTAAAGA	fRNAdb		FR266963
mmu_27428_PI428960544	0.779865	1.05395	down	0.363964	1.14776	down	0.529194	1.08901	down	1.82958	2.38305	1.81377	1.78175	1.7429	2.27434	1.73863	1.7801	1.9112	A	A	A	A	A	A	A	A	A						chr4	89092027	89182376	+	ncRNA	ncRNA	1486			ExtractFromSourceData	FR051395	GTCAAGGAATACAGGGATTTTTTCTTTAGCGTCAAAGTAGATGATGAAGATGGTTTGTAA	fRNAdb	http://www.ncrna.org/frnadb/detail.html?i_name=FR051395	G830015H16 FANTOM3,FT334449 RNAdb v2.0
mmu_34265_PI428960544	0.619314	1.12598	down	0.778499	1.07254	up	0.189659	1.20766	up	1.70835	2.63388	1.73851	2.01817	1.68643	1.86259	1.85502	2.3408	2.188	A	A	A	A	A	A	A	A	A						chr8	91581509	91581568	+	ncRNA	ncRNA	784			ReannotationFromAgilent	XR_106150.2	CTTTTCTCACCATTGACCTATTGGACCTTGATAACATAGAATTAAAAGCGATTAATCTGG	RefSeq		ref|XR_106150$8618$7|ref|XR_405098$1601$50|ref|XR_405100$1476$50
mmu_21327_PI428960544	0.743925	1.13676	up	0.508182	1.26338	up	0.673288	1.11138	up	3.35237	1.93193	3.09804	3.47539	3.01126	2.45048	3.39182	2.84817	3.1542	P	A	A	P	A	A	A	A	A						chr11	104535553	104536060	+	ncRNA	ncRNA	507			ExtractFromSourceData	FR175908	TCCAAAGTCAACTCTGAAGAGGTTCTAAGCTGGGACCTCTGGGAAAGAAACCAACAAATG	fRNAdb	http://www.ncrna.org/frnadb/detail.html?i_name=FR175908	7120463D09 FANTOM3,FT311207 RNAdb v2.0
A_30_P01018435	0.128861	1.62203	up	0.632962	1.13288	up	0.0209629	1.43178	down	4.29505	3.79246	4.97673	4.8174	5.24751	5.09274	4.51093	4.44131	4.65197	P	A	P	P	P	P	P	P	P	lincRNA:chr18:47327300-47333819 forward strand					chr18	47329131	47329190	+	ncRNA							TGATCTCTCACATGTTATGGTGGCCCAGCAAGACCCTGATGACTGAAGTGCCGCTCTGGC	Agilent mouse V1
mmu_26929_PI428960544	0.846314	1.08055	up	0.915853	1.04746	up	0.891167	1.03159	down	3.6877	2.6201	1.87903	3.09164	2.66237	2.7681	3.04936	2.23778	3.10038	A	A	A	A	A	A	A	A	A						chr10	75757986	75807977	-	ncRNA	ncRNA	2635			ExtractFromSourceData	FR168300	AGAATGTCTAGCATCTGTTTTATGGAGGAAGACAAAGCCTGGTCAAAGGCAGTGGGATTC	fRNAdb	http://www.ncrna.org/frnadb/detail.html?i_name=FR168300	D830029B03 FANTOM3,FT329158 RNAdb v2.0
mmu_26234_PI428960544	0.363214	1.55842	up	0.127486	1.88888	up	0.566644	1.21205	up	4.04482	3.82693	2.57309	4.90946	3.99812	3.45751	4.28011	4.66987	4.24746	P	A	A	P	P	A	P	P	P						chr11	33871108	33873471	+	ncRNA	ncRNA	2528			ExtractFromSourceData	FR182046	AGCCCTTGGGTAAGGATACTGAGATGGAAATCTCATCTTTTCTTAACTGTTCTCGTAAAA	fRNAdb	http://www.ncrna.org/frnadb/detail.html?i_name=FR182046	A330094H22 FANTOM3,FT316910 RNAdb v2.0
mmu_5133_PI428960544	0.498069	1.09453	down	0.315529	1.14302	down	0.284477	1.04431	down	1.73359	2.2482	1.75612	1.75234	1.7154	1.87924	1.71738	1.70349	1.73848	A	A	A	A	A	A	A	A	A						chr16	73892089	73894573	-	ncRNA	ncRNA	2485			ExtractFromSourceData	FR139904	GATCCTTGTGTCACTTTTAGGACTCTGTGACTATTTTGTGGCCCAATATTCATATTTCTT	fRNAdb	http://www.ncrna.org/frnadb/detail.html?i_name=FR139904	9430057G01 FANTOM3,FT313344 RNAdb v2.0
A_30_P01023133	0.703698	1.08488	up	0.413713	1.12685	up	0.859164	1.03869	up	3.92149	3.46672	3.66411	3.43498	3.67627	4.29368	4.09801	3.84274	3.62848	P	A	A	A	P	P	P	P	A						chr6	129203942	129238501	-	lncRNA	lncRNA	475				NONMMUT124496	TTCACTATCCCATATCAATGAATCTTCTATGTTTCACTCCAGTGCTGCAGCATGAAAAAA	NONCODE		NONMMUT124496.1//NONMMUT059079.2//NONMMUT059078.2
mmu_1741_PI428994341	0.773386	1.05952	up	0.703247	1.15195	down	0.530684	1.22051	down	4.72251	4.19104	3.78977	4.344	4.28373	4.32582	3.58655	3.6367	4.86784	P	A	A	P	P	P	P	A	P						chr11	51086347	51086406	-	ncRNA	ncRNA	411			ReannotationFromAgilent	uc.185+	GGCACAGTTTATGTTACAGAAGAAAAACATGGCAAGGAACAGATTTTCAGATAAGATACT	UCR
A_30_P01018349	0.102986	1.54917	down	0.101759	1.40923	down	0.661933	1.0993	up	4.52423	3.98517	4.02008	3.06317	3.85445	3.71737	3.9262	3.72716	3.39139	P	A	P	A	P	P	P	P	P						chr18	36289935	36291716	+	lncRNA	lncRNA	1781				NONMMUT031987	GAAATCCACATGCAGATCTTTTAAGACTTAAAAAGTGGTCATAGAGAAGACTGAGTGACT	NONCODE		NONMMUT031987.2
mmu_21502_PI428960544	0.262983	1.25936	up	0.897308	1.02042	down	0.228288	1.28507	down	1.74259	2.22011	1.79738	2.42427	1.84188	2.49199	1.7205	2.18808	1.76401	A	A	A	A	A	A	A	A	A						chr10	114194802	114222159	+	ncRNA	ncRNA	487			ExtractFromSourceData	FR223978	GGTCCATAAATGCCTGTTGAAGGACTAATTGAATGATCAATACTACAGAATACAGATGTG	fRNAdb	http://www.ncrna.org/frnadb/detail.html?i_name=FR223978	4930473D10 FANTOM3,FT36498 RNAdb v2.0
mmu_19253_PI428960544	0.524788	1.11802	up	0.538578	1.04197	down	0.380443	1.16494	down	2.57869	2.34782	2.56679	2.22512	2.82499	2.92601	2.37623	2.52947	2.40966	A	A	A	A	A	A	A	A	A						chr1	60600782	60602556	-	ncRNA	ncRNA	1778			ExtractFromSourceData	FR028436	GCAGGTACACAATTTGTGGTCATTGGAAGAGAAAGTAGTATCTAAGTTTTGTTTCTTACA	fRNAdb	http://www.ncrna.org/frnadb/detail.html?i_name=FR028436	D230005H13 FANTOM3,FT327226 RNAdb v2.0
mmu_28479_PI428960544	0.1953	1.6078	up	0.217057	1.6545	up	0.880244	1.02905	up	2.20324	3.03009	3.69949	3.63457	3.53118	3.82235	3.99954	3.88996	3.22252	A	A	A	P	P	P	P	P	A						chr2	115329482	115333077	-	ncRNA	mRNAlike lncRNA				ExtractFromSourceData	n266278	AATCTAAAGCAAAAGGCAAAACAGCTACTGTCTCATCTTCCACGATGCTCTACATGTGGG	NONCODEv3.0	http://www.noncode.org/search.php?keyword=n266278&sbt=Search	NONMMUT039194
mmu_28111_PI428960544	0.0902551	1.97184	up	0.293394	1.47162	up	0.14967	1.3399	down	10.6947	10.6063	11.9042	12.1554	11.7758	12.2126	11.9595	11.2891	11.6289	P	P	P	P	P	P	P	P	P						chr1	9788266	9820419	+	ncRNA	noncoding	1966			ExtractFromSourceData	FR171848	GCCCTCTCCTGCTGATACTTGTTTTATTCAACTGAACATCCCCACTTACGCTTTTTAATG	fRNAdb	http://www.noncode.org/search.php?keyword=n263598&sbt=Search	NONMMUT000115
mmu_30799_PI428960544	0.219515	1.17335	up	0.273893	1.1334	down	0.0166537	1.32987	down	4.02291	4.08937	3.66521	3.98083	4.2603	4.22824	3.68813	3.85433	3.69308	P	A	A	P	P	P	P	A	A						chr6	34827591	34828000	-	ncRNA	noncoding	1751			ExtractFromSourceData	FR206347	CTGTGGCTGGACAAGTTGTTTGGTTTAAATGAAGTTATAAACAGTCATTCTGGATGAGCC	fRNAdb	http://www.noncode.org/search.php?keyword=n294129&sbt=Search	NONMMUT056331
mmu_12515_PI428960544	0.239882	1.19112	down	0.111882	1.27443	down	0.24481	1.06994	down	2.06542	2.39889	1.81094	1.80783	1.74256	1.9679	1.72001	1.71314	1.79255	A	A	A	A	A	A	A	A	A						chr4	6688003	6689839	-	ncRNA	ncRNA	1836			ExtractFromSourceData	FR389576	TCCTACAATCTCATCTAGGATCCTTCATAGGTCATTAAACTCCAAGTTATGACCTATTTT	fRNAdb	http://www.ncrna.org/frnadb/detail.html?i_name=FR389576	E130020G01 FANTOM3,FT330673 RNAdb v2.0
A_30_P01029803	0.0748726	1.48627	up	0.367725	1.41453	up	0.899582	1.05072	down	2.21353	2.41016	2.08172	3.2322	2.50408	2.68421	3.70309	2.26163	2.24164	A	A	A	A	A	A	P	A	A						chrX	34354766	34357195	-	lncRNA	noncoding	2412				FR163153	AGTGACTGTTTCAAAGGCACACATAGGTTCTGCACTCTGCTAGTCGCCCTGAATATAAAC	fRNAdb		ENSMUST00000170210//FR163153//NONMMUT072138.2//NONMMUT072139.2
A_30_P01021928	0.883206	1.04412	down	0.128313	1.63399	up	0.0546238	1.70609	up	4.92571	3.84374	4.0972	3.78418	4.35756	4.53805	5.28937	5.01622	4.68628	P	A	P	P	P	P	P	P	P	lincRNA:chr13:54397214-54407430 forward strand					chr13	54397480	54397539	+	ncRNA							AAGATTTATAGGGTGACCCTCCAGCAGGAGAGATTTCACTGACACTAGAACACTTCACTT	Agilent mouse V1
mmu_22017_PI428960544	0.107293	1.13415	up	0.051864	1.11116	down	0.0207517	1.26023	down	7.40157	7.32267	7.2765	7.38321	7.50348	7.65889	7.19207	7.24801	7.10445	P	P	P	P	P	P	P	P	P						chr2	135819739	135820472	+	ncRNA	ncRNA	733			ExtractFromSourceData	FR115953	ATGGCAATCTGTACTGTGTTTTGGGGTTTTTGTTTGTTTGTTTGGTTAGTTTGGTTTGGT	fRNAdb	http://www.ncrna.org/frnadb/detail.html?i_name=FR115953	D930028C12 FANTOM3,FT329728 RNAdb v2.0
mmu_24330_PI428960544	0.318888	1.33987	down	0.418724	1.34592	up	0.191296	1.80336	up	3.78303	3.29817	3.16247	2.46302	2.94653	3.56784	4.24997	2.96975	4.30974	P	A	A	A	A	A	P	A	P						chr1	118298724	118301011	+	ncRNA	ncRNA	2270			ExtractFromSourceData	FR218587	CAGCCCAGAACTCATTTGCAAACAAGCAAAATAGACAAAATCAGCAGGTTGTATTAATTT	fRNAdb	http://www.ncrna.org/frnadb/detail.html?i_name=FR218587	9930021F02 FANTOM3,FT314696 RNAdb v2.0
A_30_P01028034	0.136107	1.49527	down	0.793513	1.02061	down	0.153255	1.46507	up	3.62101	3.86756	3.72461	3.28507	3.60723	2.57967	3.8043	3.76498	3.55561	A	A	P	A	P	A	P	A	A	lincRNA:chr13:24611851-24612400 reverse strand					chr13	24611886	24611945	-	ncRNA							GCTATCTATCAAGTCCTTTCTCAAGATGTCTTCAGATGCCCATCTTTCACAAAATTCCCT	Agilent mouse V1
mmu_26278_PI428960544	0.769304	1.05701	up	0.380068	1.1996	up	0.496235	1.1349	up	2.33993	2.27236	1.72328	2.21929	2.46075	1.8955	2.14642	2.73225	2.24456	A	A	A	A	A	A	A	A	A						chr9	102600487	102603332	-	ncRNA	ncRNA	2838			ExtractFromSourceData	FR116697	TGGTTTAAGTAAGACGTGGAACCAACCACTCATTGATTAAAAAGAAGGAGGAGGAGGAGG	fRNAdb	http://www.ncrna.org/frnadb/detail.html?i_name=FR116697	G930020B07 FANTOM3,FT334499 RNAdb v2.0
A_30_P01033379	0.470927	1.26941	down	0.0729248	1.92659	down	0.136803	1.51771	down	5.56099	6.41113	5.26713	4.91761	5.46415	5.82502	4.42546	4.95827	5.01737	P	P	P	P	P	P	P	P	P						chr10	83980790	83986015	+	lncRNA	noncoding	1524				FR324200	TAACTCACATAGGAGTACTGCAATGGGTAAAAGGCCCTAGAGACCTAGAAAATGGGCTGT	fRNAdb		FR324200//NONMMUT006605.2
mmu_2475_PI428960544	0.652779	1.12335	down	0.688635	1.1766	up	0.393566	1.32173	up	4.40522	3.63663	4.81413	4.15127	4.11674	4.08456	4.498	3.80223	5.25964	P	A	P	P	P	P	P	P	P						chr7	150192825	150195890	+	ncRNA	ncRNA	3066			ExtractFromSourceData	FR309037	ACATCTGCATTGTCCACTGGCTTCTGTAAAGAAGTCAGAAGTCTGTACCCCAACTAAAGG	fRNAdb	http://www.ncrna.org/frnadb/detail.html?i_name=FR309037	A430071C20 FANTOM3,FT317310 RNAdb v2.0
mmu_25209_PI428960544	0.320423	1.30509	up	0.0650469	1.19989	up	0.735739	1.08768	down	9.64907	9.51272	9.79714	9.7214	9.69527	10.6947	10.0113	9.7942	9.9421	P	P	P	P	P	P	P	P	P						chr19	6457418	6460107	-	ncRNA	ncRNA	2688			ExtractFromSourceData	FR347290	TATCACTGGATGAGACTAGATGCTTCCTTAGCCACTCCCCTCTGTTGAATAAAGTTTCTC	fRNAdb	http://www.ncrna.org/frnadb/detail.html?i_name=FR347290	D030057O13 FANTOM3,FT326390 RNAdb v2.0
mmu_29044_PI428960544	0.382044	1.11782	down	0.687869	1.04997	down	0.512456	1.06462	up	4.23238	4.70621	4.45315	4.18432	4.24591	4.47945	4.22784	4.52797	4.42489	P	A	P	P	P	P	P	P	P						chr11	57539176	57540413	+	ncRNA	noncoding	2179			ExtractFromSourceData	FR111374	CACTAAGTGCTACCCTGACTTAAGGAGGAAATAGATTACATGAGGGATATTTTTATATGA	fRNAdb	http://www.noncode.org/search.php?keyword=n273837&sbt=Search	NONMMUT009887
A_30_P01018405	0.135392	1.15232	up	0.0369766	1.32784	up	0.13192	1.15231	up	8.8461	8.72665	9.05101	9.03344	9.01505	9.18889	9.46922	9.20609	9.17568	P	P	P	P	P	P	P	P	P	lincRNA:chr1:64686823-64728598 forward strand					chr1	64728449	64728508	+	ncRNA							AAGACTGTTGAGCCAGCCCAAGAAGTGGCCTTGAGGATTTTCCCCCCATAAAAGAATAAT	Agilent mouse V1
mmu_257_PI428960544	0.855922	1.03027	down	0.967605	1.00663	up	0.793925	1.0371	up	1.89924	2.31764	1.72057	1.71709	1.91068	2.18062	1.8673	2.25189	1.84685	A	A	A	A	A	A	A	A	A						chr7	150508680	150516555	-	lncRNA	noncoding	1723			ExtractFromSourceData	FR092575	TAAAAAGCTGTTGTGTTGGTGGGAGTATGTTACAGTTGCCATTGAAAACTAGAATCTTTT	fRNAdb	http://asia.ensembl.org/Multi/Search/Results?q=ENSMUST00000179010;site=ensembl	FR092575//NONMMUT127931.1//NONMMUT064316.2
A_30_P01028903	0.245681	1.07082	down	0.0489148	1.21676	down	0.0860335	1.13629	down	6.77766	6.54663	6.66312	6.61463	6.51509	6.56154	6.51917	6.25748	6.36162	P	P	P	P	P	P	P	P	P	lincRNA:chr14:62263564-62307496 forward strand					chr14	62266272	62266331	+	ncRNA							AAATTCCAGAGGGAGAAAGCTCTGTAGGGGGCCTGCTCTGACTAGCAAGTCACCGAGGGT	Agilent mouse V1
A_30_P01028298	0.301464	1.12792	down	0.778039	1.0813	up	0.505598	1.21962	up	2.03011	2.22526	2.2014	1.90804	1.79177	2.23596	1.81719	1.98117	2.99671	A	A	A	A	A	A	A	A	A	lincRNA:chr15:99762797-99786472 forward strand					chr15	99776883	99776942	+	ncRNA							TCTTTAGGTTGAACCTTTCTTTCATCTCTGTATGTCCTCAAGGCTACAGTCACAGTTTCA	Agilent mouse V1
mmu_5731_PI428960544	0.407207	1.39023	down	0.533695	1.24635	down	0.506762	1.11545	up	12.4888	12.2605	10.9892	11.5613	11.0186	11.7325	11.6382	11.5595	11.5876	P	P	P	P	P	P	P	P	P						chr17	81253006	81253065	-	ncRNA	ncRNA	1733			ReannotationFromAgilent	FR231422	CCCTTGAACTGTGAGTTGAAATAAAGTCTTCCTTCCTTAAGTTGCTTTCATCAGTATACT	fRNAdb		gb|AK085875$1320$353|riken|D830021I19$1320$353|nap|NAP086997-1$1320$353
mmu_19734_PI428960544	0.863285	1.07819	down	0.822114	1.10638	down	0.945166	1.02615	down	2.94346	3.30417	1.71865	2.72483	1.8784	3.03723	2.96328	2.79516	1.77031	A	A	A	A	A	A	A	A	A						chr13	4356844	4358415	-	ncRNA	ncRNA	1571			ExtractFromSourceData	FR053024	ACAGGCGTTTGTCTGCACTCAAGAACTGCATTAGGCGAAAAGAGTAGGGCTTAAAATAAT	fRNAdb	http://www.ncrna.org/frnadb/detail.html?i_name=FR053024	F830205M04 FANTOM3,FT333439 RNAdb v2.0
mmu_11520_PI428960544	0.583032	1.07526	up	0.960068	1.00673	down	0.187124	1.08249	down	7.31051	7.17013	6.74145	7.20784	7.10159	7.2267	7.11288	7.13607	6.94412	P	P	P	P	P	P	P	P	P						chr18	37815560	37818793	+	ncRNA	ncRNA	3234			ExtractFromSourceData	FR355646	TACAGGATTACAGACATGCACACCACCCTTGGATTTCTTCTGTGCTGTGGATTAAACTCG	fRNAdb	http://www.ncrna.org/frnadb/detail.html?i_name=FR355646	D930022P05 FANTOM3,FT329545 RNAdb v2.0
mmu_2556_PI428960544	0.00126554	2.30455	down	0.36638	1.05718	up	0.00108541	2.43634	up	5.92897	6.07588	6.08509	4.63856	4.7386	5.09933	6.0821	6.02239	6.22615	P	P	P	P	P	P	P	P	P						chr1	9591103	9621248	-	ncRNA	ncRNA	585			ExtractFromSourceData	FR137411	AACTAAGTTCAATGCAGCTCAACAGCTATGAGAAGTATGCCGCTGTGGGATGTTCAGAGT	fRNAdb	http://www.ncrna.org/frnadb/detail.html?i_name=FR137411	2310007M24 FANTOM3,FT33485 RNAdb v2.0
A_30_P01023762	0.330014	1.30273	up	0.537694	1.21937	up	0.766344	1.06836	down	1.85861	2.92684	2.09971	2.50201	2.90174	2.62603	2.19911	2.42793	3.11653	A	A	A	A	A	A	A	A	A	lincRNA:chr4:130039725-130069550 reverse strand					chr4	130050813	130050872	-	ncRNA							ATGTATAATCCTCCAGAAAAGTCCAGACTCCTTGGCTTAGAAGCCAAGGCCTTGAGAATC	Agilent mouse V1
mmu_30630_PI428960544	0.307266	1.95851	up	0.305912	1.94182	up	0.942178	1.00859	down	1.87508	1.9951	4.37814	3.42939	3.95318	3.77502	3.63409	3.70058	3.78588	A	A	P	P	P	A	P	A	A						chr19	45046607	45059040	-	ncRNA	ncRNA	1839			ExtractFromSourceData	FR133583	GTTTCCTCCAAAGTCCTCAAATGCTTCAGATCCAACAAAAGGCAGTCCTATAAGTGCTAC	fRNAdb	http://www.noncode.org/search.php?keyword=n293002&sbt=Search	NONMMUT034861
A_30_P01027827	0.051911	1.58818	down	0.0842492	1.47877	down	0.100076	1.07399	up	2.82766	2.31973	1.99289	1.68901	1.69966	1.7495	1.7883	1.90287	1.75593	A	A	A	A	A	A	A	A	A						chr19	44653018	44654777	+	lncRNA	noncoding	2400				FR318940	AATGTCTGCTTTCTATTGTTTCCTTTCTTGATGGGCCACAGCTCCTGGAGGTTTTCAGAG	fRNAdb		FR318940//NONMMUT034848.2
mmu_16763_PI428960544	0.686173	1.08054	up	0.1821	1.24649	up	0.410068	1.15358	up	5.59443	5.89819	5.32602	6.07765	5.67692	5.39934	5.7869	6.13579	5.84956	P	P	P	P	P	P	P	P	P						chr12	71059392	71064645	+	ncRNA	ncRNA	1513			ExtractFromSourceData	FR209268	TTTCTGACAGGTTTGTGGTGGTGATAAACCATTTTTGGCCCCTAACGACCTGCAAAGCAA	fRNAdb	http://www.ncrna.org/frnadb/detail.html?i_name=FR209268	4931431M02 FANTOM3,FT37461 RNAdb v2.0
A_30_P01019937	0.196819	1.25915	up	0.109552	1.13137	up	0.49958	1.11295	down	3.72676	3.47788	3.58655	3.56394	3.96137	4.26324	3.72442	3.872	3.72899	A	A	A	A	P	P	A	A	P	lincRNA:chr9:118291593-118324230 reverse strand					chr9	118305363	118305422	-	ncRNA							TGACCCCAAGATCCTTTAGCCAGTGAAGGAGACAGCAGCCAGGGTTCCAACCTGTCCACT	Agilent mouse V1
mmu_367_PI428960544	0.0192384	1.15284	down	0.0100841	1.39532	down	0.0728644	1.21033	down	6.13891	6.11459	6.06625	5.89464	5.81885	5.99069	5.82077	5.47361	5.58358	P	P	P	P	P	P	P	P	P						chr4	116406203	116406437	-	ncRNA		235			ExtractFromSourceData	ENSMUST00000174966	TGTTGTAGCTGGAACTAATTCTGTAGACTAGCTGGTCTCAAACTCACAGAGATCCACCTG	Ensembl	http://asia.ensembl.org/Multi/Search/Results?q=ENSMUST00000174966;site=ensembl
A_30_P01017638	0.87149	1.07455	up	0.557173	1.30193	down	0.252287	1.39899	down	4.28911	2.59291	4.12938	3.4855	4.3012	3.53591	2.91452	3.19572	3.75922	P	A	P	A	P	A	A	A	A						chr16	40651650	40653314	+	lncRNA	noncoding	3046				FR016628	ATGAGCAATGGAAGTGCCCACTCTTAAGCAATTGGTCACTTGTGATGATTAGTATGCTGT	fRNAdb		FR016628//NONMMUT026621.2
mmu_12756_PI428960544	0.245675	1.17639	down	0.883088	1.03219	up	0.302721	1.21426	up	1.88297	2.29911	1.72465	1.70809	1.72266	1.7729	1.72413	2.4824	1.83734	A	A	A	A	A	A	A	A	A						chr2	41082623	41082682	-	ncRNA	ncRNA	3004			ReannotationFromAgilent	FR329849	GCTTTCATGAATGGAAATGTTAATGGGAACAATTTCCAATAGCAGTCAGGAGAGGGAAGC	fRNAdb		gb|AK032577$2944$0|riken|6430601A15$2944$0
A_30_P01028184	0.166058	1.64136	up	0.275215	1.38984	up	0.380414	1.18097	down	4.9897	4.85971	6.00202	5.79154	5.76647	6.4381	5.96854	5.66432	5.64332	P	P	P	P	P	P	P	P	P	lincRNA:chr18:69957420-69957776 forward strand					chr18	69957452	69957511	+	ncRNA							AAGCCCTTCCATTGCATTACAGAGAAAGACGCCAGGAAGAACAAACTCTAAGAGCATGAG	Agilent mouse V1
mmu_14267_PI428960544	0.00196906	3.44109	up	0.463907	1.15195	down	0.00046	3.96396	down	4.82322	4.18432	4.81306	6.13268	6.50084	6.53566	4.43063	4.62637	4.15136	P	A	P	P	P	P	P	P	P						chr10	62706895	62707295	+	ncRNA	ncRNA	400			ExtractFromSourceData	FR130090	TCTCCTACCTGTTGCTGGCGAGAGAACGTCTTTCCCATACTGGTTCTGACTTTTTGGAGG	fRNAdb	http://www.ncrna.org/frnadb/detail.html?i_name=FR130090	9530080M15 FANTOM3,FT314115 RNAdb v2.0
mmu_3679_PI428990136	0.697648	1.0577	down	0.0401341	1.35695	down	0.0775166	1.28293	down	5.51733	5.44603	5.8794	5.31508	5.49108	5.79382	5.26786	5.06184	5.19193	P	P	P	P	P	P	P	P	P						chr1	138022754	138027760	-	ncRNA	ncRNA	2050			ExtractFromSourceData	FR141121	ACTGCCACTGTCACACCTGTACTGTTCACAGAGCATAGATGAGAAATAAACTTTTCTTGT	fRNAdb	http://www.ncrna.org/frnadb/detail.html?i_name=FR141121	6530439I21 FANTOM3,FT310510 RNAdb v2.0
A_30_P01032413	0.0704733	1.64637	up	0.150876	1.41787	down	0.00089	2.33433	down	2.94292	2.1584	2.0989	3.05914	2.96497	3.33397	1.89606	2.03864	1.75435	A	A	A	A	A	P	A	A	A						chr11	3639810	3649102	-	lncRNA	lncRNA	3369				NONMMUT008307	AAGTAGGAAAAGGCAAAGGAGGAAGCCCACCACCAACCATCCTCCAGCTCCCTCTTGACC	NONCODE		NONMMUT008312.2//NONMMUT008307.2
mmu_5866_PI428960544	0.169224	1.38283	up	0.297366	1.21646	up	0.311151	1.13676	down	3.78807	4.09778	3.29873	4.02924	4.05401	4.50419	4.06074	4.04179	3.93011	A	A	A	P	P	P	P	P	A						chr6	98942674	98947590	-	ncRNA	ncRNA	4075			ExtractFromSourceData	FR376646	GAATAAAACAGAAACTTAAGGACAAATGGGAAGTTGTCCACAGTTTAACAACAACAACTG	fRNAdb	http://www.ncrna.org/frnadb/detail.html?i_name=FR376646	A130020K16 FANTOM3,FT315078 RNAdb v2.0
mmu_25346_PI428960544	0.0434887	1.42958	down	0.623652	1.12898	down	0.345444	1.26626	up	2.73426	2.33932	2.30017	1.88158	2.15565	1.78975	2.84159	2.18895	1.81815	A	A	A	A	A	A	P	A	A						chr6	65655675	65656784	+	ncRNA	ncRNA	1109			ExtractFromSourceData	FR029300	GCTTGGAGATATTTAGCTCATTATCTTTCCTTTTCAAGTACAATGACAGAGAAAGAACAG	fRNAdb	http://www.ncrna.org/frnadb/detail.html?i_name=FR029300	A930038C07 FANTOM3,FT320628 RNAdb v2.0
A_30_P01028926	0.871452	1.04124	down	0.314184	1.23534	up	0.203582	1.28629	up	4.75731	5.10692	5.62599	4.99787	4.78019	5.53724	5.30723	5.53003	5.56768	P	P	P	P	P	P	P	P	P	lincRNA:chr7:6302922-6306477 forward strand					chr7	6306288	6306347	+	ncRNA							AAATCCAGCCAGAAATGCCGGCCCAGTGTTAATCCATCACAAAGAAATGCCCGCATTAAA	Agilent mouse V1
A_30_P01019779	0.0620966	1.85735	up	0.0969745	1.65437	down	0.00291101	3.07275	down	6.27906	6.12323	7.06996	7.73971	7.10449	7.30779	5.87399	5.97941	5.44	P	P	P	P	P	P	P	P	P						chr8	109145335	109151921	-	lncRNA	lncRNA	326				NONMMUT131600	GGCCCACTTTGTTGATGGATTATATTCACCAAATCTAATTAAACAAAATGGGATGTCTTC	NONCODE		NONMMUT131600.1//NONMMUT067114.2//NONMMUT067113.2
mmu_19322_PI428960544	0.764398	1.09395	down	0.883123	1.04385	down	0.817091	1.048	up	3.55063	3.73513	2.60657	2.76766	3.31766	3.41835	2.93764	3.19533	3.5736	A	A	A	A	A	A	A	A	A						chr14	18764829	18764888	-	ncRNA	ncRNA	518			ReannotationFromAgilent	FR313654	GAGGAAGCTTGGCTACTGTAGCATAAAGTATTATCTCATTAACAGAGGGAAATAAACTCC	fRNAdb		gb|AK088911$441$17|gb|AK041706$504$1177|tc|TC1642566$457$19|tc|TC1607412$504$1177
mmu_17131_PI428960544	0.814334	1.03069	down	0.0194423	1.47443	down	0.00548321	1.43052	down	8.01334	7.86104	7.51624	7.69574	7.93491	7.62914	7.20033	7.26096	7.24887	P	P	P	P	P	P	P	P	P						chr5	113515345	113516827	-	ncRNA	ncRNA	1484			ExtractFromSourceData	FR249325	CTGTAAGAGGTTTTTTGGCACAGACAAGCAAGTCAGAAATCCAGCTGACTGCACTGAATG	fRNAdb	http://www.ncrna.org/frnadb/detail.html?i_name=FR249325	8430408O14 FANTOM3,FT311936 RNAdb v2.0
mmu_23204_PI428960544	0.814382	1.05236	up	0.244572	1.32426	down	0.0507522	1.3936	down	3.91465	4.12681	3.2354	3.93751	3.96347	3.59677	3.44204	3.51566	3.1036	A	A	A	P	P	A	P	P	A						chr9	100660660	100662834	+	ncRNA	ncRNA	2189			ExtractFromSourceData	FR136493	AAGCACTGAGCAGAGTATCTTGAATCTTTTCTACAGTAATCCTATTACTGCCTTCAAAAT	fRNAdb	http://www.ncrna.org/frnadb/detail.html?i_name=FR136493	C430036L18 FANTOM3,FT325317 RNAdb v2.0
mmu_18917_PI428960544	0.00651975	1.60319	up	0.157294	1.26751	up	0.128714	1.26483	down	3.53347	3.31253	3.69365	4.10485	4.14469	4.33293	3.65566	4.17803	3.73196	A	A	A	P	P	P	P	P	A						chr14	27424161	27426773	+	ncRNA	ncRNA	2613			ExtractFromSourceData	FR287989	GCTCTGAGAATTGTATTGTGGTGAAGCTAGAAAAAGTAGTTAAATTTGGGGTGAAATATC	fRNAdb	http://www.ncrna.org/frnadb/detail.html?i_name=FR287989	D830009C01 FANTOM3,FT329031 RNAdb v2.0
mmu_15737_PI428960544	0.155278	2.31233	up	0.538219	1.40397	up	0.0373136	1.647	down	3.54979	2.04727	4.41017	4.54088	4.61676	4.47764	3.59206	3.59636	4.28734	A	A	P	P	P	P	P	A	P						chr13	3497672	3497731	+	ncRNA	ncRNA	1239			ReannotationFromAgilent	FR213371	AAGCCAGTTTTTGTGTGTATGTGTGGTTAAAAGGTCAATGATGAAAATGGCACATAATGC	fRNAdb		gb|AK013191$724$455|tc|NP743588$724$455|riken|2810429I04$724$455|nap|NAP090905-1$724$455
mmu_2459_PI428960544	0.247033	1.37661	down	0.538094	1.20873	down	0.614402	1.13889	up	2.02256	2.70914	2.98211	2.47601	1.87373	1.9807	1.74233	2.71791	2.4331	A	A	A	A	A	A	A	A	A						chr9_random	147588	147647	-	ncRNA	ncRNA	1838			ReannotationFromAgilent	FR340535	AGGGAGCTGGAAAGGTGGCTTAGAGTTTAAAAGTACACTTTTCTTGCAGAAAACACAGGT	fRNAdb		gb|AK134642$1778$0|riken|6330511B08$1778$0
A_30_P01031570	0.251205	1.47056	up	0.14087	1.72268	up	0.452881	1.17144	up	6.22702	6.35814	7.40969	7.15463	6.94919	7.56013	7.82879	7.11134	7.40868	P	P	P	P	P	P	P	P	P						chr17	35087191	35089413	-	lncRNA	noncoding	3057				FR154355	CAGACCCTGCCCAGACCGGTGGAGAACAAAGAAGGGTGAAAACACGGCAAACCGTGTGGG	fRNAdb		FR154355//FR148649//FR041307//NONMMUT029377.2//NONMMUT029376.2//NONMMUT029374.2//NONMMUT029373.2//NONMMUT029366.2//NONMMUT029365.2//NONMMUT029364.2//NONMMUT029363.2//NONMMUT029362.2//NONMMUT029361.2//NONMMUT029360.2//NONMMUT029359.2//NONMMUT029358.2//NONMMUT029357.2//NONMMUT029356.2//NONMMUT029355.2//NONMMUT029354.2//NONMMUT029353.2
A_30_P01020930	0.980672	1.00268	up	0.772146	1.03421	down	0.819608	1.03697	down	5.34337	5.36424	5.30299	5.43842	5.53495	5.04881	4.98915	5.36401	5.51186	P	P	P	P	P	P	P	P	P	lincRNA:chr4:73870498-73881323 reverse strand					chr4	73875225	73875284	-	ncRNA							TGTTTGCGCATATGTTTCATAAGGTATGTTTCTGATGTATATGCCCGACTACAGATTGTG	Agilent mouse V1
mmu_18437_PI428960544	0.81398	1.10929	down	0.587069	1.25041	down	0.756905	1.12722	down	4.37575	3.04971	4.34485	3.18873	3.58229	4.55039	3.6437	4.14756	3.01183	P	A	P	A	P	P	A	P	A						chr8	70887328	70890562	-	ncRNA	ncRNA	3470			ExtractFromSourceData	FR065586	ACGAAAGGTCTGGGAGATGAGTGGAACTCGGGGACATAATGTGAAACTCACAAAGAATCA	fRNAdb	http://www.ncrna.org/frnadb/detail.html?i_name=FR065586	4022422P04 FANTOM3,FT35124 RNAdb v2.0
mmu_27067_PI428960544	0.0786	1.64375	down	0.412114	1.21434	down	0.0182771	1.35361	up	3.10231	2.65983	2.0831	1.8955	2.03463	1.76412	2.17938	2.36633	2.45899	A	A	A	A	A	A	A	A	A						chr3	146451442	146451501	+	ncRNA	ncRNA	850			ReannotationFromAgilent	FR346593	TTGGATGAATCTCAGAAGAAACTTTAAACTCTGAACTGTAAGTCAGCCAAACATATACCC	fRNAdb		gb|AK039285$717$73|tc|TC1629053$717$73|riken|A330015G17$717$73|nap|NAP080431-1$717$73
mmu_20024_PI428960544	0.181079	1.22165	down	0.0212213	1.42052	down	0.236565	1.1628	down	10.2484	10.3939	10.0006	9.72476	9.86491	10.1867	9.55831	9.75991	9.80538	P	P	P	P	P	P	P	P	P						chr5	130351918	130351977	-	ncRNA	ncRNA	1026			ReannotationFromAgilent	FR191010	AAACAAAACACAGGGGAGGGTATGGGGGACTTTTGGGATAGCATTGGAAATGTAAATGAG	fRNAdb		gb|AK134653$898$68|riken|6330514A22$898$68
mmu_29505_PI428960544	0.790083	1.07079	up	0.887976	1.03171	up	0.77354	1.03788	down	5.41144	4.87382	5.91272	5.44038	5.22975	5.82388	5.46042	5.44731	5.42538	P	P	P	P	P	P	P	P	P						chr2	26523194	26524301	-	ncRNA	noncoding	3464			ExtractFromSourceData	FR141113	AATCTGTGTTCTACTCCTTAAATTGTACCACCCTCTGGACTTCCTAAGCTCCTGATTTAC	fRNAdb	http://www.noncode.org/search.php?keyword=n280426&sbt=Search	NONMMUT036365
mmu_6653_PI428960544	0.0384136	1.85672	down	0.513744	1.16749	down	0.01351	1.59035	up	5.09061	5.43746	4.47468	4.08988	3.97324	4.26137	4.82632	4.98284	4.52334	P	P	P	P	P	P	P	P	P						chr9	68785043	68786842	+	ncRNA	ncRNA	1799			ExtractFromSourceData	FR231634	ATTGTTCAGAGAAAGATAACTCTTCAGCGATAGCCATGATCCAGCGCTGTGCTGATTTCT	fRNAdb	http://www.ncrna.org/frnadb/detail.html?i_name=FR231634	9630011F03 FANTOM3,FT314313 RNAdb v2.0
A_30_P01026689	0.303901	1.12258	down	0.471455	1.08187	down	0.10979	1.03763	up	1.77014	2.16903	1.72526	1.71347	1.70575	1.74477	1.79091	1.72902	1.80392	A	A	A	A	A	A	A	A	A						chr4	101353783	101399185	+	lncRNA	lncRNA	618				NR_040640	TCCAGTATGTTCTTTTTCTACAATACATTGCAAAGCAGCTGTTTCTGGAAAGTCGGCTCG	RefSeq		ENSMUST00000123107//FR124451//NONMMUT048345.2//NR_040640.1
A_30_P01029975	0.85299	1.04656	up	0.474698	1.19256	down	0.271155	1.24808	down	3.0138	2.36633	2.08405	2.90112	2.26407	2.49595	2.56278	2.12824	2.01099	A	A	A	A	A	A	A	A	A						chr3	34756020	34757375	+	lncRNA	lncRNA	1355				NONMMUT110847	GACCCTGGGACCCCTCACTTGCTAGGCAAGTGCCCCTCCGTCTATATGGCCAGTTCTCTT	NONCODE		NONMMUT110847.1
A_30_P01022834	0.0713289	2.01518	up	0.359432	1.13434	down	0.043454	2.2859	down	3.81311	3.95259	4.26309	5.77227	4.84131	4.44793	4.01031	3.61528	3.85763	A	A	P	P	P	P	P	A	A	lincRNA:chr6:4841700-4847400 forward strand					chr6	4843334	4843393	+	ncRNA							AAATCCCTGGCTCAAAGGTCAACGAAAGAAAGCTAACTTTTCCTTAAGCCAGGTCTCGGT	Agilent mouse V1
A_30_P01023479	0.407768	1.13496	down	0.1323	1.27761	up	0.00108652	1.45003	up	4.8631	4.44861	5.08797	4.73957	4.5279	4.58428	5.14881	5.16621	5.14499	P	A	P	P	P	P	P	P	P						chr9	7216834	7220872	+	lncRNA	lncRNA	4038				NONMMUT067946	CTGGAACTCTGAAGTTAAATCAGAACTGAGTAAGTCATCATTTTCATACAGGCATTTTTC	NONCODE		NONMMUT067946.2
mmu_5599_PI428960544	0.16068	1.31725	up	0.0513098	1.72248	up	0.29926	1.30763	up	2.59764	2.56769	2.22032	2.62603	2.70126	3.25095	2.8023	3.6965	3.24029	A	A	A	A	A	A	A	A	A						chr5	77077044	77079089	+	ncRNA	ncRNA	2049			ExtractFromSourceData	FR029252	CGATTTCACATCTGCGAGCAGAAAGCCATTAACAATCCAGTAAACATTACCCCAAGGTTA	fRNAdb	http://www.ncrna.org/frnadb/detail.html?i_name=FR029252	6330597M22 FANTOM3,FT310034 RNAdb v2.0
mmu_4193_PI428960544	0.680388	1.17826	down	0.362912	1.51251	down	0.325049	1.28368	down	2.65413	3.71203	1.95789	2.23468	2.76296	2.61645	1.95901	2.73392	1.8403	A	A	A	A	A	A	A	A	A						chr1	21794229	21796105	-	ncRNA	ncRNA	1878			ExtractFromSourceData	FR351971	TCATTTGAATATTGTGGCCCTGGAGTGCCACATTCCAAGTTGCTGCTTGGAACTTGTTGA	fRNAdb	http://www.ncrna.org/frnadb/detail.html?i_name=FR351971	A630006G22 FANTOM3,FT318409 RNAdb v2.0
A_30_P01026789	0.370889	1.27999	down	0.122899	1.49257	down	0.318791	1.16608	down	1.81329	2.30368	2.83727	2.34358	1.71055	1.83172	1.72347	1.72065	1.77672	A	A	A	A	A	A	A	A	A						chr3	86961615	86966377	+	lncRNA	noncoding	875				FR030511	CAACCTCTAATTATAGTTTCCATGCAGGAGCAGGAAAGATTCAGGTTGGACACAAAGAAC	fRNAdb		FR030511//NONMMUT043740.2
mmu_17208_PI428960544	0.450184	1.13531	up	0.391531	1.13803	down	0.168937	1.29201	down	7.1204	7.2222	6.77215	7.39401	7.39155	6.87844	6.88347	7.07431	6.59734	P	P	P	P	P	P	P	P	P						chr9	20302258	20302317	-	ncRNA	ncRNA	1171			ReannotationFromAgilent	FR197285	ATTGCCACAGTACCACAAAACACTAGAGCTGGCAAAATGGCTCAGAAGGTAAAGGTGCTT	fRNAdb		ref|NM_001082485$3479$2766|ref|NM_001135019$3468$2766|ens|ENSMUST00000174462$3477$2746|gb|AK020507$943$168
mmu_12541_PI428960544	0.484653	1.15403	down	0.651129	1.0976	down	0.573265	1.05141	up	6.33314	6.00012	5.44545	5.86297	5.6418	5.65391	5.68707	5.97888	5.7097	P	P	P	P	P	P	P	P	P						chr13	36512885	36515364	+	ncRNA	ncRNA	2480			ExtractFromSourceData	FR252121	AGGATTATAGCTGTGTATCTTCATACCTGACTGCTTGGGCTTTCTGTTCAATTTTGTTTT	fRNAdb	http://www.ncrna.org/frnadb/detail.html?i_name=FR252121	C230046B06 FANTOM3,FT324650 RNAdb v2.0
mmu_7234_PI428960544	0.0151895	1.8809	up	0.629725	1.07711	down	0.000449	2.02593	down	7.86345	7.71238	8.38531	8.72001	8.94654	9.02886	7.9031	7.82673	7.90984	P	P	P	P	P	P	P	P	P						chr7	99229598	99231046	-	ncRNA	ncRNA	1448			ExtractFromSourceData	FR175732	CACTGCCCAGTCTCCAGATTCTTTTAAAGATAAGCCAAGAATCTAGACTTTATGTAAAAT	fRNAdb	http://www.ncrna.org/frnadb/detail.html?i_name=FR175732	4931412I15 FANTOM3,FT37424 RNAdb v2.0
mmu_8582_PI428960544	0.712676	1.04171	down	0.0678969	1.35923	up	0.0134285	1.41593	up	4.47797	4.23498	4.72419	4.44337	4.32819	4.48869	4.94908	4.72136	5.09508	P	A	P	P	P	P	P	P	P						chr1	62837491	62841306	-	ncRNA	ncRNA	895			ExtractFromSourceData	FR077606	TGAAAACTAAGGAAGAGAGCAAAGTAACACAGGGGGAAATCCAGGGCTCTCTGAAGAATC	fRNAdb	http://www.ncrna.org/frnadb/detail.html?i_name=FR077606	4930487H11 FANTOM3,FT36581 RNAdb v2.0
A_30_P01021739	0.398501	1.05541	down	0.138833	1.14468	down	0.266008	1.08458	down	7.37977	7.26171	7.13814	7.11661	7.16429	7.26533	6.96247	7.01116	7.22118	P	P	P	P	P	P	P	P	P						chr2	94174489	94178909	-	lncRNA	lncRNA	4420				NONMMUT109383	AAAGCAGACAGGCAACACCCACATAAACACGCTTGCTAAAATTTTGGCTCTCTCCTAAGC	NONCODE		FR303066//NONMMUT109383.1
A_30_P01017580	0.109672	1.22714	up	0.0211441	1.64	up	0.0564725	1.33644	up	4.22817	4.17442	4.58691	4.68688	4.49891	4.6896	5.33181	4.90425	4.89453	P	A	P	P	P	P	P	P	P	lincRNA:chr5:113920850-113950200 forward strand					chr5	113939629	113939688	+	ncRNA							AAAGACAGAAATCAGACCCAGAAACCTCCCCATGGAGGGAGACAGGCTGGCAGCCTTGGA	Agilent mouse V1
mmu_28922_PI428960544	0.988947	1.00487	down	0.325005	1.39829	down	0.127224	1.39152	down	2.75801	3.23513	1.8107	2.7956	2.84251	2.14472	2.25374	1.91239	2.18671	A	A	A	A	A	A	A	A	A						chr12	88535463	88537799	-	ncRNA	XIST	4306			ExtractFromSourceData	FR352467	GAAGGAAGCTTTCATGGTAGAGTTTTGACACTTTGGAATTTTGAATAACAAGAATCTACC	fRNAdb	http://www.noncode.org/search.php?keyword=n272394&sbt=Search	NONMMUT015126
mmu_21982_PI428960544	0.577216	1.20935	up	0.977323	1.01025	up	0.282491	1.19708	down	3.91989	2.98194	2.38785	3.52077	3.26692	3.3247	2.73475	3.21459	3.38448	P	A	A	A	P	A	A	A	A						chr7	97535868	97537546	+	ncRNA	ncRNA	1677			ExtractFromSourceData	FR034412	CCAGATACAAATGAATGTATACCAGGAAGTGAGTAGCAGGACATTTCTCATAAATAACTA	fRNAdb	http://www.ncrna.org/frnadb/detail.html?i_name=FR034412	A230069F06 FANTOM3,FT316237 RNAdb v2.0
mmu_25754_PI428960544	0.28083	1.38602	down	0.61762	1.23624	down	0.768085	1.12116	up	4.12631	3.57637	3.05823	3.54064	2.9944	2.81302	2.47748	3.24436	4.12119	P	A	A	P	P	A	A	A	P						chr15	30133197	30134779	+	ncRNA	ncRNA	1582			ExtractFromSourceData	FR314091	GGGCACACTGATGTTTGCTTAGGAATTGTTAACTTCAATTTCTTGGGCTTGGACTTATTG	fRNAdb	http://www.ncrna.org/frnadb/detail.html?i_name=FR314091	7120408L22 FANTOM3,FT311011 RNAdb v2.0
mmu_2140_PI428960544	0.899483	1.02238	down	0.0667665	1.09548	up	0.519082	1.12	up	6.51823	6.45165	6.33868	6.1615	6.1842	6.86707	6.57729	6.56181	6.56415	P	P	P	P	P	P	P	P	P						chr1	195063239	195065217	-	ncRNA	ncRNA	1979			ExtractFromSourceData	FR174051	AGAGGTTCTCCTTCTACAAAAGAACACAAATGTTGCTGAATTACTCCCTTCCACACCATC	fRNAdb	http://www.ncrna.org/frnadb/detail.html?i_name=FR174051	B930082B02 FANTOM3,FT322873 RNAdb v2.0
mmu_3299_PI428960544	0.0661767	1.5988	up	0.887448	1.03147	down	0.0228172	1.64912	down	6.50755	6.49046	5.76277	7.03579	7.04969	6.70628	6.10978	6.53342	5.98347	P	P	P	P	P	P	P	P	P						chr15	68175349	68178536	-	ncRNA	ncRNA	3186			ExtractFromSourceData	FR255661	CCTTACTTGTCACGTCTTCTTGTTTTGAAACTACTGGTGAATTGATGATCACTTAGATTT	fRNAdb	http://www.ncrna.org/frnadb/detail.html?i_name=FR255661	6030447N08 FANTOM3,FT39430 RNAdb v2.0
mmu_30296_PI428960544	0.29587	1.18567	down	0.203722	1.16523	down	0.872103	1.01755	up	4.37824	4.15416	3.8797	3.89744	4.13999	3.63754	3.94522	3.8815	3.92354	P	A	P	P	P	A	P	P	A						chr17	79318346	79320140	-	ncRNA	noncoding	3586			ExtractFromSourceData	FR177632	GGTCACTTGCTCTAAAGTTGTAAAAACATCACAGAATCTATAGGTTGTTTCACACTTGAA	fRNAdb	http://www.noncode.org/search.php?keyword=n290661&sbt=Search	NONMMUT030702
A_30_P01024613	0.330344	1.3794	down	0.393066	1.3382	down	0.847295	1.03079	up	3.21576	2.4029	1.82949	1.8561	2.24835	1.95159	1.78256	2.01394	2.39077	A	A	A	A	A	A	A	A	A	lincRNA:chr13:67133350-67155575 forward strand					chr13	67140776	67140835	+	ncRNA							ACAATGATTTATTTCTATTACATAATGTCTCATAACTTATAAGCAATATTTACTTCATTT	Agilent mouse V1
mmu_9830_PI428960544	0.999623	1.00008	up	0.797229	1.04519	up	0.606657	1.04511	up	9.03344	8.8412	9.54919	9.06753	9.09328	9.26336	9.02662	9.23218	9.35631	P	P	P	P	P	P	P	P	P						chr1	74897468	74926527	+	ncRNA	ncRNA	1931			ExtractFromSourceData	FR170792	GCTCCCAGCCTCACCACACCTTCTATCTAACAAATATCTGATGGAGGCTTTTCAAGTTTT	fRNAdb	http://www.ncrna.org/frnadb/detail.html?i_name=FR170792	K530021E11 FANTOM3,FT334976 RNAdb v2.0
mmu_30083_PI428960544	0.431996	1.27557	down	0.89075	1.02555	up	0.331124	1.30817	up	3.9708	3.23798	3.37951	3.58536	3.43311	2.51639	3.58284	3.37193	3.74274	A	A	A	P	P	A	P	A	A						chr2	124906713	124908204	-	ncRNA	mRNAlike lncRNA				ExtractFromSourceData	n288732	GCATTACAGTGTAAGGCATTCAAGAACAGTGTATAATACTGAAATCACGTATATTTGTGG	NONCODEv3.0	http://www.noncode.org/search.php?keyword=n288732&sbt=Search	NONMMUT039600
mmu_23937_PI428960544	0.111639	1.64979	down	0.0915101	1.67717	down	0.94547	1.0166	down	2.94956	3.54199	2.6651	1.84707	2.62711	2.51561	2.63381	1.89565	2.38909	A	A	A	A	A	A	A	A	A						chr12	30211770	30215980	-	ncRNA	ncRNA	1529			ExtractFromSourceData	FR372613	GAAGCCACTGAATGCTGCAGTTGGACAAAGTTTATTGCAAATAAATCTCATTTCTTTTCA	fRNAdb	http://www.ncrna.org/frnadb/detail.html?i_name=FR372613	A330044H08 FANTOM3,FT316661 RNAdb v2.0
mmu_5797_PI428960544	0.253348	1.21141	down	0.00874956	1.44548	down	0.268747	1.19322	down	3.10154	3.02625	3.32391	2.58572	3.22532	2.81059	2.68041	2.68959	2.48704	A	A	A	A	A	A	A	A	A						chr2	71658847	71661589	+	ncRNA	ncRNA	2742			ExtractFromSourceData	FR068935	TTCTAGAGATATTACTGGAACAATGGAAGGTTTAATAAAAAGGGAGAAAAAGCTGCTCTG	fRNAdb	http://www.ncrna.org/frnadb/detail.html?i_name=FR068935	D630036F20 FANTOM3,FT328772 RNAdb v2.0
mmu_22376_PI428960544	0.313522	1.41665	down	0.553007	1.15641	up	0.134216	1.63823	up	3.0984	3.48691	2.5403	1.94175	2.5615	3.11491	3.43979	3.40685	2.90796	A	A	A	A	A	A	A	A	A						chr13	64253888	64255904	+	ncRNA	ncRNA	2020			ExtractFromSourceData	FR368438	AAACTGCCTAAATTAACAAATCAAAGCAGCCAATAGTGTGACCTTATTTTTAGCCACATC	fRNAdb	http://www.ncrna.org/frnadb/detail.html?i_name=FR368438	4930568A15 FANTOM3,FT37184 RNAdb v2.0
mmu_28432_PI428960544	0.550704	1.08505	down	0.391309	1.24668	down	0.611815	1.14897	down	2.93823	3.16465	3.12125	3.10116	2.62369	3.146	2.84302	2.15738	3.26943	A	A	A	A	A	A	A	A	A						chr14	21519861	21522232	-	ncRNA	ncRNA	2211			ExtractFromSourceData	FR196920	CTGGCCTTTTATGATTATTTATATAATGAGAGGGATAAAGGAGTCTGGCAAGCACTGAGC	fRNAdb	http://www.noncode.org/search.php?keyword=n265936&sbt=Search	NONMMUT019875
mmu_19381_PI428960544	0.620142	1.15516	up	0.155409	1.59246	up	0.00217977	1.37857	up	6.35917	6.29201	7.47363	6.88512	6.83031	7.03365	7.38486	7.42162	7.33209	P	P	P	P	P	P	P	P	P						chr12	109232148	109234536	-	ncRNA	ncRNA	2389			ExtractFromSourceData	FR387839	CTCTAAATGCGTTTAACCAGCTGGGAGGAGGCCCAGCCTTGTAAATAAAATGTGGTTTTG	fRNAdb	http://www.ncrna.org/frnadb/detail.html?i_name=FR387839	A130003N20 FANTOM3,FT314917 RNAdb v2.0
A_30_P01022226	0.383223	1.36155	up	0.414153	1.20379	down	0.191449	1.63902	down	1.85837	2.48697	2.48378	1.94505	2.91553	3.30427	1.76952	1.83645	2.42038	A	A	A	A	A	A	A	A	A	lincRNA:chr10:3227840-3233588 reverse strand					chr10	3230385	3230444	-	ncRNA							AATCTAGAACTGAGACAGTCAGCACCTCAGACTTGACCTCAGATTCTATACTTGGCTGTG	Agilent mouse V1
mmu_4967_PI428990136	0.337618	1.47093	up	0.407903	1.40415	up	0.721639	1.04756	down	4.40885	3.96703	5.65677	5.25345	5.09527	5.35411	5.37683	5.26794	4.85699	P	A	P	P	P	P	P	P	P						chr16	29540511	29544884	-	ncRNA	ncRNA	1045			ExtractFromSourceData	FR157604	AACAGGTCTGTGAGAAGACTAGAGTTTTCTCTGGGTGGAAGAACTGAACGCGAAAGTCAA	fRNAdb	http://www.ncrna.org/frnadb/detail.html?i_name=FR157604	4833406H12 FANTOM3,FT35825 RNAdb v2.0
mmu_10417_PI428960544	0.389487	1.12971	up	0.877063	1.02649	down	0.206323	1.15964	down	3.33033	3.2306	3.81668	3.59369	3.63976	3.67203	3.22918	3.34145	3.69382	A	A	P	A	P	A	A	A	A						chr12	85163508	85168611	-	ncRNA	ncRNA	5103			ExtractFromSourceData	FR135073	CTCTAAATAAATAAAGAAACCATGTTTATGTTATGGGGAGGGCCCTTTTTATAGCAGAAC	fRNAdb	http://www.ncrna.org/frnadb/detail.html?i_name=FR135073	D130032L21 FANTOM3,FT326705 RNAdb v2.0
A_30_P01023076	0.00710391	2.71333	down	0.183605	1.34327	down	0.00591285	2.01994	up	6.53644	6.46066	5.78289	4.73182	4.61191	5.11606	5.62528	6.01618	5.86127	P	P	P	P	P	P	P	P	P						chr10	42691089	42710968	-	lncRNA	noncoding	3648				FR186012	TCAGTATCTTGAGATGAGCATCCTGGAAAAGTTAAAGGTTTTTGTTTTTACCCCTCCCCC	fRNAdb		FR186012//NONMMUT081903.1//NONMMUT005442.2
mmu_21091_PI428960544	0.294157	1.2566	up	0.560862	1.0842	down	0.189656	1.36241	down	6.2881	6.44862	6.03762	6.94578	6.69967	6.11745	5.99397	6.42136	6.00909	P	P	P	P	P	P	P	P	P						chr18	34774401	34784225	-	ncRNA	ncRNA	257			ExtractFromSourceData	FR061096	TCAAAAACATTGTGCTTCTCAGTATTCTGAGCTCTTAGAGACTACTGAGACTCCAAAACG	fRNAdb	http://www.ncrna.org/frnadb/detail.html?i_name=FR061096	2610007E11 FANTOM3,FT33868 RNAdb v2.0
mmu_2557_PI428960544	0.745786	1.03935	down	0.0920285	1.28072	down	0.0016628	1.23223	down	12.6968	12.7537	12.2522	12.5272	12.5427	12.4657	12.203	12.27	12.1588	P	P	P	P	P	P	P	P	P						chr5	81508666	81508725	+	ncRNA	ncRNA	1532			ReannotationFromAgilent	FR011323	TGTATGATCCTTCCTTCAGACTCTGCTCTGAACTTTGTCTCTGTACTCCTTCCATAGGTA	fRNAdb		gb|AK039475$1080$392|riken|A330048G02$1080$392
mmu_20143_PI428960544	0.000159	2.08354	down	0.0362326	1.35315	down	0.0108273	1.53977	up	8.55846	8.44923	8.36076	7.29811	7.46847	7.42476	8.16327	8.13306	7.76317	P	P	P	P	P	P	P	P	P						chr13	104813297	104825805	-	ncRNA	ncRNA	2010			ExtractFromSourceData	FR122880	TTGATTTGATTTTTACAAGGCTGGGCATCAAACCTCCGGCTTCTTCACCCATGCTAGCAA	fRNAdb	http://www.ncrna.org/frnadb/detail.html?i_name=FR122880	4930472G13 FANTOM3,FT36493 RNAdb v2.0
A_55_P2100194	0.24165	1.17347	down	0.294964	1.41808	down	0.570227	1.20845	down	7.20155	7.06299	7.27691	6.84916	7.25568	6.74428	6.33347	6.19577	7.5004	P	P	P	P	P	P	P	P	P		LOC102634459	102634459		uncharacterized LOC102634459	chr3	127819935	127934521	-	lncRNA	noncoding	2557				FR367309	TAATTCCTTTGTGGGCCAGATTCTGTTTCCCAATGGCTTGTGTAAATAAATGCACTAGTT	fRNAdb		FR367309//NONMMUT045218.2//NR_045704.1
mmu_1005_PI428960544	0.223652	1.31059	down	0.725439	1.09323	down	0.313163	1.19883	up	2.04541	2.71353	1.84222	1.72001	1.77269	1.9378	2.50233	1.80602	1.90701	A	A	A	A	A	A	A	A	A						chr7	127232417	127233130	-	lncRNA	lncRNA	713			ExtractFromSourceData	NONMMUT063716	TTTTTATTAATTCGTTATGTTTTAGCAGTACATAATGTTATTTGTATTATATTAGATTTG	NONCODE	http://asia.ensembl.org/Multi/Search/Results?q=ENSMUST00000180761;site=ensembl	NONMMUT063716.2
mmu_14287_PI428960544	0.114384	1.52096	up	0.35442	1.40518	up	0.795135	1.08239	down	3.26194	3.22067	4.03658	3.95707	3.98403	4.39304	3.2339	4.48673	4.27083	A	A	P	P	P	P	A	P	P						chr8	24806476	24808107	+	ncRNA	ncRNA	1631			ExtractFromSourceData	FR334688	TGCCCGCTTTGTTCCTCTGAAGGATTATGAACCCAAATCTCTTTGTCGCTGTGCATAGAA	fRNAdb	http://www.ncrna.org/frnadb/detail.html?i_name=FR334688	6530426L08 FANTOM3,FT310502 RNAdb v2.0
A_30_P01018404	0.13839	1.20364	up	0.39044	1.08723	up	0.140118	1.10707	down	8.57847	8.58955	8.95308	8.91048	8.88665	9.12618	8.78071	8.86025	8.84212	P	P	P	P	P	P	P	P	P						chr4	99662541	99712973	-	lncRNA	lncRNA	393				NONMMUT117038	ATAAAACCAAAAGCTGCTTTCCTCAGAGGACTTTGTGTTTTTGCACACAGGTCCATCCCG	NONCODE		NONMMUT117038.1//NONMMUT048292.2
mmu_32377_PI428960544	0.532656	1.08768	up	0.272588	1.12596	up	0.818105	1.0352	up	7.26604	7.31487	7.48058	7.27842	7.34285	7.80398	7.71761	7.31068	7.54669	P	P	P	P	P	P	P	P	P						chr13	67005849	67009450	+	ncRNA	lncRNA				ExtractFromSourceData	n413608	TAAATTTTTGACATATACATGTGATGCATTGGCACACCCCTCACACACGCCTGCAAAAAA	NONCODEv3.0	http://www.noncode.org/search.php?keyword=n413608&sbt=Search
mmu_759_PI428960544	0.0219563	1.89179	up	0.150339	1.37328	down	0.00194106	2.59796	down	2.32444	2.56833	3.06122	3.43392	3.83073	3.4486	2.45492	1.97898	2.1472	A	A	A	A	P	A	A	A	A						chr6	143090111	143090384	-	ncRNA		274			ExtractFromSourceData	ENSMUST00000175628	TTTGAGAGATGATCTCACTGTGTAGGCTTGATTGGTCTGGAACTTGTTGTGCAGACAAGG	Ensembl	http://asia.ensembl.org/Multi/Search/Results?q=ENSMUST00000175628;site=ensembl
A_30_P01026793	0.240998	1.58548	up	0.0669607	2.23039	down	0.000408	3.53623	down	3.25115	2.32177	3.90163	4.11274	3.7661	3.59045	2.0701	2.06738	1.86518	A	A	P	P	P	A	A	A	A						chr7	121259520	121295849	+	lncRNA	lncRNA	135				NONMMUT063478	ATTCACCATGAACGATTCCTCTATGAAGTCTGTGAATAACGTGGAAAATGATGGCGATGT	NONCODE		NONMMUT126072.1//NONMMUT126071.1//NONMMUT063478.2//NONMMUT063476.2
mmu_5755_PI428960544	0.509987	1.13167	up	0.289285	1.2532	up	0.52919	1.10739	up	3.30826	2.75888	3.4369	3.32117	3.58908	3.12916	3.19533	3.77354	3.51203	A	A	A	A	P	A	A	A	A						chr6	87801206	87802291	+	ncRNA	ncRNA	1089			ExtractFromSourceData	FR127157	TTCCATTTCAACAGAAGAACAAAATGTTCAACCATAGTCAGACCCAGTCTCAAAATAAGC	fRNAdb	http://www.ncrna.org/frnadb/detail.html?i_name=FR127157	K230003B17 FANTOM3,FT332925 RNAdb v2.0
A_30_P01032434	0.866472	1.01457	down	0.282153	1.16565	down	0.363647	1.14891	down	4.49198	4.69727	4.58497	4.73339	4.38791	4.59029	4.70582	4.19144	4.21355	P	A	P	P	P	P	P	P	P	lincRNA:chr1:138442536-138520766 reverse strand					chr1	138456341	138456400	-	ncRNA							AGAAGCATCTCATGGGAATGAGGATTCATGGTGGCAGTGGATGCTCACTCCTTGGAACCC	Agilent mouse V1
A_30_P01025046	0.00807276	2.06298	down	0.01775	1.47062	down	0.0807489	1.4028	up	6.86563	7.08164	6.72136	6.03568	6.02587	5.47288	6.44266	6.41844	6.13825	P	P	P	P	P	P	P	P	P	lincRNA:chr7:3338500-3360725 reverse strand					chr7	3338564	3338623	-	ncRNA							TTCTCCGTGTTTTCCGTCACCAAGTTGATCTCTGGTTCAAGAAAGTACTCAGAAGCCACA	Agilent mouse V1
mmu_12618_PI428960544	0.0845826	1.76118	down	0.0397875	1.78903	down	0.925055	1.01581	down	5.63828	5.84611	4.9268	4.66523	5.03743	4.25891	4.59037	4.63029	4.67299	P	P	P	P	P	P	P	P	P						chr16	43508708	43512495	+	ncRNA	ncRNA	3781			ExtractFromSourceData	FR245246	TAAACATTTCTGGAGCTAAAGAATTGTGCATTTATTTATCCGCATGCACATACTATGACC	fRNAdb	http://www.ncrna.org/frnadb/detail.html?i_name=FR245246	C530019F01 FANTOM3,FT325402 RNAdb v2.0
mmu_20866_PI428960544	0.928007	1.02173	up	0.666652	1.08894	up	0.670216	1.06578	up	4.81521	4.30815	3.92139	4.69937	4.4039	4.0345	4.58315	4.40992	4.42044	P	A	P	P	P	P	P	P	P						chr1	82738550	82742470	+	ncRNA	ncRNA	3921			ExtractFromSourceData	FR101648	TCTTAAAAAAGATATGCAATTCATCCATGGTCTATAGCAAGCAGGATGAGCCAAGCCTTT	fRNAdb	http://www.ncrna.org/frnadb/detail.html?i_name=FR101648	F930104J06 FANTOM3,FT333866 RNAdb v2.0
mmu_8478_PI428960544	0.441851	1.16275	up	0.0508245	1.59753	up	0.00790017	1.37392	up	7.93118	8.0358	8.70141	8.32933	8.38883	8.60285	8.97064	8.8253	8.89998	P	P	P	P	P	P	P	P	P						chr11	97798156	97847747	-	ncRNA	ncRNA	2686			ExtractFromSourceData	FR162596	TGTTCAAATCTCAGCCCTCATAGTAGCTAACCAGCTGCAATTCCAGCTCCAAGGATCTAT	fRNAdb	http://www.ncrna.org/frnadb/detail.html?i_name=FR162596	A430110C13 FANTOM3,FT313457 RNAdb v2.0
mmu_1124_PI428960544	0.10824	1.2466	down	0.295617	1.25316	up	0.0806041	1.56219	up	2.39524	2.04423	2.23481	1.67458	2.01524	2.03046	2.04876	2.77888	2.82335	A	A	A	A	A	A	A	A	A						chr2	154923525	154925817	-	ncRNA	lincRNA	1398			ExtractFromSourceData	ENSMUST00000142569	CACATACTAAGAAGTACTGGATGGCAAATTAAAAGGTATCAATCTGGGGAAAGATGGCTC	Ensembl	http://asia.ensembl.org/Multi/Search/Results?q=ENSMUST00000142569;site=ensembl	ENSMUSG00000087254
mmu_26134_PI428960544	0.127835	1.22744	down	0.173507	1.19379	down	0.154647	1.02819	up	2.11724	2.20105	1.70423	1.68324	1.71775	1.73455	1.72078	1.75493	1.78018	A	A	A	A	A	A	A	A	A						chr7	48490300	48490359	+	ncRNA	ncRNA	1185			ReannotationFromAgilent	FR042734	TATCTGTAATGGGACATGATTCTTTCTTCTCATGTGCATTAAGGAAGAACACTCACACAC	fRNAdb		gb|AK156779$644$481|riken|F830049H09$644$481
A_30_P01018346	0.0996215	1.39449	down	0.0139699	1.90125	down	0.0960256	1.3634	down	4.04068	4.33252	3.74662	3.36316	3.84978	3.46767	2.91022	3.03776	3.391	P	P	P	A	P	A	A	A	A	lincRNA:chrX:75813213-75829323 reverse strand					chrX	75827923	75827982	-	ncRNA							GGAATAGCTAAGTAGAGCTAGATAAATCCCTTTTGATAGTCACAGAATATGATCAGACTT	Agilent mouse V1
mmu_33973_PI428960544	0.670137	1.06084	down	0.380778	1.13892	up	0.0166721	1.20822	up	7.68495	7.82606	8.28701	7.7746	7.90158	7.8662	8.03183	8.22841	8.10078	P	P	P	P	P	P	P	P	P						chr2	164745020	164745079	+	ncRNA	ncRNA	1121			ReannotationFromAgilent	XR_104757.1	TTTTCTTAACTAGTGATTAATGTGGGGAGGGCCCAGCCCATTGTATATGGTGCTATCCCT	RefSeq		ref|XR_104757$694$374|gb|AK141411$693$374|riken|C530008K20$693$374
[truncated: 53,019 more rows]
