# Supplementary material for: Long Non-coding RNA 332443 Inhibits Preadipocyte Differentiation by Targeting Runx1 and p38-MAPK and ERK1/2-MAPK Signaling Pathways
Source: Front Cell Dev Biol. 2021 Jun 8;9:663959. doi: 10.3389/fcell.2021.663959 (PMC8217766; doi:10.3389/fcell.2021.663959)
Supplement: Supplementary file 5 [file Data_Sheet_3.XLSX]

## Sheet: mRNAs
ProbeName	p ( T Test unpaired [F72_M] Vs [Con_M] P <= 1.0 FC >=1.0 )	FC (abs) ( T Test unpaired [F72_M] Vs [Con_M] P <= 1.0 FC >=1.0 )	Regulation ( T Test unpaired [F72_M] Vs [Con_M] P <= 1.0 FC >=1.0 )	p ( T Test unpaired [R48_M] Vs [Con_M] P <= 1.0 FC >=1.0 )	FC (abs) ( T Test unpaired [R48_M] Vs [Con_M] P <= 1.0 FC >=1.0 )	Regulation ( T Test unpaired [R48_M] Vs [Con_M] P <= 1.0 FC >=1.0 )	p ( T Test unpaired [R48_M] Vs [F72_M] P <= 1.0 FC >=1.0 )	FC (abs) ( T Test unpaired [R48_M] Vs [F72_M] P <= 1.0 FC >=1.0 )	Regulation ( T Test unpaired [R48_M] Vs [F72_M] P <= 1.0 FC >=1.0 )	Con M_1.txt(normalized)	Con M_3.txt(normalized)	Con M_4.txt(normalized)	F72 M_2.txt(normalized)	F72 M_3.txt(normalized)	F72 M_4.txt(normalized)	R48 M_2.txt(normalized)	R48 M_3.txt(normalized)	R48 M_4.txt(normalized)	Con M_1.txt:gIsWellAboveBG_Call	Con M_3.txt:gIsWellAboveBG_Call	Con M_4.txt:gIsWellAboveBG_Call	F72 M_2.txt:gIsWellAboveBG_Call	F72 M_3.txt:gIsWellAboveBG_Call	F72 M_4.txt:gIsWellAboveBG_Call	R48 M_2.txt:gIsWellAboveBG_Call	R48 M_3.txt:gIsWellAboveBG_Call	R48 M_4.txt:gIsWellAboveBG_Call	Description	Symbol	Entrez.Gene.ID	Ensembl.ID	GeneName	Chr	Start	End	Strand	Feature.Type	BioType	length	GO.ID	GO.Term	AnnotationMethod	Primary.Accession	Pro_seq	Source	SourceLink	Xref
A_55_P2101992	0.695846	1.49261	down	0.771788	1.29136	up	0.268209	1.9275	up	3.73688	5.81116	1.74221	2.19195	2.79372	4.57106	3.85097	4.07469	4.47126	A	P	A	A	A	P	A	A	P	Mus musculus olfactory receptor 1107 (Olfr1107), mRNA [NM_146844]	Olfr1107	258841	ENSMUST00000099865	olfactory receptor 1107	chr2	86911351	86911410	-	mRNA			GO:0050911|GO:0007608|GO:0007165|GO:0004984|GO:0016020|GO:0007186|GO:0005886|GO:0004930|GO:0016021|GO:0004871|GO:0050896				AACAAAGATGTGAAAGAAGCAGCCAAGAAGTTCATTGGTAGGGAGAGGAGAACCTCTTGA	Agilent mouse V1
A_51_P340829	0.127924	1.19092	up	0.409001	1.41354	up	0.674098	1.18694	up	7.8356	7.57752	7.79869	7.78318	8.06811	8.11674	9.2995	7.82452	7.58574	P	P	P	P	P	P	P	P	P	Mus musculus expressed sequence AA986860 (AA986860), mRNA [NM_177604]	AA986860	212439	ENSMUST00000039323	expressed sequence AA986860	chr1	132641055	132641114	+	mRNA			GO:0008150|GO:0003674|GO:0005737|GO:0070062				TAGATCTCAAAGCCATTGATAGCAGGGGGCCACTCCCTGGTCTGAGAAAACTGAATATAT	Agilent mouse V1
A_55_P1975245	0.675484	1.24599	up	0.840713	1.12187	down	0.384664	1.39784	down	3.93809	4.36404	2.23205	3.29807	4.13907	4.04892	2.67307	3.25258	4.11082	A	A	A	A	P	A	A	A	A	Mus musculus NACHT and WD repeat domain containing 2 (Nwd2), mRNA [NM_177006]	Nwd2	319807	ENSMUST00000159584	NACHT and WD repeat domain containing 2	chr5	64201445	64201504	+	mRNA			GO:0008150|GO:0003674|GO:0005575				TTTCTAAGAACTAAATGCCTAGGTGGGTTACATGTAGTGTGTGAGTGTTCTGTGAAAAAA	Agilent mouse V1
A_51_P133612	0.0225041	1.70391	up	0.295827	1.40574	up	0.541305	1.21211	down	5.51284	5.2157	5.69738	6.24293	6.52194	5.96761	5.27294	6.02768	6.5993	P	P	P	P	P	P	P	P	P	Mus musculus chromatin licensing and DNA replication factor 1 (Cdt1), mRNA [NM_026014]	Cdt1	67177	ENSMUST00000006760	chromatin licensing and DNA replication factor 1	chr8	125096893	125096952	+	mRNA			GO:0006260|GO:0005515|GO:0007049|GO:0033262|GO:0030174|GO:0000076|GO:0005634|GO:0003677				TCTGAGAGTGAAATTGGGCCTTCTGTAAATATGTGAAGTGTGGTTTCTTTTCAAACCTTA	Agilent mouse V1
A_55_P2085311	0.467728	1.12953	up	0.0262435	1.35038	up	0.286428	1.19552	up	9.04015	8.814	9.15397	8.9637	9.00355	9.56802	9.57843	9.31583	9.41394	P	P	P	P	P	P	P	P	P	Mus musculus neurexophilin 4 (Nxph4), mRNA [NM_183297]	Nxph4	104080	ENSMUST00000095266	neurexophilin 4	chr10	126962668	126962727	-	mRNA			GO:0008150|GO:0005102|GO:0005575				TCCTAACCTTGCTAAAGCAAAAGTCCTGATCAGGGGGCTCTGCCTGGCCCTTGTGCTCTG	Agilent mouse V1
A_55_P2414679	0.956113	1.02628	up	0.769525	1.13155	up	0.810319	1.10258	up	4.19211	3.77723	2.64133	2.74905	3.72284	4.25103	3.10693	3.8003	4.23833	A	A	A	A	P	P	A	A	A	RIKEN cDNA C630004M23 gene [Source:MGI Symbol;Acc:MGI:3642399] [ENSMUST00000181588]			ENSMUST00000181588		chr2	9971087	9971146	+	mRNA							CTAGTTGCATTTTGCCTGACGGTAACAGAAACTGTGATGAGATGATAAATAGGTTTGGTT	Agilent mouse V1
A_55_P2109539	0.0389928	1.61401	up	0.271476	1.17651	down	0.0115279	1.8989	down	6.17055	6.16841	5.73396	6.70934	7.02303	6.4125	5.5759	5.83331	5.96017	P	P	P	P	P	P	P	P	P	Mus musculus tRNA nucleotidyl transferase, CCA-adding, 1 (Trnt1), transcript variant 3, mRNA [NM_001242360]	Trnt1	70047	ENSMUST00000113248	tRNA nucleotidyl transferase, CCA-adding, 1	chr6	106726172	106726231	+	mRNA			GO:0006396|GO:0009022|GO:0052927|GO:0000049|GO:0003723|GO:0016779|GO:0004810|GO:0005524|GO:0042780|GO:0008033|GO:0005622|GO:0005739|GO:0000166|GO:0001680|GO:0052929|GO:0052928|GO:0016740				GTTCGATTTGTTGGACATGCAAAACAGAGAATTCAGGAAGATTATCTTCGAATTTTAAGG	Agilent mouse V1
A_55_P2165078	0.33378	1.25014	down	0.383015	1.2211	down	0.736985	1.02378	up	2.00669	2.69975	1.73932	1.72169	1.81476	1.94303	1.75199	1.84087	1.98834	A	A	A	A	A	A	A	A	A	Mus musculus vomeronasal 2, receptor 24 (Vmn2r24), mRNA [NM_001104639]	Vmn2r24	243628	ENSMUST00000075095	vomeronasal 2, receptor 24	chr6	123766239	123766298	+	mRNA			GO:0008150|GO:0007165|GO:0003674|GO:0016020|GO:0007186|GO:0005886|GO:0004930|GO:0016021|GO:0005575|GO:0004871				AAATGCTATGTGATTCTACTGAGGTCAGCTGACCTTTCGAGAAAGAAGTTCTTTAAATGA	Agilent mouse V1
A_55_P2097264	0.645778	1.07894	up	0.533436	1.13043	up	0.823946	1.04772	up	6.12245	5.71453	6.11273	5.75693	6.17368	6.34796	5.79098	6.12974	6.55962	P	P	P	P	P	P	P	P	P	Mus musculus parathyroid hormone 2 (Pth2), mRNA [NM_053256]	Pth2	114640	ENSMUST00000042754	parathyroid hormone 2	chr7	52437108	52437167	+	mRNA			GO:0007218|GO:0005102|GO:0006171|GO:0005576				ACATGCAGAAGCTGTTGCTACTGGACGCGCCCTGAGCCTAATAAAGAGCCTGTCGCACTG	Agilent mouse V1
A_55_P2317929	0.682286	1.26975	down	0.919247	1.05055	down	0.698422	1.20865	up	3.66196	2.70086	1.74059	1.72371	1.8911	3.45497	3.24011	2.00621	2.64363	A	A	A	A	A	A	A	A	A	predicted gene 11149 [Source:MGI Symbol;Acc:MGI:3642683] [ENSMUST00000068730]			ENSMUST00000068730		chr9	49370989	49371048	+	mRNA							TTTAAACTTGGCGATGACTGGATTCACAGTAAACACTCAAATGGATAATGCCGATTGACA	Agilent mouse V1
A_55_P2175190	0.00304836	1.42145	down	0.0392932	1.11776	down	0.0104106	1.27169	up	7.64161	7.50272	7.55262	7.11679	7.13532	6.92276	7.45564	7.33931	7.42016	P	P	P	P	P	P	P	P	P	Mus musculus centrosomal protein 250 (Cep250), transcript variant 3, mRNA [NM_001129999]	Cep250	16328	ENSMUST00000039994	centrosomal protein 250	chr2	155824373	155824432	+	mRNA			GO:0005813|GO:0010457|GO:0019901|GO:0005814|GO:0042995|GO:0008022|GO:0043234|GO:0005929|GO:0005737|GO:0007049|GO:0030997|GO:0008104|GO:0031616|GO:0000278|GO:0005856|GO:0070062				ACACATGGGAATGAGGCAAAATCACATTTGCTTGCTAACCTGCTACCCAAGAAGTGCCTT	Agilent mouse V1
A_55_P2104332	0.023753	2.05361	down	0.0193063	2.1792	down	0.745924	1.06116	down	12.439	11.9882	11.6184	11.2885	10.9422	10.7005	11.1738	10.9383	10.5622	P	P	P	P	P	P	P	P	P	Mus musculus peroxidasin homolog (Drosophila) (Pxdn), mRNA [NM_181395]	Pxdn	69675	ENSMUST00000122328	peroxidasin homolog (Drosophila)	chr12	30700635	30700694	+	mRNA			GO:0005783|GO:0005578|GO:0005576|GO:0005615|GO:0046872|GO:0031012|GO:0004601|GO:0030198|GO:0016491|GO:0042744|GO:0006979|GO:0055114|GO:0005201|GO:0020037				CTCTGGCCCTCACTTCATGTTAGACTTCTCAGGTTTATATTTAAGTGTTTTTAAATGGAA	Agilent mouse V1
A_55_P1961270	0.212446	1.87103	up	0.128269	2.24723	up	0.270441	1.20107	up	4.39622	2.71473	4.57428	4.52053	4.86945	5.00676	4.95302	4.8808	5.35585	P	A	P	P	P	P	P	P	P	Mus musculus CD72 antigen (Cd72), transcript variant 1, mRNA [NM_001110320]	Cd72	12517	ENSMUST00000107926	CD72 antigen	chr4	43460596	43460655	-	mRNA			GO:0016020|GO:0005887|GO:0030246|GO:0016021				ATGGCCCGGAGCCAGCCAGGCAGTTTTATTGAAATATTTTTAAATACTTTGCACGTGTTA	Agilent mouse V1
A_55_P2040357	0.847097	1.0453	down	0.4036	1.32722	up	0.2972	1.38734	up	4.0671	4.69419	3.83127	3.97286	3.94666	4.48129	4.22817	5.31327	4.27635	A	A	A	P	P	P	P	P	P	Mus musculus bolA-like 1 (E. coli) (Bola1), mRNA [NM_026975]	Bola1	69168	ENSMUST00000107099	bolA-like 1 (E. coli)	chr3	96000513	96000572	-	mRNA			GO:0005739|GO:0008150|GO:0003674|GO:0005576				AGAGAAAGGTCCTGATGAATCGGAAAGGGCCATGATAATAAAAGAGAAGCTGGTGCATGA	Agilent mouse V1
A_55_P2077866	0.01206	1.56169	up	0.391417	1.06965	down	0.0123262	1.67046	down	10.0145	9.89148	9.91775	10.6975	10.7546	10.3009	9.66681	9.98701	9.8785	P	P	P	P	P	P	P	P	P	Mus musculus natural killer tumor recognition sequence (Nktr), mRNA [NM_010918]	Nktr	18087	ENSMUST00000182179	natural killer tumor recognition sequence	chr9	121657241	121657300	+	mRNA			GO:0042277|GO:0006457|GO:0003755|GO:0016853				GTACAGCGAGACACTCTGATGGTCACCATAAGAAACACAGAAAGGAAAAGAAGTTTAAGC	Agilent mouse V1
A_51_P333099	0.0174623	1.86719	down	0.544415	1.10399	up	0.00871663	2.06137	up	10.988	11.0031	10.5107	9.67305	10.2378	9.88847	11.0305	11.1928	10.7068	P	P	P	P	P	P	P	P	P	Mus musculus mitochondrial ribosomal protein S15 (Mrps15), mRNA [NM_025544]	Mrps15	66407	ENSMUST00000030675	mitochondrial ribosomal protein S15	chr4	125728625	125730774	+	mRNA			GO:0005739|GO:0005622|GO:0008150|GO:0031965|GO:0003735|GO:0030529|GO:0005840|GO:0006412|GO:0005763				TGAGGATTCCAGAACCTTGGAAGCTCAAATCATTGCCTTGACTGTCAGGATCCGCAATTA	Agilent mouse V1
A_51_P158552	0.404753	1.16109	up	0.153614	1.37149	down	0.0232043	1.59242	down	6.62877	6.41734	5.92983	6.54772	6.71718	6.35749	5.67244	5.75828	6.17799	P	P	P	P	P	P	P	P	P	Mus musculus zinc finger and SCAN domain containing 12 (Zscan12), mRNA [NM_016684]	Zscan12	22758	ENSMUST00000099720	zinc finger and SCAN domain containing 12	chr13	21461636	21461693	+	mRNA			GO:0008150|GO:0006355|GO:0003700|GO:0005634|GO:0003676|GO:0003677|GO:0046872|GO:0006351				ATGCTTTGTGGTGACATTTCAGCCTTTGCTGTTACGAGACCATAAATATTTGATGAGCAA	Agilent mouse V1
A_51_P180176	0.245786	1.20042	up	0.0227797	1.65143	down	0.0119347	1.98241	down	3.78692	4.17712	3.89395	4.4603	3.92828	4.26	3.40489	2.90129	3.38065	A	A	A	P	P	P	A	A	A	Mus musculus adult male urinary bladder cDNA, RIKEN full-length enriched library, clone:9530096H18 product:itchy, full insert sequence. [AK035725]	Gm16223	433882		predicted gene 16223	chr5	42607453	42607512	+	mRNA			GO:0008150|GO:0003674|GO:0005575				TGGCAGACATTCACTCTGTAAGACAAATGCTTCATGATTCATTTAGGGACCTAGAAATAT	Agilent mouse V1
A_51_P210877	0.261981	1.18577	up	0.309211	1.12201	down	0.06046	1.33045	down	10.3982	10.5291	10.11	10.7417	10.7255	10.3077	10.0504	10.2953	10.1934	P	P	P	P	P	P	P	P	P	Mus musculus PEST proteolytic signal containing nuclear protein (Pcnp), mRNA [NM_001024622]	Pcnp	76302	ENSMUST00000114444	PEST proteolytic signal containing nuclear protein	chr16	56015882	56015941	-	mRNA			GO:0007049|GO:0016567|GO:0043161|GO:0005634				TGTAGTGACTTCAAGAAGCAGCCTGCGGATATTCCTAACACTTGGTTCACTACAGTTTAG	Agilent mouse V1
A_52_P270035	0.038072	1.1842	up	0.0117817	1.28607	down	0.000162	1.52296	down	10.1639	10.1322	9.92432	10.2897	10.3723	10.2901	9.68646	9.77854	9.66648	P	P	P	P	P	P	P	P	P	Mus musculus TSPY-like 2 (Tspyl2), mRNA [NM_029836]	Tspyl2	52808	ENSMUST00000044509	TSPY-like 2	chrX	148771540	148771599	-	mRNA			GO:0045859|GO:0005813|GO:0006355|GO:0030308|GO:0005886|GO:0005730|GO:0006334|GO:0005634|GO:0006351|GO:0005737|GO:0007049|GO:0008156|GO:0016568				AATTGCACTGTGGCCTCAGACTCTGCTACCCCTTCTCCAGAGTTACTCTGCAACTCCTTT	Agilent mouse V1
A_51_P403334	0.00686849	1.21622	down	0.00455649	1.2407	up	0.000647	1.50897	up	7.28353	7.30578	7.19743	7.05693	6.97847	6.90412	7.49461	7.6424	7.58319	P	P	P	P	P	P	P	P	P	Mus musculus CUE domain containing 2 (Cuedc2), transcript variant 2, mRNA [NM_024192]	Cuedc2	67116	ENSMUST00000167861	CUE domain containing 2	chr19	46405047	46405106	-	mRNA			GO:0008150|GO:0003674|GO:0031965|GO:0005737|GO:0005634				TTTTGGAGGCCCTTGCTCTAGTGTTCTATTCTTGGGGCTTCCTTCAAGAGCACAGTAAAA	Agilent mouse V1
A_52_P246703	0.168438	1.69815	down	0.724912	1.15457	up	0.0432611	1.96063	up	3.44011	2.68744	1.89515	1.93747	1.74294	2.05041	3.053	3.33052	2.26127	A	A	A	A	A	A	A	A	A	Mus musculus adenylate kinase 7 (Ak7), mRNA [NM_030187]	Ak7	78801	ENSMUST00000040876	adenylate kinase 7	chr12	107004924	107006761	+	mRNA			GO:0002437|GO:0035082|GO:0003351|GO:0004127|GO:0004550|GO:0005634|GO:0009142|GO:0004017|GO:0007283|GO:0005524|GO:0019205|GO:0006165|GO:0016310|GO:0005737|GO:0006139|GO:0000166|GO:0016301|GO:0007420|GO:0030030|GO:0016740				CTACTTCGACGAGCTTGAAATTCACCCGATACATATCGATGTAGGAAAACTTGAAGACGC	Agilent mouse V1
A_55_P2088535	0.28911	1.11177	down	0.000249	1.65094	up	0.00210563	1.83547	up	9.54742	9.60848	9.69721	9.64834	9.49993	9.24625	10.3956	10.3628	10.2645	P	P	P	P	P	P	P	P	P	Mus musculus small nuclear ribonucleoprotein D2 (Snrpd2), mRNA [NM_026943]	Snrpd2	107686		small nuclear ribonucleoprotein D2	chr7	19738021	19738081	+	mRNA			GO:0006397|GO:0008380|GO:0005634|GO:0071013|GO:0000387|GO:0034709|GO:0005829|GO:0005737|GO:0019013|GO:0030529|GO:0030532|GO:0034715|GO:0005681|GO:0005687|GO:0019012|GO:0034719|GO:0005685|GO:0005689|GO:0070062				AGGCCTGCAGAACCCTGCCCAGTGGGCGAGAAATAAAACCCTGTGCTTTTTGGTAAAAAA	Agilent mouse V1
A_55_P2103884	0.000893	1.34844	up	0.352651	1.06176	down	0.00465488	1.43172	down	9.16375	9.18755	9.11505	9.55896	9.67241	9.52886	8.95866	9.0251	9.22322	P	P	P	P	P	P	P	P	P	Mus musculus predicted gene 3258 (Gm3258), mRNA [NM_011509]	Gm3258	100041294	ENSMUST00000093955	predicted gene 3258	chr10	31133618	31133677	-	mRNA							CGGGAGCTGAAAAGTCGAGGAGTGGCCTACAAATCCAGAGACACAGCAATAAAGACCTAG	Agilent mouse V1
A_55_P2146683	0.617666	1.11161	up	0.245014	1.59445	up	0.349319	1.43435	up	3.33783	2.70782	2.74965	2.70379	3.19277	3.3567	4.48434	2.99498	3.33515	A	A	A	A	A	A	P	A	A	Mus musculus visual cortex cDNA, RIKEN full-length enriched library, clone:K230310D06 product:unclassifiable, full insert sequence. [AK158746]	Gm4657	100043801		predicted gene 4657	chr9	113083607	113083664	-	mRNA							AATCATTGCATCAGATGTGGGGGAGTAGTTACAGGCACACTGTACAACAGAAAAGACTAG	Agilent mouse V1
A_51_P145220	0.210602	2.15828	down	0.750414	1.21438	down	0.0836606	1.77726	up	5.06599	3.61485	2.504	2.49156	2.73724	2.62639	3.58256	3.98441	2.7772	P	A	A	A	A	A	A	A	A	Mus musculus neurofilament, medium polypeptide (Nefm), mRNA [NM_008691]	Nefm	18040	ENSMUST00000022638	neurofilament, medium polypeptide	chr14	68738193	68738252	-	mRNA			GO:0005882|GO:0030424|GO:0043005|GO:0060052|GO:0031594|GO:0045104|GO:0005883|GO:0005623|GO:0031133|GO:0000226|GO:0005622|GO:0005198|GO:0045110|GO:0008088|GO:0005856				GGAGGCGATGGTGCTACCAAATACATCACCAAATCTGTAACCGTCACTCAAAAGGTTGAA	Agilent mouse V1
A_55_P2164040	0.560885	1.11218	up	0.108689	1.25087	up	0.428744	1.1247	up	7.13107	7.03786	6.63611	7.20682	7.33945	6.71895	7.21966	7.33696	7.21722	P	P	P	P	P	P	P	P	P	Mus musculus transcriptional adaptor 2B (Tada2b), mRNA [NM_001170454]	Tada2b	231151	ENSMUST00000031097	transcriptional adaptor 2B	chr5	36818619	36818678	-	mRNA			GO:0005515|GO:0008150|GO:0030914|GO:0005634|GO:0070461				AAGAAAAGGATTTTAAATTTCCTCACAGAAAGTGGGTGGATATCCAGGGATGCTTCCTGA	Agilent mouse V1
A_55_P2023707	0.0896791	3.69138	up	0.402988	1.73837	up	0.0891511	2.12347	down	4.65592	4.53765	2.26867	6.25599	5.75337	5.10534	4.38641	5.31412	4.1549	P	A	A	P	P	P	P	P	A	Mus musculus calmodulin binding transcription activator 1 (Camta1), transcript variant 1, mRNA [NM_001081557]	Camta1	100072	ENSMUST00000097774	calmodulin binding transcription activator 1	chr4	150433926	150433985	-	mRNA			GO:0008150|GO:0003674|GO:0006355|GO:0005737|GO:0005634|GO:0003677|GO:0006351				GCTATCCTTGTTACCCATTCAAAATCAGCTGTACTGTGTGAATGAAATAAAGACATTAAG	Agilent mouse V1
A_55_P1973904	0.0110582	1.16361	down	0.0261642	1.22355	up	0.00304789	1.42373	up	6.53682	6.41931	6.4145	6.24908	6.18509	6.28064	6.76503	6.61137	6.86744	P	P	P	P	P	P	P	P	P	Mus musculus expressed sequence AI606181, mRNA (cDNA clone IMAGE:40126158). [BC116839]	AI606181	226118		expressed sequence AI606181	chr19	41668938	41668997	+	mRNA			GO:0008150|GO:0003674|GO:0005575				TTCCCAGGAATTTTACTTTCCAGAACAGATGAGGCAAAGCTCAATTGGCCATAGAATAAA	Agilent mouse V1
A_55_P2127030	0.761061	1.13893	up	0.769196	1.15752	up	0.972165	1.01632	up	3.24828	2.69928	1.74082	2.03246	2.9417	3.27726	1.75925	3.30967	3.25258	A	A	A	A	A	A	A	A	A	Mus musculus olfactory receptor 820 (Olfr820), mRNA [NM_146675]	Olfr820	258670	ENSMUST00000059244	olfactory receptor 820	chr10	129455276	129455335	+	mRNA			GO:0050911|GO:0007608|GO:0007165|GO:0004984|GO:0016020|GO:0007186|GO:0005886|GO:0004930|GO:0016021|GO:0004871|GO:0050896				CATCTACACTCTTAGAAACAAGCAAGTAAAAATAGCCTTCAAAGATATGCTAAGCAAGAC	Agilent mouse V1
A_52_P5549	0.0109407	1.50854	up	0.661958	1.04106	up	0.0107034	1.44903	down	6.91557	7.17424	6.86174	7.68421	7.64959	7.39722	6.96345	7.1951	6.96717	P	P	P	P	P	P	P	P	P	Mus musculus family with sequence similarity 133, member B (Fam133b), mRNA [NM_001042501]	Fam133b	68152	ENSMUST00000115527	family with sequence similarity 133, member B	chr5	3559681	3561080	+	mRNA			GO:0008150|GO:0005575				TCGGCTTCAGACAGCAAGGATGGTTCAAAAAAGAAAAAGAAGTCCAAGGATGTAACTGAA	Agilent mouse V1
A_52_P10732	0.772448	1.02847	down	0.164276	1.12525	up	0.227768	1.15729	up	10.7037	10.5828	10.5311	10.502	10.3956	10.7984	10.897	10.6095	10.8219	P	P	P	P	P	P	P	P	P	Mus musculus microtubule-associated protein 6 (Map6), transcript variant 2, mRNA [NM_001048167]	Map6	17760	ENSMUST00000127492	microtubule-associated protein 6	chr7	106468650	106468709	+	mRNA			GO:0032418|GO:0008017|GO:0048813|GO:0005516|GO:0048471|GO:0005737|GO:0005794|GO:0005874|GO:0006810|GO:0000226|GO:0005856				TACCACAGATTGTCTATGGATCATGTAGTGCTCCCCTCTCTTGGTGCTATTTCATTCCTG	Agilent mouse V1
A_51_P472393	0.978454	1.00896	up	0.359007	1.231	down	0.428844	1.24204	down	2.05274	2.6949	1.73935	1.89225	1.76446	2.8689	1.75326	1.84367	1.99057	A	A	A	A	A	A	A	A	A	Mus musculus RIKEN cDNA 4930426D05 gene (4930426D05Rik), mRNA [NM_001271580]	4930426D05Rik	74644	ENSMUST00000139804	RIKEN cDNA 4930426D05 gene	chr18	21814204	21814263	+	mRNA							GCTGCAATTTCACAAATGTAACCTTTCAACTTGGGGAGTTCACTTGATAAATAAGGGCCC	Agilent mouse V1
A_55_P2044439	0.000833	4.55617	down	0.0776131	1.22048	down	0.0020605	3.73309	up	11.0031	11.1009	10.9993	8.41941	8.87075	9.24964	10.8661	10.8621	10.5127	P	P	P	P	P	P	P	P	P	Mus musculus MFNG O-fucosylpeptide 3-beta-N-acetylglucosaminyltransferase (Mfng), mRNA [NM_008595]	Mfng	17305	ENSMUST00000018313	MFNG O-fucosylpeptide 3-beta-N-acetylglucosaminyltransferase	chr15	78586430	78586489	-	mRNA			GO:0005515|GO:0045747|GO:0007389|GO:0033829|GO:0005794|GO:0016757|GO:0007275|GO:0046872|GO:0032092|GO:0030173|GO:0016020|GO:0016021|GO:0016740				ATAGAAGGGTTTCTGGAATACATTCCCAGCCCAAGACCCCATCTTCCTACTATGAATGTG	Agilent mouse V1
A_52_P319066	0.389186	1.38062	down	0.512972	1.26766	down	0.326539	1.08911	up	6.75843	7.52395	5.88555	6.44148	6.16894	6.16158	6.43731	6.25937	6.44476	P	P	P	P	P	P	P	P	P	Mus musculus mex3 homolog B (C. elegans) (Mex3b), mRNA [NM_175366]	Mex3b	108797	ENSMUST00000082237	mex3 homolog B (C. elegans)	chr7	90017987	90018046	+	mRNA			GO:0008150|GO:0005737|GO:0003723|GO:0008270|GO:0005634|GO:0046872				CTTTGCTCACAATGGGAACAACAACAATAACGGCAATGGTTACACCTACACAGCGGGGGA	Agilent mouse V1
A_55_P2017476	0.110609	1.63721	up	0.806616	1.05564	down	0.0345336	1.72831	down	6.02532	6.02532	5.21018	6.71382	6.64978	6.03094	5.9195	5.51391	5.59305	P	P	P	P	P	P	P	P	P	Mus musculus nuclear transcription factor-Y beta (Nfyb), mRNA [NM_010914]	Nfyb	18045	ENSMUST00000127832	nuclear transcription factor-Y beta	chr10	82224579	82224638	-	mRNA			GO:0005667|GO:0006355|GO:0003700|GO:0044212|GO:0046982|GO:0005634|GO:0003677|GO:0032403|GO:0006351|GO:0005622|GO:0043565|GO:0016602|GO:0070491|GO:0045893				CACCACCTTTTTGACAGGTATTTGAGAATACCACTGATACACAATACAGTATTTCATGAC	Agilent mouse V1
A_52_P297332	0.0318633	1.43369	down	0.0634773	1.36903	down	0.57024	1.04723	up	9.41699	9.40267	8.95573	8.79361	8.79161	8.63098	8.64265	8.80724	8.96603	P	P	P	P	P	P	P	P	P	Mus musculus axin interactor, dorsalization associated (Aida), mRNA [NM_181732]	Aida	108909	ENSMUST00000109166	axin interactor, dorsalization associated	chr1_random	295729	295875	+	mRNA			GO:0043496|GO:0005515|GO:0005737|GO:0046329|GO:2000016|GO:0019904|GO:0030178|GO:0007275|GO:0048264|GO:0009953|GO:0043508				TGGGCCAATCGTAATAGAACTATACAAGAAACCCACTGACTTTAAAAGAAAGAAATTGCA	Agilent mouse V1
A_51_P200776	0.181082	1.23731	up	0.23664	1.07896	down	0.103953	1.33501	down	9.79167	9.7885	9.6781	10.1189	10.349	9.712	9.6634	9.75193	9.51401	P	P	P	P	P	P	P	P	P	Mus musculus G-rich RNA sequence binding factor 1 (Grsf1), transcript variant 1, mRNA [NM_178700]	Grsf1	231413	ENSMUST00000078945	G-rich RNA sequence binding factor 1	chr5	89088912	89088971	-	mRNA			GO:0042645|GO:0006397|GO:0005739|GO:0005737|GO:0016331|GO:0000166|GO:0003723|GO:0009952|GO:0003676|GO:0008033				AGCAGTTAACGTCTTTAGAAACTTGGCCTCCCTAAGCCTTGACCTGAAGGCATTTGACAT	Agilent mouse V1
A_52_P437230	0.10874	1.18422	down	0.00535226	1.25306	up	0.00812769	1.48391	up	11.3705	11.3132	11.2175	11.1959	11.1338	10.8398	11.6604	11.6692	11.5481	P	P	P	P	P	P	P	P	P	Mus musculus ring-box 1 (Rbx1), mRNA [NM_019712]	Rbx1	56438	ENSMUST00000023036	ring-box 1	chr15	81305549	81305608	+	mRNA			GO:0005515|GO:0031461|GO:0006511|GO:0004842|GO:0016567|GO:0006513|GO:0030891|GO:0016874|GO:0000151|GO:0005634|GO:0031146|GO:0032403|GO:0046872|GO:0006974|GO:0005829|GO:0030163|GO:0005737|GO:0006281|GO:0005680|GO:0008190|GO:0008270|GO:0019005				GTACCCATCTGTTACTCGTCTAGTGACTTCCTGTTAATTATACATTAGATAGAACCATGG	Agilent mouse V1
A_55_P2187243	0.119862	1.7762	up	0.329371	1.65444	up	0.853351	1.0736	down	1.97523	2.70042	3.39267	3.64528	3.57837	3.33104	3.10419	4.41432	2.72883	A	A	A	A	A	A	A	P	A	Mus musculus olfactory receptor 426 (Olfr426), mRNA [NM_001206926]	Olfr426	258134		olfactory receptor 426					mRNA			GO:0050911|GO:0007608|GO:0007165|GO:0004984|GO:0016020|GO:0007186|GO:0005886|GO:0004930|GO:0016021|GO:0004871|GO:0050896				AAAGCCATTAAGGAAATGTTCTGTTCTCAAAAAGTTCGCCGTCTCTGGGAACCGATGTGA	Agilent mouse V1
A_55_P2096702	0.787544	1.07355	down	0.748513	1.14658	up	0.609513	1.23091	up	1.97344	2.70032	1.75669	2.45188	1.74676	1.92465	1.74367	3.33104	1.94777	A	A	A	A	A	A	A	A	A	D83144 Six3a {Mus musculus} (exp=-1; wgp=0; cg=0), partial (5%) [TC1645149]					chr10	61812630	61812689	+	mRNA							TTGAGGGTTTTCTATTACAAGTAGGCGAACTCATTCCTAGCCAGTATAGAGGCTAAGCGG	Agilent mouse V1
A_55_P2043108	0.00858824	1.56637	down	0.731668	1.03193	up	0.000946	1.61639	up	9.02136	8.86879	8.62228	8.16919	8.3166	8.08435	8.80303	8.93929	8.90614	P	P	P	P	P	P	P	P	P	Mus musculus exocyst complex component 4 (Exoc4), mRNA [NM_009148]	Exoc4	20336	ENSMUST00000139132	exocyst complex component 4	chr6	33255327	33255386	+	mRNA			GO:0005515|GO:0043005|GO:0048709|GO:0007268|GO:0045202|GO:0030010|GO:0015031|GO:0006887|GO:0032403|GO:0050850|GO:0006904|GO:0030426|GO:0005737|GO:0000145|GO:0043198|GO:0006612|GO:0043209|GO:0055108|GO:0006810|GO:0043025|GO:0035748|GO:0005794|GO:0044091|GO:0014069|GO:0032584|GO:0030165|GO:0051223|GO:0043234|GO:0047485|GO:0005768				TTCAAACATCCCTACTCCACGCAAATTCCTTGATGCTTCTCAATATTCTGCTGCTGGAGG	Agilent mouse V1
A_55_P2140121	0.781398	1.0301	up	0.0101164	1.66992	down	0.016924	1.72018	down	6.55121	6.74787	6.58512	6.41085	6.82491	6.77679	6.04263	6.0326	5.58964	P	P	P	P	P	P	P	P	P	Mus musculus predicted gene 5129 (Gm5129), non-coding RNA [NR_028426]	Gm5129	332993			chr5	30061960	30061900	-	mRNA						NR_028426	GACATCAGATCCCACAATAAGCTCCTGTCTCAATAAATCAATAAGCTCCTGTATAAATAA	Agilent mouse V1
A_55_P2014520	0.932139	1.01765	up	0.92943	1.00679	up	0.959172	1.01079	down	5.85185	5.67091	5.66588	5.2175	5.95326	6.0936	5.59681	5.88601	5.7351	P	P	P	P	P	P	P	P	P	Mus musculus zinc finger protein 787 (Zfp787), mRNA [NM_001013012]	Zfp787	67109	ENSMUST00000094870	zinc finger protein 787	chr7	6083915	6083974	-	mRNA			GO:0008150|GO:0006355|GO:0005634|GO:0003676|GO:0003677|GO:0046872|GO:0006351				TGGGCTGTTGGCCCACCAGCGCGCTCAGCACGGGGATGGGCTCGGGGTAGCGGTTGGTGA	Agilent mouse V1
A_52_P554382	0.559757	1.34731	up	0.963236	1.01916	down	0.57876	1.37313	down	3.21631	2.69963	2.13434	3.53607	3.87594	1.92852	1.83977	2.68695	3.44143	A	A	A	A	P	A	A	A	A	M.musculus I54 mRNA. [X61497]					chr16	8620884	8620943	-	mRNA							GGGCGGACAGTACATTTGAAGATGACTGTCTACAAAGAATTTTATTCTTCTGTCAACATG	Agilent mouse V1
A_51_P461822	0.743642	1.08578	down	0.332698	1.24598	down	0.36776	1.14755	down	1.96201	2.69815	1.77222	1.95608	1.74161	2.3785	1.74382	1.79933	1.93736	A	A	A	A	A	A	A	A	A	Mus musculus seminal vesicle secretory protein 4 (Svs4), mRNA [NM_009300]	Svs4	20941	ENSMUST00000017142	seminal vesicle secretory protein 4	chr2	164102838	164102897	-	mRNA			GO:0005576				CTAGCAGTTCTGATGGTTCTAATATGGAAGGTGAGAGTTCATATTCAAAGAGAAAGAAGA	Agilent mouse V1
A_51_P372172	0.00411654	2.57979	down	0.15038	1.33098	down	0.000347	1.93827	up	11.5739	11.6038	10.917	10.0367	10.0732	9.88306	11.0352	10.9886	10.8334	P	P	P	P	P	P	P	P	P	Mus musculus procollagen-lysine, 2-oxoglutarate 5-dioxygenase 3 (Plod3), mRNA [NM_011962]	Plod3	26433	ENSMUST00000004968	procollagen-lysine, 2-oxoglutarate 5-dioxygenase 3	chr5	137472079	137472138	+	mRNA			GO:0031418|GO:0005506|GO:0005783|GO:0060425|GO:0051213|GO:0008475|GO:0033823|GO:0001701|GO:0046872|GO:0048730|GO:0008104|GO:0016020|GO:0070831|GO:0001886|GO:0042311|GO:0030199|GO:0016491|GO:0016706|GO:0021915|GO:0016705|GO:0070062|GO:0055114				TGCCCACCACCCGGGGTACTCGATACATCATGGTGTCCTTTGTTGACCCCTGACACTCAA	Agilent mouse V1
A_55_P1958991	0.218673	1.37797	down	0.750465	1.07908	up	0.0802603	1.48695	up	4.76211	3.91037	4.01238	3.96676	3.90071	3.42976	4.39108	4.00635	4.61686	P	A	A	P	P	A	P	A	P	Mus musculus RIKEN cDNA A530032D15Rik gene (A530032D15Rik), mRNA [NM_213615]	A530032D15Rik	381287		RIKEN cDNA A530032D15Rik gene	chr1	85084725	85084784	-	mRNA			GO:0008150|GO:0003674|GO:0005575				TGGCAGTTGGTTCCTTTTTATTGCTATGCAGTCTACTTTGTCTGAGTACCCCAATTTTTT	Agilent mouse V1
A_55_P1997429	0.00717474	1.6553	up	0.827028	1.0154	down	0.0119227	1.68079	down	7.68925	7.7275	7.70263	8.42996	8.68341	8.1873	7.63052	7.55564	7.86708	P	P	P	P	P	P	P	P	P	Mus musculus CWC22 spliceosome-associated protein homolog (S. cerevisiae) (Cwc22), transcript variant 1, mRNA [NM_030560]	Cwc22	80744	ENSMUST00000111818	CWC22 spliceosome-associated protein homolog (S. cerevisiae)	chr2	77734344	77734403	-	mRNA			GO:0008380|GO:0006397|GO:0005737|GO:0016607|GO:0003723|GO:0005681|GO:0005634|GO:0071013				TAGTCACAGCAGAGTTGGCAATGGCCGAGAACAAGGCTCACACAGAGAGCCAGAAGACAG	Agilent mouse V1
A_55_P2152946	0.162776	1.1623	down	0.0124722	1.40418	down	0.0116459	1.2081	down	13.4948	13.6062	13.2281	13.2331	13.1195	13.3255	12.9795	12.922	12.9584	P	P	P	P	P	P	P	P	P	Mus musculus 3 days neonate thymus cDNA, RIKEN full-length enriched library, clone:A630086M08 product:RA8 homolog [Rattus norvegicus], full insert sequence. [AK042381]	Scaf8	106583		SR-related CTD-associated factor 8	chr17	3150860	3150919	+	mRNA			GO:0008380|GO:0006397|GO:0006366|GO:0000166|GO:0003723|GO:0019904|GO:0043175|GO:0005681|GO:0005634|GO:0070063|GO:0003676|GO:0016363				ACAGATGGTTGTGATCTACCCATGTGGTTGCTGGAATTTGAACTCTGGACCTTCAGAAGA	Agilent mouse V1
A_51_P416869	0.0267009	1.60468	down	0.623794	1.06888	up	0.00323405	1.71521	up	11.824	11.8476	11.3285	11.1034	11.0754	10.7745	11.8522	11.7986	11.6376	P	P	P	P	P	P	P	P	P	Mus musculus neural precursor cell expressed, developmentally down-regulated gene 8 (Nedd8), mRNA [NM_008683]	Nedd8	18002	ENSMUST00000163750	neural precursor cell expressed, developmentally down-regulated gene 8	chr14	56281392	56281451	-	mRNA			GO:0005515|GO:0014070|GO:0008104|GO:0006357|GO:0045116|GO:0005634|GO:0031625|GO:0070062				AGACAGCAGCTGATTACAAGATTCTAGGTGGTTCCGTCCTCCACCTGGTGTTGGCTCTTA	Agilent mouse V1
A_51_P358872	0.112508	1.53996	up	0.20758	1.37932	up	0.0697767	1.11646	down	9.33241	8.96254	10.0035	10.0124	10.0205	10.1342	9.81353	9.88647	9.99034	P	P	P	P	P	P	P	P	P	Mus musculus disrupted in schizophrenia 1 (Disc1), transcript variant 2, mRNA [NM_174853]	Disc1	244667	ENSMUST00000075730	disrupted in schizophrenia 1	chr8	127678972	127742017	+	mRNA			GO:0005515|GO:0030424|GO:0021846|GO:0048471|GO:0090128|GO:0030054|GO:0005886|GO:0005783|GO:0045773|GO:0045202|GO:0030177|GO:0005634|GO:0032403|GO:0036064|GO:0005739|GO:0005737|GO:0008104|GO:0051560|GO:0045211|GO:0021799|GO:0060998|GO:0005856|GO:0016055|GO:0060070|GO:0031929|GO:0005871|GO:0005813|GO:0005874|GO:0002052|GO:0000226|GO:0007275|GO:0044297|GO:0021852|GO:0007399|GO:0042384|GO:2000060|GO:…				TGCCTGCCTTGCTGGAAGCCAAGATGCTGGCCCTATCAGAAACACGCATGAAGGCAAACA	Agilent mouse V1
A_55_P2302383	0.105029	1.11862	up	0.554222	1.05668	down	0.0783388	1.18202	down	7.01942	6.90064	6.76627	7.09507	7.00868	7.06773	6.65823	6.79003	6.99946	P	P	P	P	P	P	P	P	P	Mus musculus 11 days embryo whole body cDNA, RIKEN full-length enriched library, clone:2700016B18 product:unclassifiable, full insert sequence. [AK012244]	3300002A11Rik	100503812		RIKEN cDNA 3300002A11 gene	chr12	100598081	100598140	-	mRNA			GO:0008150|GO:0003674|GO:0005575				CTACCTCCTCGTGGCTTAAGCTTCTCTTTCGTTTTCTATTTCTAAGCCTTGATTTAAAGG	Agilent mouse V1
A_55_P1999838	0.013413	1.32035	down	0.00188988	1.62724	up	0.00112472	2.14854	up	7.4244	7.3727	7.35623	7.10421	7.04487	6.80147	8.25766	8.07056	7.9324	P	P	P	P	P	P	P	P	P	Mus musculus cytochrome c oxidase subunit VIIc (Cox7c), mRNA [NM_007749]	Cox7c	12867	ENSMUST00000131011	cytochrome c oxidase subunit VIIc	chr13	86184447	86184506	-	mRNA			GO:0005739|GO:0016020|GO:0004129|GO:0005743|GO:0016021				AAAGTTTAAGAGATGATCTGAAAATTGGATTAAACTCTTGAACTCTTATACTAGAAAAAA	Agilent mouse V1
A_55_P2150578	0.282621	1.49018	up	0.130364	1.43928	up	0.929796	1.03537	down	4.81444	4.71741	4.90541	6.28235	4.74852	5.13286	5.45498	4.82045	5.73787	P	A	P	P	P	P	P	P	P	Mus musculus calcium/calmodulin-dependent protein kinase II, beta (Camk2b), transcript variant 1, mRNA [NM_001174053]	Camk2b	12323	ENSMUST00000002817	calcium/calmodulin-dependent protein kinase II, beta	chr11	5872636	5872695	-	mRNA			GO:0005515|GO:0005516|GO:0090129|GO:2001235|GO:0060291|GO:0051233|GO:0030154|GO:0005829|GO:0005737|GO:0000082|GO:0046777|GO:0000166|GO:0018105|GO:0016301|GO:0048169|GO:0050885|GO:0006816|GO:0005856|GO:0004683|GO:0061003|GO:0005954|GO:0016772|GO:0005524|GO:0002030|GO:0007399|GO:0032222|GO:0016310|GO:0004672|GO:0016529|GO:0016020|GO:0004674|GO:0010976|GO:0060466|GO:0006468|GO:0046686|GO:0016740				CCTGAAGCTCTGGGCAACCTGGTCGAAGGGATGGATTTCCACAGATTCTACTTTGAGAAC	Agilent mouse V1
A_55_P2124016	0.00537975	2.0823	down	0.577202	1.07458	down	0.00565966	1.93778	up	3.49416	3.9151	3.86708	2.48401	2.96175	2.65604	3.44588	3.71414	3.805	A	A	A	A	A	A	A	A	A	Mus musculus 4-nitrophenylphosphatase domain and non-neuronal SNAP25-like protein homolog 1 (C. elegans) (Nipsnap1), mRNA [NM_008698]	Nipsnap1	18082	ENSMUST00000038570	4-nitrophenylphosphatase domain and non-neuronal SNAP25-like protein homolog 1 (C. elegans)	chr11	4794144	4794203	+	mRNA			GO:0005739|GO:0005515|GO:0016020|GO:0097060|GO:0005743|GO:0042165|GO:0019233				TAGCATGGTTGTGCTACCATCCAGGAGAATGTTGATGGAACCAAATTAAATATTTACTGT	Agilent mouse V1
A_66_P130906	0.734579	1.05217	down	0.234833	1.20229	up	0.0328903	1.26502	up	8.03089	7.94528	7.44954	7.75047	7.88084	7.57428	7.97603	8.07086	8.17617	P	P	P	P	P	P	P	P	P	Mus musculus DDB1 and CUL4 associated factor 7 (Dcaf7), mRNA [NM_027946]	Dcaf7	71833	ENSMUST00000106891	DDB1 and CUL4 associated factor 7	chr11	105898559	105908047	+	mRNA			GO:0043234|GO:0005737|GO:0007275|GO:0005634|GO:0080008|GO:0016363				AAGAGTACAACAACAAGGTTCAGCTTGTTGGTTTAGATGAGGAGAGTTCAGAGTTTATTT	Agilent mouse V1
A_55_P2239848	0.716595	1.16097	up	0.598901	1.26466	up	0.886106	1.08932	up	2.84031	2.70313	2.82081	2.04433	3.01352	3.95237	3.57667	3.85097	1.95286	A	A	A	A	A	A	A	A	A	AGENCOURT_12569921 NIH_MGC_136 Mus musculus cDNA clone IMAGE:30287886 5', mRNA sequence [CB589096]	2310061J03Rik	66391		RIKEN cDNA 2310061J03 gene					mRNA							AACATAATATTAGCGATTGGCCTTTGGTTTATTTACATCCCACATCGCCATATTTAATGC	Agilent mouse V1
A_66_P120995	0.346184	1.19492	up	0.217386	1.31234	up	0.610585	1.09826	up	4.48814	3.84108	4.1663	4.42838	4.6822	4.15569	4.38223	4.94146	4.34826	P	A	P	P	P	A	P	P	P	Mus musculus 5-hydroxytryptamine (serotonin) receptor 2A (Htr2a), mRNA [NM_172812]	Htr2a	15558	ENSMUST00000036653	5-hydroxytryptamine (serotonin) receptor 2A	chr14	75106454	75106513	+	mRNA			GO:0008219|GO:0001659|GO:0043267|GO:0050731|GO:0042995|GO:0032403|GO:0006939|GO:0004993|GO:0043025|GO:0007610|GO:0007613|GO:0014832|GO:0070374|GO:0045821|GO:0051209|GO:0010513|GO:0004930|GO:0051967|GO:0046883|GO:0030431|GO:0014065|GO:0007210|GO:0007186|GO:0005887|GO:0007208|GO:0008284|GO:0005886|GO:0048148|GO:0051378|GO:0007202|GO:0007204|GO:0014059|GO:0030425|GO:0044380|GO:0005829|GO:0070852|GO:…				AGAAACCGGGCTGCCATGTTGTTGATGGGTAGCATGGGAGTAAGTTGGTGACATATTGTT	Agilent mouse V1
A_52_P407854	0.0915112	1.20467	up	0.111413	1.18909	up	0.902576	1.0131	down	8.49298	8.41225	8.26313	8.82866	8.66697	8.47865	8.82764	8.47464	8.61566	P	P	P	P	P	P	P	P	P	Mus musculus DET1 and DDB1 associated 1 (Dda1), mRNA [NM_025600]	Dda1	66498	ENSMUST00000098645	DET1 and DDB1 associated 1	chr8	73996126	73997713	+	mRNA			GO:0008150|GO:0003674|GO:0005575				AGAGTACCCGTCAGAACAGATCATTGTGACAGAAAAGACGAACATACTTCTGCGGTACCT	Agilent mouse V1
A_51_P497563	0.600329	1.04919	up	0.15244	1.15194	up	0.294578	1.09794	up	6.66397	6.69004	6.41188	6.8083	6.64623	6.51917	6.6491	6.83182	6.89717	P	P	P	P	P	P	P	P	P	Mus musculus vacuolar protein sorting 18 (yeast) (Vps18), mRNA [NM_172269]	Vps18	228545	ENSMUST00000037280	vacuolar protein sorting 18 (yeast)	chr2	119123892	119123951	+	mRNA			GO:0005515|GO:0030897|GO:0005884|GO:0003779|GO:0046718|GO:0005765|GO:0015031|GO:0005764|GO:0006886|GO:0046872|GO:0016020|GO:0006810|GO:0007032|GO:0016192|GO:0007040|GO:0005769|GO:0005768				TGATGGCTTTGTGTTGATGCTGAAGCTAACAGGATATGATCCCAAGAAAGGATGGAATGC	Agilent mouse V1
A_51_P210732	0.362063	1.3585	up	0.475304	1.14205	up	0.573221	1.18953	down	3.40681	2.75867	3.26186	3.90236	4.02814	2.82288	3.41507	3.05435	3.53278	A	A	A	P	P	A	A	A	A	Mus musculus vomeronasal 1 receptor 82 (Vmn1r82), mRNA [NM_134234]	Vmn1r82	171268	ENSMUST00000072801	vomeronasal 1 receptor 82	chr7	12890966	12891025	+	mRNA			GO:0005550|GO:0016503|GO:0007186|GO:0005887|GO:0019236				CTCAGTTTTAGAAACCTGTTACCCTATATTTTGCTCCTTTGTGCTCATTAGTAATAACAG	Agilent mouse V1
A_55_P2128363	0.872135	1.05495	down	0.669837	1.17256	up	0.555894	1.23699	up	2.21825	2.89769	1.74477	1.71146	2.16675	2.75095	3.23916	2.30501	2.0055	A	A	A	A	A	A	A	A	A	Mus musculus olfactory receptor 1367 (Olfr1367), mRNA [NM_146533]	Olfr1367	258526	ENSMUST00000059216	olfactory receptor 1367	chr13	21439690	21439749	+	mRNA			GO:0050911|GO:0007608|GO:0007165|GO:0004984|GO:0016020|GO:0007186|GO:0004930|GO:0016021|GO:0004871				GATGTCATAGGAGCTTTGAAGAGACTTCTGAGGAAGGCCATTTCAACTAAGGGGATATGA	Agilent mouse V1
A_51_P242201	0.00459583	1.78613	down	0.0145151	1.4972	down	0.107692	1.19298	up	10.6311	10.639	10.2927	9.63181	9.8615	9.55896	9.78646	9.9579	10.0716	P	P	P	P	P	P	P	P	P	Mus musculus N-acylethanolamine acid amidase (Naaa), transcript variant 1, mRNA [NM_025972]	Naaa	67111	ENSMUST00000159345	N-acylethanolamine acid amidase	chr5	92687671	92687730	-	mRNA			GO:0006629|GO:0005737|GO:0016810|GO:0016787|GO:0005764|GO:0008134				GTGTCCTGTGATTCTGTGTTCACACTCCTGCTTGTCCACTGAAGAAGGGACAGGACAAGA	Agilent mouse V1
A_55_P1983688	0.790781	1.10909	up	0.62498	1.26761	down	0.33846	1.40589	down	3.45559	2.7226	1.74443	2.64442	3.14456	2.58176	1.77098	3.11956	2.00573	A	A	A	A	A	A	A	A	A	RIKEN cDNA 1700012B07 gene [Source:MGI Symbol;Acc:MGI:1916574] [ENSMUST00000106674]	1700012B07Rik	69324	ENSMUST00000106674	RIKEN cDNA 1700012B07 gene	chr11	109648970	109649029	-	mRNA			GO:0008150|GO:0003674|GO:0005575				GTACTATTTAAGGACATCCTCTGCATATCTGGAATTCTCACGGTTAATAAAATGCATCTT	Agilent mouse V1
A_55_P1988922	0.624836	1.24554	up	0.347793	1.40248	down	0.256191	1.74685	down	2.44238	3.49381	3.23312	3.55114	4.15168	2.41682	2.30616	2.16942	3.22979	A	A	A	A	P	A	A	A	A	Q91WE6_MOUSE (Q91WE6) CDK5 regulatory subunit associated protein 1-like 1 (OTTMUSP00000000607), partial (18%) [TC1720248]					chr13	29494647	29494706	-	mRNA							GAGGAACTCTTACCTAGCTCCTGAGTTTTTAATCATGTTTTTAGATTGCATTTTTACACC	Agilent mouse V1
A_55_P2107225	0.491183	1.23956	up	0.961839	1.01752	up	0.586421	1.21822	down	2.55597	2.6973	1.74173	2.7687	2.10422	3.05156	1.92928	3.13919	2.00169	A	A	A	A	A	A	A	A	A	Mus musculus sulfotransferase family 2A, dehydroepiandrosterone (DHEA)-preferring, member 6 (Sult2a6), mRNA [NM_001081325]	Sult2a6	629219	ENSMUST00000076576	sulfotransferase family 2A, dehydroepiandrosterone (DHEA)-preferring, member 6	chr7	14835693	14835752	-	mRNA			GO:0008150|GO:0005737|GO:0004027|GO:0008144|GO:0008146|GO:0005575|GO:0050656|GO:0016740|GO:0005829				GGGCTAACACAAATCTTGTGAAGAATCTAGAGTCACTAGGAATTTATTTTGAACAATTCC	Agilent mouse V1
A_55_P2233296	0.0148115	1.81115	down	0.0348595	1.41017	down	0.0585769	1.28435	up	6.96743	6.86167	6.451	5.64618	6.11459	5.9486	6.2875	6.25222	6.25278	P	P	P	P	P	P	P	P	P	Mus musculus transmembrane protein 260 (Tmem260), mRNA [NM_172600]	Tmem260	218989	ENSMUST00000111735	transmembrane protein 260	chr14	49132491	49132550	+	mRNA			GO:0008150|GO:0003674|GO:0016020|GO:0016021|GO:0005575				ATTCACAGATCTAGACCTAGTAATTAGGAAGTAGCTGCCCAGATGAACAAAGGGGCATGG	Agilent mouse V1
A_51_P269203	0.167077	1.13134	up	0.00910294	1.21097	down	0.016843	1.37003	down	6.97927	6.91142	6.99546	7.3335	7.10175	6.985	6.70306	6.58775	6.76683	P	P	P	P	P	P	P	P	P	Mus musculus transient receptor potential cation channel, subfamily V, member 4 (Trpv4), mRNA [NM_022017]	Trpv4	63873	ENSMUST00000133019	transient receptor potential cation channel, subfamily V, member 4	chr5	115072208	115072267	-	mRNA			GO:0005515|GO:0008017|GO:0005516|GO:0030054|GO:0043622|GO:0034605|GO:0030103|GO:0051015|GO:0000166|GO:0005080|GO:0006810|GO:0042169|GO:0005262|GO:0071476|GO:0005261|GO:0007231|GO:0009986|GO:0019901|GO:0031532|GO:0071470|GO:0048487|GO:0042538|GO:0030027|GO:0005929|GO:0070509|GO:0046785|GO:0070588|GO:0007043|GO:0010977|GO:0005925|GO:0005216|GO:0005034|GO:0005881|GO:0005886|GO:0030175|GO:0007204|GO:…				GACCTGCCACAGATCTGACCTGCTGCAGCCCTGGCTAGTGTGGGTCTTCTGTACTTTGAA	Agilent mouse V1
A_55_P1974877	0.123609	1.63061	up	0.026524	1.68676	down	0.0103734	2.75044	down	6.78638	6.91631	6.27292	7.72028	7.61413	6.75744	5.70688	6.01046	5.99552	P	P	P	P	P	P	P	P	P	Mus musculus BCL2-like 1 (Bcl2l1), transcript variant 1, mRNA [NM_001289716]	Bcl2l1	12048	ENSMUST00000007803	BCL2-like 1	chr2	152606404	152606463	-	mRNA			GO:0005515|GO:0019050|GO:0051400|GO:0030054|GO:0097284|GO:0045202|GO:0007283|GO:2000811|GO:0051402|GO:0007281|GO:0042803|GO:0042802|GO:0005622|GO:0000910|GO:0043524|GO:0097136|GO:0005856|GO:0043027|GO:0005813|GO:0031966|GO:0019901|GO:0046982|GO:0071312|GO:2001243|GO:0001701|GO:0009566|GO:0070584|GO:0002931|GO:1900118|GO:0071839|GO:0040007|GO:0008284|GO:0007093|GO:0008283|GO:0005743|GO:0001836|GO:…				ATAGTTTGTGTGAAGGTGAAAGTGCAGTTCAGTAATAAATGGTGTCTGTGACTCTGTGAA	Agilent mouse V1
A_55_P2089655	0.654681	1.09566	up	0.540091	1.12002	up	0.817697	1.02223	up	6.82669	7.10862	6.2819	6.939	7.04604	6.62759	6.90158	6.85221	6.95402	P	P	P	P	P	P	P	P	P	Mus musculus eukaryotic translation initiation factor 2, subunit 2 (beta) (Eif2s2), mRNA [NM_026030]	Eif2s2	67204	ENSMUST00000099173	eukaryotic translation initiation factor 2, subunit 2 (beta)	chr2	154698193	154698252	-	mRNA			GO:0002176|GO:0003743|GO:0005575|GO:0006412|GO:0001701|GO:0046872|GO:0008584|GO:0006413				GATGGGGGTAAGGAGGTACTTTTTAAAATCGTTCATAGACTTCTGTAAAATGCAAGATAA	Agilent mouse V1
A_55_P2118153	0.0124052	1.5618	up	0.136806	1.41015	up	0.651974	1.10754	down	4.76815	4.7708	4.8568	5.15013	5.59303	5.58223	5.19085	5.79701	4.89545	P	A	P	P	P	P	P	P	P	PREDICTED: Mus musculus putative uncharacterized protein LOC439951 homolog (LOC102632351), mRNA [XM_006497573]	LOC102632351	102632351		putative uncharacterized protein LOC439951 homolog	chr2	6243377	6243436	-	mRNA							CAGACGTTGCCTACTGCACTTGGGTTTTTCTTGGACTCGGTATCCTCACCCGTGAAGTGA	Agilent mouse V1
A_55_P1985835	0.399701	1.1231	up	0.620663	1.13032	down	0.327628	1.26945	down	4.09924	3.57971	3.86154	3.82473	4.0914	4.12681	3.09274	3.86373	4.05384	A	A	A	P	P	A	A	A	A	Mus musculus deoxyribonuclease I (Dnase1), mRNA [NM_010061]	Dnase1	13419	ENSMUST00000120009	deoxyribonuclease I	chr16	4039965	4040024	+	mRNA			GO:0006308|GO:0004536|GO:0004518|GO:0004519|GO:0016787|GO:0006915|GO:0005634|GO:0005576|GO:0003779|GO:0004530|GO:0016888|GO:0000737				GTCTGCCACGGGGACTAAGAAATACTGTTTAATTGAAGTAAATAAAGCTGAGCTCAAGCA	Agilent mouse V1
A_55_P1955706	0.00342205	1.83432	down	0.102821	1.19389	down	0.0148754	1.53642	up	9.54401	9.44133	9.28081	8.58063	8.73273	8.32706	9.21324	9.30081	8.98509	P	P	P	P	P	P	P	P	P	Mus musculus spastic paraplegia 7 homolog (human) (Spg7), mRNA [NM_153176]	Spg7	234847	ENSMUST00000128803	spastic paraplegia 7 homolog (human)	chr8	125621576	125621635	+	mRNA			GO:0017111|GO:0005623|GO:0030155|GO:0005524|GO:0046872|GO:0005622|GO:0005739|GO:0016787|GO:0016020|GO:0000166|GO:0006508|GO:0008233|GO:0008270|GO:0016021|GO:0007005|GO:0008089|GO:0004222|GO:0007155|GO:0008237				GCCTGTCAGTGCTCTGATTTCTGATGAAGACTTCTGATACCTATTTATTGATTTATGATT	Agilent mouse V1
A_55_P2176345	0.0129389	1.42492	down	0.0243694	1.23678	up	0.00130142	1.76232	up	8.66836	8.62835	8.42322	8.19558	8.1069	7.88481	8.83748	8.83734	8.96489	P	P	P	P	P	P	P	P	P	Mus musculus proteasome (prosome, macropain) subunit, alpha type 5 (Psma5), mRNA [NM_011967]	Psma5	26442	ENSMUST00000079684	proteasome (prosome, macropain) subunit, alpha type 5	chr3	108082777	108082836	+	mRNA			GO:0006511|GO:0000502|GO:0005839|GO:0005634|GO:0004298|GO:0005737|GO:0019773|GO:0004175|GO:0016787|GO:0051603|GO:0006508|GO:0008233|GO:0070062				GCCCTTAGACTTTATTTCCAGCTCTTATGTCATGGAAAATATCCAGTATATGTGTGTGTG	Agilent mouse V1
A_51_P227275	0.861298	1.04709	up	0.387157	1.33507	up	0.381447	1.27503	up	8.41394	8.44947	9.34273	8.86639	9.08719	8.45172	9.76078	8.84315	8.85296	P	P	P	P	P	P	P	P	P	casein kappa [Source:MGI Symbol;Acc:MGI:107461] [ENSMUST00000001667]	Csn3	12994	ENSMUST00000001667	casein kappa	chr5	88361449	88361508	+	mRNA			GO:0003674|GO:0007595|GO:0005576|GO:0005575				GCAATTTTCACAGATTCAGATCTTTCTCGTCTTCCCTTACCTTTTACATTAACATCACAG	Agilent mouse V1
A_52_P371401	0.735138	1.0779	up	0.301261	1.22948	down	0.120428	1.32526	down	8.47455	8.34498	7.71665	8.37208	8.55628	7.93251	7.71781	8.03449	7.88974	P	P	P	P	P	P	P	P	P	Mus musculus SET binding factor 2 (Sbf2), mRNA [NM_177324]	Sbf2	319934	ENSMUST00000171378	SET binding factor 2	chr7	117585022	117585805	-	mRNA			GO:0017112|GO:0005774|GO:0050790|GO:0032313|GO:0051262|GO:0019208|GO:0016020|GO:0019902|GO:0035091|GO:0042803				TGGATAAAGAAGTTCGAGCAGTTTTCCTTAGGTTATTTGCACAACTGTTCCAAGGATACA	Agilent mouse V1
A_55_P2255944	0.965467	1.01889	up	0.720754	1.13274	down	0.597018	1.15414	down	3.37684	2.69426	1.77082	2.92789	3.06234	1.93268	2.37839	2.54611	2.37795	A	A	A	A	A	A	A	A	A	Mus musculus adult male cecum cDNA, RIKEN full-length enriched library, clone:9130002K18 product:hypothetical protein, full insert sequence. [AK018586]	9130002K18Rik	74554		RIKEN cDNA 9130002K18 gene	chr15	35719972	35720031	+	mRNA							ATTGCAGTGTACAACTTAGGATATCATTGTGAACCTGATGAACAGTGGTAAACATTATGG	Agilent mouse V1
A_55_P1968668	0.589557	1.13028	down	0.102766	1.45921	down	0.220635	1.29102	down	6.73583	6.3965	5.98853	6.40672	6.40829	5.77582	5.72092	5.65402	6.11036	P	P	P	P	P	P	P	P	P	Mus musculus G patch domain containing 2 like (Gpatch2l), mRNA [NM_027405]	Gpatch2l	70373	ENSMUST00000071106	G patch domain containing 2 like	chr12	87632258	87632317	+	mRNA			GO:0008150|GO:0003674|GO:0005575				CCATTGATTGTGCTCATGCATTTCATATCAGAATTAATGAAGCCAAGTGCCATGGTTCTG	Agilent mouse V1
A_55_P2291776	0.0858901	1.60624	down	0.115656	1.53018	down	0.308614	1.04971	up	11.1846	11.2518	10.3174	10.2256	10.2089	10.2683	10.2161	10.412	10.2846	P	P	P	P	P	P	P	P	P	Mus musculus 0 day neonate head cDNA, RIKEN full-length enriched library, clone:4833447P13 product:hypothetical protein, full insert sequence. [AK019531]	4833447P13Rik	78902		RIKEN cDNA 4833447P13 gene	chr6	108607599	108607658	-	mRNA							TAACTTGTGTGTTATTTAGGGGCTATTGTAGCTCAGTTGATAGAGTTGCCTGCCTGCCTG	Agilent mouse V1
A_52_P1003430	0.380751	1.21238	down	0.260927	1.27006	down	0.631617	1.04758	down	1.95458	2.6711	1.85342	1.80209	1.73301	2.11047	1.74944	1.76604	1.92891	A	A	A	A	A	A	A	A	A	Mus musculus cysteine-rich perinuclear theca 15 (Cypt15), mRNA [NM_001177380]	Cypt15	78631	ENSMUST00000115114	cysteine-rich perinuclear theca 15	chrX	36700056	36700115	+	mRNA			GO:0008150|GO:0003674|GO:0005575				GCCATCGTCACGATGTTATGGGCAAATTTTACAGCATGATAGTCATAGATAGGATGATGA	Agilent mouse V1
A_55_P2009943	0.260878	1.31304	up	0.739259	1.0629	down	0.0913329	1.39563	down	6.83758	6.15689	6.15146	7.1252	6.75083	6.44862	6.2847	6.46216	6.13504	P	P	P	P	P	P	P	P	P	Mus musculus SPEN homolog, transcriptional regulator (Drosophila) (Spen), mRNA [NM_019763]	Spen	56381	ENSMUST00000105786	SPEN homolog, transcriptional regulator (Drosophila)	chr4	141023819	141023878	-	mRNA			GO:0001191|GO:0005515|GO:0006355|GO:0003700|GO:0006366|GO:0003714|GO:0003723|GO:0005634|GO:0000122|GO:0003676|GO:0003677|GO:0006351|GO:0007219|GO:0000166|GO:0003697|GO:0050769|GO:0017053|GO:0001085|GO:0045893|GO:0045892|GO:0070062				GAAACTGTTTTTCTCAGCGCAGTTTTGTTCTGTGTGTCCATTGGATTACAAACTTTATTA	Agilent mouse V1
A_55_P1978621	0.340591	1.3069	down	0.979173	1.00745	up	0.444073	1.31664	up	2.87761	2.67007	2.29762	1.81532	2.84596	2.02559	2.96146	2.98297	1.93302	A	A	A	A	A	A	A	A	A	Mus musculus predicted gene 5592 (Gm5592), mRNA [NM_001033782]	Gm5592	434172	ENSMUST00000097044	predicted gene 5592	chr7	48545494	48545553	+	mRNA			GO:0008150|GO:0003674|GO:0005575				TATTCTATCCGAACATATCTTAAGAAAGTTATTTAACATTAAATCAATGGAGAAAATTCT	Agilent mouse V1
A_55_P2050913	0.633755	1.19031	up	0.286283	1.53173	up	0.327429	1.28683	up	4.23299	2.72345	3.58025	4.04215	3.91311	3.33545	4.57583	3.73848	4.06787	P	A	A	P	P	A	P	A	A	Mus musculus janus kinase and microtubule interacting protein 3 (Jakmip3), mRNA [NM_028708]	Jakmip3	74004	ENSMUST00000106111	janus kinase and microtubule interacting protein 3	chr7	146217069	146217128	+	mRNA			GO:0008017|GO:0008150|GO:0003674|GO:0005794|GO:0005575|GO:0019900				TGATGAAGAAGCTTCCCTGGAGTCCGATGGATCTTCCATTTCTTATCAAACTGACAGGAC	Agilent mouse V1
A_51_P413710	0.218923	1.14275	down	0.67984	1.04567	down	0.241937	1.09284	up	10.0213	10.0899	9.69439	9.84362	9.70143	9.68307	10.0175	9.74972	9.84515	P	P	P	P	P	P	P	P	P	Mus musculus adaptor-related protein complex 3, delta 1 subunit (Ap3d1), mRNA [NM_007460]	Ap3d1	11776	ENSMUST00000020420	adaptor-related protein complex 3, delta 1 subunit	chr10	80170095	80170154	-	mRNA			GO:0005802|GO:0030424|GO:0048490|GO:0048499|GO:0015031|GO:0005765|GO:0006886|GO:0030117|GO:0005622|GO:0005737|GO:0019882|GO:0051138|GO:0043195|GO:0006810|GO:0016192|GO:0005794|GO:0033365|GO:0061088|GO:0005623|GO:0016020|GO:0008565|GO:0048007|GO:0006829|GO:0008089|GO:0010008				TTTGATTTTCTTCTGTTCAACAGAACTGTGGTCTGTCTTGGGGTTCTGTTGTGGGGGTCA	Agilent mouse V1
A_55_P2028015	0.0235674	1.50287	up	0.681001	1.05163	up	0.00901725	1.42908	down	6.13691	5.77271	5.6527	6.59725	6.3595	6.36872	5.80802	5.90442	6.06778	P	P	P	P	P	P	P	P	P	Mus musculus PRKC, apoptosis, WT1, regulator (Pawr), mRNA [NM_054056]	Pawr	114774	ENSMUST00000095313	PRKC, apoptosis, WT1, regulator	chr10	107851283	107851342	+	mRNA			GO:0005515|GO:0006355|GO:0005884|GO:0006915|GO:0030889|GO:0003779|GO:0005634|GO:0097190|GO:0050860|GO:0006351|GO:0042130|GO:0042986|GO:0043522|GO:0042094|GO:0005737|GO:0019899|GO:0051017				CCACATGCTGTAATGGTTCCCAGTAGTAATAGATACACTATTTTGTATAGCAGTAATCAT	Agilent mouse V1
A_51_P244213	0.446777	1.07161	down	0.00422319	1.28573	down	0.0821427	1.19981	down	9.48627	9.53126	9.6518	9.31104	9.3923	9.66666	9.12033	9.22111	9.24014	P	P	P	P	P	P	P	P	P	Mus musculus hyaluronan and proteoglycan link protein 3 (Hapln3), mRNA [NM_178255]	Hapln3	67666	ENSMUST00000032827	hyaluronan and proteoglycan link protein 3	chr7	86262042	86262101	-	mRNA			GO:0008150|GO:0005540|GO:0005578|GO:0005576|GO:0005575|GO:0007155				CATTAGCAGGGTGGCTAGCTGTACATCTGCTCTGCCCCTGACTTCCTGGGCTGAGTGTTT	Agilent mouse V1
A_55_P1973906	0.00885987	7.75928	up	0.850638	1.02516	up	0.00916364	7.56888	down	9.69031	9.40365	9.84786	13.6556	12.5986	11.5553	9.47974	9.6672	9.90241	P	P	P	P	P	P	P	P	P	Mus musculus transformation related protein 53 inducible nuclear protein 1 (Trp53inp1), transcript variant 1, mRNA [NM_021897]	Trp53inp1	60599	ENSMUST00000132346	transformation related protein 53 inducible nuclear protein 1	chr4	11092530	11092589	+	mRNA			GO:0072703|GO:0048102|GO:0030336|GO:0006355|GO:0043065|GO:0016209|GO:0005776|GO:0008285|GO:0009408|GO:2001235|GO:0005730|GO:0006914|GO:0071447|GO:0006915|GO:0005634|GO:0031410|GO:0006351|GO:0005829|GO:0071361|GO:0034644|GO:0005737|GO:0007050|GO:0045893|GO:0010508				AACTCCTGTCCTGGTCTCAGTGAGGCGAGTTGTGGAAATGATGAATATAACTCAAGTGGT	Agilent mouse V1
A_52_P120655	0.225653	1.92033	up	0.272523	1.80106	up	0.554538	1.06622	down	4.17587	2.94321	5.20908	4.94425	5.05189	5.15611	4.69838	5.09066	5.08567	A	A	P	P	P	P	P	P	P	Mus musculus IGF-like family member 3 (Igfl3), mRNA [NM_001003393]	Igfl3	232925	ENSMUST00000152973	IGF-like family member 3	chr7	18765383	18765618	+	mRNA			GO:0005515|GO:0008150|GO:0005576|GO:0005615				CCCATTGCAGTTCATCCCCTATCTCCAGGAACTGTAAAAGCAACAAGATTTTTCATGGAG	Agilent mouse V1
A_51_P354038	0.402253	1.16742	down	0.0621835	1.27304	up	0.0555972	1.48617	up	8.17668	7.87377	7.77127	7.90014	7.944	7.30762	8.22992	8.40881	8.22784	P	P	P	P	P	P	P	P	P	Mus musculus transmembrane channel-like gene family 6 (Tmc6), transcript variant 1, mRNA [NM_145439]	Tmc6	217353	ENSMUST00000148220	transmembrane channel-like gene family 6	chr11	117627448	117627507	-	mRNA			GO:0008150|GO:0003674|GO:0031965|GO:0005737|GO:0005794|GO:0016020|GO:0005783|GO:0006810|GO:0016021|GO:0070062|GO:0006811				GAGTGACTTCCCATGAACTCTAGTTGGCATAGAGCAAGAATGTGGGATGTGGGACCCCTT	Agilent mouse V1
A_52_P548963	0.423581	1.09726	down	0.864708	1.02004	up	0.137693	1.11924	up	4.67215	5.04005	5.13423	4.77441	4.75152	4.9188	4.94624	4.87406	5.11198	P	A	P	P	P	P	P	P	P	Mus musculus hydroxy-delta-5-steroid dehydrogenase, 3 beta- and steroid delta-isomerase 4 (Hsd3b4), transcript variant 1, mRNA [NM_001111336]	Hsd3b4	15495	ENSMUST00000167753	hydroxy-delta-5-steroid dehydrogenase, 3 beta- and steroid delta-isomerase 4	chr3	98313904	98314276	-	mRNA			GO:0005739|GO:0051287|GO:0005743|GO:0005496|GO:0003854|GO:0055114|GO:0043231				GGAGGTTTCTCATAAGCACAGGAGTACCTTATATCACATCTGCACCCTCAACTATCTGAT	Agilent mouse V1
A_52_P278295	0.136364	1.30227	up	0.622079	1.08598	down	0.0109835	1.41424	down	7.51946	7.17281	6.82974	7.49278	7.64965	7.52269	7.10714	7.19743	6.86047	P	P	P	P	P	P	P	P	P	Mus musculus platelet endothelial aggregation receptor 1 (Pear1), transcript variant 1, mRNA [NM_028460]	Pear1	73182	ENSMUST00000173490	platelet endothelial aggregation receptor 1	chr3	87553149	87553208	-	mRNA			GO:0003674|GO:0016020|GO:0005886|GO:0043654|GO:0001891|GO:0016021				TCAGGGTCACATGCACAGCTCAAGCTGCACTCCGATGTGCTTTCCCCTGTTGCTAGATTA	Agilent mouse V1
A_55_P2051444	0.367229	1.45871	up	0.13277	1.66927	up	0.630162	1.14434	up	5.21049	5.03415	6.27811	5.7082	5.65776	6.79088	6.25068	6.14938	6.34034	P	A	P	P	P	P	P	P	P	Mus musculus phosphoglycerate kinase 2 (Pgk2), mRNA [NM_031190]	Pgk2	18663	ENSMUST00000033585	phosphoglycerate kinase 2	chr17	40344365	40344424	-	mRNA			GO:0016310|GO:0005929|GO:0005737|GO:0004618|GO:0000166|GO:0035686|GO:0016301|GO:0005634|GO:0030317|GO:0005524|GO:0016740|GO:0006096				AAAGCTCTCATGGATGAAGTTGTAAAGGCCACCTCCAATGGCTGTGTCACCATTATAGGA	Agilent mouse V1
A_51_P245405	0.847846	1.0475	up	0.226747	1.32086	down	0.210779	1.3836	down	4.73222	4.04157	4.5728	4.27302	5.01942	4.255	4.23783	3.67023	4.23411	P	A	P	P	P	P	P	A	A	Mus musculus protein phosphatase 3, catalytic subunit, gamma isoform (Ppp3cc), mRNA [NM_008915]	Ppp3cc	19057	ENSMUST00000078434	protein phosphatase 3, catalytic subunit, gamma isoform	chr14	70617749	70617808	-	mRNA			GO:0005516|GO:0016787|GO:0004721|GO:0046872				CAACTCAAACAACTTAAACTTGGAGGTGCATTTGTAATTCAGTCGCATTTATTCTGTAAG	Agilent mouse V1
A_55_P2256393	0.482853	1.38294	up	0.558529	1.22453	up	0.799711	1.12936	down	2.00709	2.68329	1.73969	2.46273	1.76527	3.60527	3.15379	2.16165	1.99133	A	A	A	A	A	A	A	A	A	AGENCOURT_10614464 NIH_MGC_169 Mus musculus cDNA clone IMAGE:6742639 5', mRNA sequence [BU961976]	1700030L22Rik	75576		RIKEN cDNA 1700030L22 gene					mRNA							TAAAAGTGGATAAGGTGGGTGTACATATTGCATTAAGCATTCCACCCTGGTGGCTGGCAT	Agilent mouse V1
A_52_P355014	0.489542	1.12477	up	0.543332	1.09485	up	0.763994	1.02733	down	8.76023	8.80584	8.20738	8.76341	8.95553	8.56341	8.65789	8.80321	8.70455	P	P	P	P	P	P	P	P	P	Mus musculus RNA binding motif protein 8a (Rbm8a), transcript variant 2, mRNA [NM_025875]	Rbm8a	60365	ENSMUST00000048915	RNA binding motif protein 8a	chr3	96434833	96434892	+	mRNA			GO:0000184|GO:0000381|GO:0005634|GO:0071013|GO:0003729|GO:0035145				GCCACTGAAGAAGATATCCATGACAAATTCGCTGAATATGGGGAAATAAAAAATATTCAC	Agilent mouse V1
A_65_P01415	0.371629	1.12887	up	0.0810609	1.20346	down	0.0726341	1.35855	down	7.45842	7.34336	7.21135	7.71096	7.62783	7.19897	6.89829	7.20387	7.1094	P	P	P	P	P	P	P	P	P	Mus musculus kringle containing transmembrane protein 1 (Kremen1), mRNA [NM_032396]	Kremen1	84035	ENSMUST00000020662	kringle containing transmembrane protein 1	chr11	5091749	5091808	-	mRNA			GO:0016020|GO:0016021|GO:0016055				AGCAGGGATATGACTTTGGACAACAAGGCTTTATTTGTAAATATGCTCTTAATATGCAAC	Agilent mouse V1
A_55_P2410711	0.307462	1.26267	down	0.795411	1.12303	up	0.402179	1.41801	up	1.96304	2.69026	1.7657	1.73866	1.74333	1.92759	1.74322	1.80223	3.37572	A	A	A	A	A	A	A	A	A	Mus musculus 0 day neonate cerebellum cDNA, RIKEN full-length enriched library, clone:C230049M24 product:unclassifiable, full insert sequence. [AK082424]	4930434J08Rik	73979		RIKEN cDNA 4930434J08 gene	chr11	20644844	20644903	+	mRNA							TGAATATAGCAATATTCTTGACTCTGAGTGATAAATATACCAGTGCTTGTCATACTCTGC	Agilent mouse V1
A_55_P2073682	0.619067	1.11051	up	0.438775	1.28472	up	0.559929	1.15687	up	4.27426	4.26675	5.08228	4.64442	4.59149	4.84105	4.38455	5.4936	4.82948	P	A	P	P	P	P	P	P	P	Mus musculus glutamate receptor, metabotropic 4 (Grm4), transcript variant 2, mRNA [NM_001013385]	Grm4	268934	ENSMUST00000118489	glutamate receptor, metabotropic 4	chr17	27571527	27571586	-	mRNA			GO:0051966|GO:0043005|GO:0005516|GO:0005886|GO:0004930|GO:0001642|GO:0007268|GO:0007196|GO:0031410|GO:0005622|GO:0042734|GO:0000187|GO:0007165|GO:0016020|GO:0007186|GO:0043198|GO:0005887|GO:0043195|GO:0008066|GO:0016021|GO:0004871|GO:0007612|GO:0048787|GO:0048306				TGAGACCTTCAATGAGGCCAAGCCCATCGGCTTCACCATGTACACCACCTGCATCGTCTG	Agilent mouse V1
A_51_P409349	0.314907	1.25376	down	0.32556	1.24381	down	0.902512	1.008	up	1.94345	2.6827	1.7894	1.7497	1.73731	1.94976	1.7444	1.79743	1.92942	A	A	A	A	A	A	A	A	A	Mus musculus tripartite motif-containing 29 (Trim29), mRNA [NM_023655]	Trim29	72169	ENSMUST00000034511	tripartite motif-containing 29	chr9	43144032	43144092	+	mRNA			GO:0005622|GO:0005515|GO:0002039|GO:0005737|GO:0008270|GO:0000122|GO:1900181|GO:0046872				TCACATGTCACTGGGCTTTGAGAGAGCCAATCAGGAACAGCACTGGATGTTGGGAGCTTG	Agilent mouse V1
A_55_P2052789	0.179913	1.39539	up	0.928788	1.01107	up	0.139373	1.38011	down	9.34469	9.18937	8.80303	10.0072	9.6241	9.14782	9.04757	9.13837	9.19879	P	P	P	P	P	P	P	P	P	Mus musculus calcium/calmodulin-dependent serine protein kinase (MAGUK family) (Cask), transcript variant 2, mRNA [NM_001284504]	Cask	12361	ENSMUST00000152358	calcium/calmodulin-dependent serine protein kinase (MAGUK family)	chrX	13163971	13164030	-	mRNA			GO:0005515|GO:0010839|GO:0005516|GO:0060170|GO:0005886|GO:0090288|GO:0045202|GO:0005634|GO:0090280|GO:0032403|GO:0006886|GO:0030425|GO:0016363|GO:0005829|GO:0016323|GO:0005737|GO:0000166|GO:0061045|GO:0005911|GO:0016301|GO:0045944|GO:0016772|GO:0005730|GO:0030165|GO:0008022|GO:0042043|GO:0005524|GO:0005604|GO:0043234|GO:0042734|GO:0016310|GO:0070509|GO:0004672|GO:0016020|GO:0004674|GO:0097060|GO:…				AAAGGACCTAGATTTTCTACACAGTGTTTTCCAGGATCAACATCTTCACACACTGCTGGA	Agilent mouse V1
A_52_P325443	0.0551076	1.24282	down	0.22293	1.21388	down	0.864575	1.02384	up	7.54983	7.83158	7.80944	7.52689	7.44736	7.27576	7.54328	7.1181	7.69059	P	P	P	P	P	P	P	P	P	Mus musculus Rho GTPase activating protein 29 (Arhgap29), mRNA [NM_172525]	Arhgap29	214137	ENSMUST00000037958	Rho GTPase activating protein 29	chr3	121718781	121718840	+	mRNA			GO:0035556|GO:0005622|GO:0005515|GO:0007165|GO:0030165|GO:0046872|GO:0005096				TGTGTAGTTCTTTCAAATGGAGTGAAGATTTATTTAAGTTAATCCTAAGGGTACACGTCG	Agilent mouse V1
A_51_P490348	0.172478	1.28541	down	0.76654	1.04755	up	0.0514269	1.34654	up	6.34701	6.36786	5.80546	5.99995	5.8379	5.59578	6.37213	6.03762	6.31166	P	P	P	P	P	P	P	P	P	Mus musculus RIKEN cDNA 1110059E24 gene (1110059E24Rik), mRNA [NM_025423]	1110059E24Rik	66206	ENSMUST00000038830	RIKEN cDNA 1110059E24 gene	chr19	21672015	21672074	-	mRNA			GO:0008150|GO:0003674|GO:0005575				TTGCCAGTGTTTTCACCTGTAAACAGTGTAAGTTAGTGTCACGTGATTATTGAAGTCTGT	Agilent mouse V1
A_55_P2112320	0.828378	1.10605	down	0.376596	1.38878	up	0.308996	1.53606	up	3.90779	2.67042	2.67321	2.27038	2.68842	3.85639	4.01685	3.20699	3.44904	A	A	A	A	A	A	P	A	A	PREDICTED: Mus musculus WD repeat-containing protein 87-like (LOC102632285), mRNA [XM_006540522]	LOC102632285	102632285		WD repeat-containing protein 87-like	chr7	30361940	30361999	+	mRNA							CCAAAAGGAATTAACTATGGAAGATGTGAAGACAGCTCCAGAAGAAAAGAAACTGCAGCA	Agilent mouse V1
A_51_P181286	0.769883	1.14747	up	0.223864	1.76068	down	0.195379	2.02033	down	3.56121	2.66564	3.97142	4.40829	3.70958	2.67578	2.87152	1.76215	3.11621	A	A	A	P	P	A	A	A	A	Mus musculus CD69 antigen (Cd69), mRNA [NM_001033122]	Cd69	12515	ENSMUST00000032259	CD69 antigen	chr6	129217697	129217756	-	mRNA			GO:0016020|GO:0005509|GO:0030246|GO:0016021|GO:0009897				TTTTGTCAATTGTTCTCCACCAAAGAATAAGAGTGGCCTTTTCTTTAACTTCCTCCGTGT	Agilent mouse V1
A_51_P280532	0.734629	1.04538	down	0.94397	1.00768	up	0.740478	1.05341	up	6.0794	6.13701	5.92363	6.25401	6.00715	5.68681	6.02597	5.84455	6.30265	P	P	P	P	P	P	P	P	P	Mus musculus suppressor of Ty 16 (Supt16), mRNA [NM_033618]	Supt16	114741	ENSMUST00000046709	suppressor of Ty 16	chr14	52780507	52780566	-	mRNA			GO:0006260|GO:0006355|GO:0006281|GO:0005694|GO:0005634|GO:0006974|GO:0006351				CAAATTACCATTGTCTCTTCTGATACATCTAAGGAAGAATGGTCATGCTTCGTATACTAC	Agilent mouse V1
A_51_P275123	0.0517361	1.49557	down	0.163852	1.23527	down	0.335895	1.21072	up	4.88436	5.08023	4.8081	4.72803	4.08922	4.21336	4.83843	4.30869	4.71107	P	A	P	P	P	A	P	P	P	Mus musculus pleckstrin and Sec7 domain containing 3 (Psd3), transcript variant 2, mRNA [NM_177698]	Psd3	234353	ENSMUST00000120071	pleckstrin and Sec7 domain containing 3	chr8	70213109	70213168	-	mRNA			GO:0005622|GO:0005085|GO:0005086|GO:0030054|GO:0016020|GO:0005886|GO:0045211|GO:0030182|GO:0045202|GO:0032012|GO:0032011|GO:0043087				GTCATGAATATAACCGTCCCTGGATTTTTATAAGTTGAGGGCATTTTGTTGTTTTACGAC	Agilent mouse V1
A_55_P1999012	0.462632	1.39112	down	0.320495	1.38519	down	0.989777	1.00428	up	3.32434	3.8047	2.45457	1.85555	3.06724	3.23209	2.97264	2.5577	2.64303	A	A	A	A	A	A	A	A	A	Mus musculus 3 days neonate thymus cDNA, RIKEN full-length enriched library, clone:A630054F02 product:unclassifiable, full insert sequence. [AK080325]					chr17	48197992	48198051	+	mRNA							GGCTCACAACTGTCCACATACATAACTTACATATATCTGGATAAAACACTTAGACAGATA	Agilent mouse V1
A_51_P342200	0.510944	1.34422	up	0.302602	1.6035	up	0.143817	1.19289	up	3.92723	2.74157	4.72333	3.98839	4.46717	4.21687	4.43408	4.48758	4.51416	A	A	P	P	P	A	P	P	P	PREDICTED: Mus musculus carboxylesterase 1H (Ces1h), transcript variant X3, mRNA [XM_134476]	Ces1h	75704	ENSMUST00000145041	carboxylesterase 1H	chr8	95876370	95877360	-	mRNA			GO:0052689|GO:0008150|GO:0005575				TTGGTGCCCCGATTTTAAGAGAGGGTTCCTCAGAAGAAGAGATTAACCTCAGCAAGATGA	Agilent mouse V1
A_66_P109888	0.545435	1.16178	up	0.265881	1.29448	down	0.0343254	1.50391	down	1.89545	2.75349	1.93887	2.69917	2.43369	2.10397	1.75571	1.74772	1.96724	A	A	A	A	A	A	A	A	A	Mus musculus predicted gene, 20877 (Gm20877), mRNA [NM_001199332]	Gm20877	100041550	ENSMUST00000179220	predicted gene, 20877	chrY_random	8781595	8781654	-	mRNA							ACATTTCTAGCCAATTCTAATGTGTACTTTATCAAATTTCATGGTGACCTACATATCTTT	Agilent mouse V1
A_55_P2133100	0.241447	1.21358	down	0.160294	1.22977	down	0.887363	1.01334	down	7.65044	7.60675	7.13107	7.24984	7.34439	6.95621	7.15463	7.2534	7.08507	P	P	P	P	P	P	P	P	P	Mus musculus coiled-coil domain containing 50 (Ccdc50), transcript variant 3, mRNA [NM_001289436]	Ccdc50	67501	ENSMUST00000100026	coiled-coil domain containing 50	chr16	27448847	27448906	+	mRNA			GO:0005737				GCTACTGTTAGTCATAATTGCCTTATTGGGAGAATAGAAAAATGCTTCTTTTGTGCTCAA	Agilent mouse V1
A_51_P489452	0.313263	1.27741	up	0.00967839	1.37813	up	0.742565	1.07884	up	13.7121	13.7253	13.5402	14.0904	14.4897	13.4572	14.1955	14.2075	13.9626	P	P	P	P	P	P	P	P	P	Mus musculus cysteine dioxygenase 1, cytosolic (Cdo1), mRNA [NM_033037]	Cdo1	12583	ENSMUST00000035804	cysteine dioxygenase 1, cytosolic	chr18	46873420	46873479	-	mRNA			GO:0005506|GO:0019530|GO:0045471|GO:0010243|GO:0051384|GO:0051213|GO:0046439|GO:0051591|GO:0046872|GO:0008198|GO:0005829|GO:0007595|GO:0019452|GO:0033762|GO:0016491|GO:0017172|GO:0019448|GO:0043200|GO:0055114				CTATGCTCAGTTCTACTGCAAAGGGTGTGTCCTAAGGAAGCAAACAATACCCTGAGCTAT	Agilent mouse V1
A_55_P2013465	0.0211411	1.38566	up	0.911655	1.01725	up	0.136011	1.36216	down	7.0157	7.00703	6.90246	7.40825	7.67396	7.2547	7.18093	7.22905	6.58925	P	P	P	P	P	P	P	P	P	Mus musculus L-2-hydroxyglutarate dehydrogenase (L2hgdh), mRNA [NM_145443]	L2hgdh	217666	ENSMUST00000021370	L-2-hydroxyglutarate dehydrogenase	chr12	70793257	70793316	-	mRNA			GO:0005739|GO:0016491|GO:0047545|GO:0016021|GO:0044267|GO:0055114				AGGAAGCACAGCAAAGGTTTAAGTTATGAGTGGCAGAGGGAACTGTGCTTGCATTACAGT	Agilent mouse V1
A_51_P315085	0.453399	1.121	up	0.15381	1.18317	down	0.0572776	1.32633	down	10.8701	10.7644	10.4322	10.9993	11.0051	10.5567	10.3825	10.5226	10.4337	P	P	P	P	P	P	P	P	P	Mus musculus melanoma inhibitory activity 3 (Mia3), mRNA [NM_177389]	Mia3	338366	ENSMUST00000069922	melanoma inhibitory activity 3	chr1_random	300613	300672	-	mRNA			GO:0030336|GO:0030501|GO:0005783|GO:0006887|GO:0015031|GO:0003674|GO:0007162|GO:0002063|GO:0016020|GO:0030199|GO:0042060|GO:0002687|GO:0005789|GO:0006810|GO:0016021|GO:0016192				ATGAGTCAGAGAGGAAGTGGACAGTGCGTTATTCATTACAGCAAAGGATTTCGTTGGCAT	Agilent mouse V1
A_55_P2088183	0.866911	1.05729	down	0.686708	1.13141	down	0.813454	1.0701	down	2.78481	2.68258	1.74157	1.71945	2.56284	2.68554	1.7589	2.34884	2.56685	A	A	A	A	A	A	A	A	A	Mus musculus urocortin 2 (Ucn2), mRNA [NM_145077]	Ucn2	171530	ENSMUST00000052724	urocortin 2	chr9	108888494	108888553	+	mRNA			GO:0005515|GO:0001664|GO:0008283|GO:0051431|GO:0007586|GO:0033685|GO:0042562|GO:0005102|GO:0006950|GO:0046882|GO:0005576|GO:0005615|GO:0005179|GO:0010629|GO:0006171				ACAAGGCTGCCAGGAATCAGGCTGCCACTAATGCTCAAATACTAGCCCATGTTGGCCGCC	Agilent mouse V1
A_55_P2003903	0.488075	1.2159	up	0.036726	2.24073	down	0.00696642	2.7245	down	3.80689	4.344	3.25219	4.35245	4.18833	3.70837	2.3642	2.50334	3.04365	A	A	A	P	P	A	A	A	A	Mus musculus beaded filament structural protein 1, in lens-CP94 (Bfsp1), transcript variant 1, mRNA [NM_001291061]	Bfsp1	12075	ENSMUST00000028907	beaded filament structural protein 1, in lens-CP94	chr2	143652265	143652324	-	mRNA			GO:0005882|GO:0005739|GO:0005515|GO:0005737|GO:0005212|GO:0016020|GO:0005886|GO:0070307|GO:0005198|GO:0048469|GO:0015629|GO:0005856				TCTGCATTGCAGGTGACCTCCAATGACCTTCATTAAACTGCTTTCTTTTTTGCTTGCACC	Agilent mouse V1
A_55_P1967439	0.0460152	1.29728	down	0.0481853	1.24065	up	0.00511085	1.60946	up	8.19029	8.08634	7.9015	7.75728	7.80949	7.48489	8.40186	8.23409	8.47546	P	P	P	P	P	P	P	P	P	Mus musculus general transcription factor II H, polypeptide 2 (Gtf2h2), mRNA [NM_022011]	Gtf2h2	23894	ENSMUST00000142182	general transcription factor II H, polypeptide 2	chr13	101252899	101252958	-	mRNA			GO:0006355|GO:0006200|GO:0006366|GO:0005634|GO:0008353|GO:0046872|GO:0002031|GO:0006351|GO:0006974|GO:0047485|GO:0000439|GO:0004672|GO:0006281|GO:0008270|GO:0006468|GO:0006289|GO:0005675|GO:0008094				AGATATGACCTGCCATGGAGAACCATCGCTCTATAATTCCTTAAGCATGGCTATGCAGAC	Agilent mouse V1
A_51_P282092	0.00300449	1.62737	down	0.261479	1.14745	up	0.00109699	1.86733	up	10.0922	9.97446	9.72447	9.22111	9.25335	9.20904	10.1853	10.2782	9.92291	P	P	P	P	P	P	P	P	P	Mus musculus uroporphyrinogen decarboxylase (Urod), mRNA [NM_009478]	Urod	22275	ENSMUST00000134598	uroporphyrinogen decarboxylase	chr4	116662850	116662909	-	mRNA			GO:0005737|GO:0004853|GO:0006779|GO:0016831|GO:0046502|GO:0042168|GO:0016829|GO:0008198|GO:0006783|GO:0005829				CTGCTTCGACAGAATTGAGTACATGCCTTTCTGCTCAAGTGCCACCAACAGAGATTGTTT	Agilent mouse V1
A_55_P2022748	0.880517	1.0569	down	0.709819	1.08342	up	0.700281	1.14507	up	3.31917	2.67499	2.57339	2.93423	3.44738	1.94642	2.67249	3.26344	2.9784	A	A	A	A	A	A	A	A	A	Mus musculus 9 days embryo whole body cDNA, RIKEN full-length enriched library, clone:D030019H23 product:odd Oz/ten-m homolog 3 (Drosophila), full insert sequence. [AK050784]	Tenm3	23965		teneurin transmembrane protein 3	chr8	49420146	49420205	-	mRNA			GO:0007165|GO:0046982|GO:0016020|GO:0005887|GO:0010976|GO:0048593|GO:0042995|GO:0016021|GO:0007155|GO:0007156|GO:0042803|GO:0030154				GCCTGACACTTCTTCAAATATGATGATCTTCACAAATGCCTGTAGGTTGGATAAAATATT	Agilent mouse V1
A_55_P1962026	0.0634665	1.61185	down	0.102485	1.35437	down	0.322749	1.19011	up	7.24204	7.48121	6.85549	6.57981	6.8059	6.12688	6.84647	6.86174	6.55767	P	P	P	P	P	P	P	P	P	Mus musculus phosphatidylinositol glycan anchor biosynthesis, class G (Pigg), mRNA [NM_001081234]	Pigg	433931	ENSMUST00000031189	phosphatidylinositol glycan anchor biosynthesis, class G	chr5	108777113	108777172	+	mRNA			GO:0005783|GO:0051267|GO:0006506				TGCATCGTGGATTTGAGTATTGAACTGCTTACATACAAGATTTTTCTGAGGTGGAAAAAA	Agilent mouse V1
A_51_P252363	0.420167	1.11442	down	0.122994	1.2672	down	0.0781476	1.13709	down	9.21205	9.3298	8.78479	8.87319	9.05551	8.92906	8.88153	8.71864	8.70156	P	P	P	P	P	P	P	P	P	Mus musculus syntaxin 12 (Stx12), mRNA [NM_133887]	Stx12	100226	ENSMUST00000030698	syntaxin 12	chr4	132410318	132410377	-	mRNA			GO:0005515|GO:0033344|GO:0005794|GO:0050821|GO:0031201|GO:0015031|GO:0006886|GO:0016079|GO:0045335|GO:0005484|GO:0016020|GO:0031083|GO:0000149|GO:0006810|GO:0045121|GO:0016021|GO:0016192|GO:0005768				ACTGGTTTAGTGATGTTAGACTTAGCCTAATTTATGAACAAGAGATCAAACTCTGTGTAG	Agilent mouse V1
A_55_P2050488	0.12923	1.22557	down	0.00983973	2.14371	down	0.0336124	1.74916	down	15.5908	15.6469	15.3566	15.0807	15.4863	15.1469	14.3065	14.1273	14.8602	P	P	P	P	P	P	P	P	P	Mus musculus centrosomal protein 170B (Cep170b), mRNA [NM_001024602]	Cep170b	217882	ENSMUST00000092279	centrosomal protein 170B	chr12	113984355	113984414	+	mRNA			GO:0008150|GO:0003674|GO:0005737|GO:0005874|GO:0005575|GO:0005856				CCACCTGATGTTTACGTGTGTATGTGTGTGTGTGTGTGTGTGTGTGTGTGTGTGTGTGTG	Agilent mouse V1
A_55_P2158067	0.348959	1.11606	up	0.0674096	1.22027	up	0.474189	1.09337	up	7.38118	7.38518	7.58437	7.43449	7.52032	7.87116	7.87362	7.55767	7.78103	P	P	P	P	P	P	P	P	P	Mus musculus keratin associated protein 4-16 (Krtap4-16), mRNA [NM_001013823]	Krtap4-16	435285	ENSMUST00000107437	keratin associated protein 4-16	chr11	99712278	99712337	-	mRNA			GO:0005882|GO:0008150|GO:0003674|GO:0005575				CGCCCAGTCTGCTGTCAGACCACTTGCTGCCGTACAACTTGCTGTGGCCCCTCTTGCTAA	Agilent mouse V1
A_55_P1985114	0.310136	1.39549	up	0.0609845	2.55629	up	0.140242	1.83182	up	2.78248	2.67813	1.74055	3.1201	3.13876	2.38461	4.07587	2.9486	4.23884	A	A	A	A	A	A	P	A	A	pogo transposable element with ZNF domain [Source:MGI Symbol;Acc:MGI:2442117] [ENSMUST00000107265]	Pogz	229584	ENSMUST00000107265	pogo transposable element with ZNF domain	chr3	94665441	94665500	+	mRNA			GO:0007049|GO:0005737|GO:0000790|GO:0051382|GO:0005694|GO:0005634|GO:0003676|GO:0003677|GO:0046872|GO:0051301|GO:0007064				CCCTGGGGTGAATTCATTGACTTTTGAATACAAGTATAAAATAAGTGGTCTTTGAAGAAG	Agilent mouse V1
A_51_P237806	0.146986	1.92236	up	0.138639	1.69126	up	0.741124	1.13664	down	5.16282	4.79467	5.79909	5.76844	5.75075	7.066	6.25409	5.43761	6.33917	P	A	P	P	P	P	P	P	P	Mus musculus olfactory receptor 1284 (Olfr1284), mRNA [NM_146381]	Olfr1284	258379	ENSMUST00000062407	olfactory receptor 1284	chr2	111219220	111219279	+	mRNA			GO:0050911|GO:0007608|GO:0007165|GO:0004984|GO:0016020|GO:0007186|GO:0005886|GO:0004930|GO:0016021|GO:0004871|GO:0050896				GGAAAAATACAATTTTTCTCATGTCCACCTTCTCTTTGCTCTATGTAAGCATCATCGTGG	Agilent mouse V1
A_55_P2145506	0.00976518	1.64094	down	0.713098	1.05206	down	0.00806391	1.55974	up	7.15935	6.69412	7.07548	6.21776	6.19252	6.3751	6.85101	6.73005	7.12824	P	P	P	P	P	P	P	P	P	FMS-like tyrosine kinase 3 ligand [Source:MGI Symbol;Acc:MGI:95560] [ENSMUST00000123381]	Flt3l	14256	ENSMUST00000123381	FMS-like tyrosine kinase 3 ligand	chr7	52386784	52386843	-	mRNA			GO:0030971|GO:0008284|GO:0005886|GO:0009986|GO:0005576|GO:0032825|GO:0005125|GO:0005615|GO:0042803|GO:0031233|GO:0016310|GO:0016020|GO:0016301|GO:0001934|GO:0030098|GO:0016021|GO:0035162|GO:0016740				CTATATACAACAAGGCTTTCTTTTCTTCTTTCTTGGTGCTAGAGTTGGGAACCAAAACAA	Agilent mouse V1
A_55_P2106190	0.97033	1.01186	up	0.910234	1.03208	down	0.887506	1.04432	down	1.9618	2.68446	1.76453	1.73844	2.79775	1.92563	1.74304	2.59172	1.93937	A	A	A	A	A	A	A	A	A	Mus musculus vomeronasal 1 receptor 175 (Vmn1r175), mRNA [NM_001166727]	Vmn1r175	622222	ENSMUST00000166141	vomeronasal 1 receptor 175	chr7	24593382	24593441	-	mRNA			GO:0008150|GO:0003674|GO:0005575				ACATTTCTTTTTTGGACTCTCGGGTCTGGTTGAGGCGTGTCAAACAAATTTTGGATGTAA	Agilent mouse V1
A_51_P104768	0.660287	1.50223	up	0.966341	1.03789	up	0.654815	1.44739	down	6.11081	3.03918	5.44127	6.89355	5.38892	4.07011	5.26055	3.48629	6.00536	P	A	P	P	P	A	P	A	P	immunoglobulin heavy variable V1-9 [Source:MGI Symbol;Acc:MGI:4439621] [ENSMUST00000103498]			ENSMUST00000103498		chr12	115821969	115822028	-	mRNA							GCCTCAGTGAAGCTTTCCTGCAAGGCTACTGGCTACACATTCACTGGCTACTGGATAGAG	Agilent mouse V1
A_51_P401876	0.112416	1.34051	down	0.15715	1.28699	down	0.564142	1.04159	up	9.66612	9.70482	9.09197	9.13487	9.12398	8.93572	9.16462	9.21492	8.99137	P	P	P	P	P	P	P	P	P	Mus musculus RIKEN cDNA 2510003E04 gene (2510003E04Rik), mRNA [NM_028197]	2510003E04Rik	72320	ENSMUST00000162648	RIKEN cDNA 2510003E04 gene	chr10	62021458	62021517	-	mRNA			GO:0005739|GO:0005737|GO:0007275|GO:0019894|GO:0005856|GO:0006839|GO:0030154|GO:0007399				TCCTGTTTAAGTATAAACATCTCCTGCCTAGAGTTCTAAATGTTAAGTCCTTGCTGACAG	Agilent mouse V1
A_51_P110863	0.237428	1.55781	up	0.110942	2.28319	up	0.220596	1.46564	up	4.00362	2.67407	4.05479	4.03975	4.32728	4.28402	5.38437	4.81477	4.1065	A	A	P	P	P	P	P	P	A	Mus musculus olfactory receptor 926 (Olfr926), mRNA [NM_146815]	Olfr926	258811	ENSMUST00000078289	olfactory receptor 926	chr9	38685510	38685569	+	mRNA			GO:0050911|GO:0007608|GO:0007165|GO:0004984|GO:0016020|GO:0007186|GO:0005886|GO:0004930|GO:0016021|GO:0004871|GO:0050896				GGATCAATTACTTTCATGTATTTCAAGCCACCTTCCAGTAATAATATGGAACAAGAGAAG	Agilent mouse V1
A_55_P2122314	0.106082	1.24976	down	0.96433	1.00391	down	0.0460385	1.24489	up	9.8724	9.9726	9.5935	9.56489	9.62494	9.28371	9.85398	9.82694	9.74066	P	P	P	P	P	P	P	P	P	Mus musculus ER membrane protein complex subunit 1 (Emc1), transcript variant 1, mRNA [NM_146157]	Emc1	230866	ENSMUST00000082262	ER membrane protein complex subunit 1	chr4	138931751	138931810	+	mRNA			GO:0072546|GO:0008150|GO:0003674|GO:0016020|GO:0016021				AGACCTCTGGTTTCTTTCTTCTGAGACTGTTTAAATTGACCTTAGTTAACCTTCTGTATT	Agilent mouse V1
A_55_P2373091	0.335423	1.23536	down	0.307228	1.24822	down	0.881965	1.01041	down	1.91574	2.66859	1.82184	1.77738	1.73233	1.98166	1.74678	1.7754	1.92437	A	A	A	A	A	A	A	A	A	Mus musculus adult male spinal cord cDNA, RIKEN full-length enriched library, clone:A330072L02 product:unclassifiable, full insert sequence. [AK039611]	A330072L02Rik	320793		RIKEN cDNA A330072L02 gene	chr17	58819771	58819830	-	mRNA							TCTTTAGAGTGCTTCTAGATCCGTAGCTATGACAAGGCTGGACATTCTGGAACTTCGTCT	Agilent mouse V1
A_66_P113505	0.456218	1.1249	down	0.076206	1.40615	down	0.0247219	1.25001	down	11.9488	12.0476	11.4165	11.6462	11.7384	11.5189	11.2525	11.2405	11.4446	P	P	P	P	P	P	P	P	P	FYVE, RhoGEF and PH domain containing 4 [Source:MGI Symbol;Acc:MGI:2183747] [ENSMUST00000161624]	Fgd4	224014	ENSMUST00000161624	FYVE, RhoGEF and PH domain containing 4	chr16	16488806	16488865	-	mRNA			GO:0030035|GO:0035023|GO:0008360|GO:0030032|GO:0003779|GO:0042995|GO:0007257|GO:0030175|GO:0015629|GO:0046872|GO:0030027|GO:0005085|GO:0005737|GO:0051015|GO:0005089|GO:0005856				TAGAAGAATGCAAATTGATCCATTCCTATCTCCTTGTACTAAGGTCAAATCTAAGTGGAT	Agilent mouse V1
A_55_P2079791	0.352731	1.65549	down	0.412216	1.56801	down	0.824746	1.05579	up	4.10248	2.66376	1.84164	2.39161	1.73203	2.30247	1.74835	2.2715	2.6412	A	A	A	A	A	A	A	A	A	Mus musculus olfactory receptor 108 (Olfr108), mRNA [NM_146465]	Olfr108	258457	ENSMUST00000078207	olfactory receptor 108	chr17	37583370	37583429	+	mRNA			GO:0050911|GO:0007608|GO:0007165|GO:0004984|GO:0016020|GO:0007186|GO:0005886|GO:0004930|GO:0016021|GO:0004871|GO:0050896				GAATAAGGATGTTAAGAGTTCATTGAGAAGAGTTCTGAACATTGAAAAGTCTCAGGACTA	Agilent mouse V1
A_55_P2084542	0.958355	1.02743	down	0.432376	1.55988	up	0.0471785	1.60267	up	4.92602	2.98017	5.20096	4.30412	4.21947	4.46642	5.40414	5.01627	4.61104	P	A	P	P	P	P	P	P	P	Mus musculus adult male liver tumor cDNA, RIKEN full-length enriched library, clone:C730006E09 product:hypothetical protein, full insert sequence. [AK149403]	Gm10814	100502985		predicted gene 10814	chr19	6017022	6017081	+	mRNA			GO:0008150|GO:0003674|GO:0005575				CTCAGAATTGTACAAGCAAAGGAGGTTAAATAAGGGTGGGCTGAAGGGGTCAAGAGACAT	Agilent mouse V1
A_55_P1979669	0.746318	1.07264	down	0.287826	1.25065	up	0.0750109	1.34149	up	4.69911	4.47381	3.86799	4.51817	4.23256	3.98667	4.50833	4.81295	4.68766	P	A	A	P	P	A	P	P	P	Mus musculus zinc finger protein 946 (Zfp946), mRNA [NM_198003]	Zfp946	74149	ENSMUST00000088763	zinc finger protein 946	chr17	22593580	22593639	+	mRNA			GO:0008150|GO:0003674|GO:0005575|GO:0046872				CCTTGTGCTGTTGTCAACAACTTCTTGCTCATATTCCTGTATGTAACTACAATAAAATTC	Agilent mouse V1
A_52_P380710	0.598088	1.31456	down	0.762352	1.15811	up	0.162144	1.5224	up	1.87455	2.78431	4.02743	1.99572	2.4899	3.01695	3.38037	2.72623	3.215	A	A	A	A	A	A	A	A	A	Mus musculus sperm acrosome associated 5 (Spaca5), mRNA [NM_001085393]	Spaca5	278203		sperm acrosome associated 5	chrX	20653789	20654771	+	mRNA			GO:0008150|GO:0003674|GO:0016787|GO:0016998|GO:0016798|GO:0008152|GO:0003796|GO:0005576|GO:0005575				TCTGCAACATCGATTGTAATGACCTGCTCAACCGCCATATTCTGGATGATATCATATGTG	Agilent mouse V1
A_51_P201137	0.370963	1.14589	up	0.967947	1.00569	up	0.45971	1.13941	down	7.99596	7.90115	7.64709	8.35998	7.97086	7.80278	7.69202	7.69892	8.17784	P	P	P	P	P	P	P	P	P	Mus musculus lamin B receptor (Lbr), mRNA [NM_133815]	Lbr	98386	ENSMUST00000005003	lamin B receptor	chr1	183745893	183745952	-	mRNA			GO:0031965|GO:0070087|GO:0005637|GO:0005634|GO:0005635|GO:0016628|GO:0003677|GO:0005739|GO:0016020|GO:0005643|GO:0005652|GO:0016021|GO:0055114				GATAGTTTCCCAGTCACTGTCCCTGAGCAGGACAAGTGGCAAGTTCACTAGACTTTTTTA	Agilent mouse V1
A_55_P2419296	0.247252	1.41987	up	0.0391991	2.18775	up	0.00683797	1.5408	up	4.52251	3.26569	3.97586	4.33609	4.34857	4.59669	5.11704	4.87824	5.15712	P	A	A	P	P	P	P	P	P	Mus musculus 18-day embryo whole body cDNA, RIKEN full-length enriched library, clone:1110006E14 product:unclassifiable, full insert sequence. [AK003491]	1110006E14Rik	76286		RIKEN cDNA 1110006E14 gene	chr12	110834811	110834870	+	mRNA							GGGGGGCATGGGACCTTTGAAATCTGATTGTTCCGTAATTTTTGAAAATCTAGCCATGGA	Agilent mouse V1
A_55_P2091476	0.233613	1.10706	up	0.894614	1.00902	down	0.0365681	1.11705	down	13.3255	13.2019	13.5162	13.4083	13.4908	13.5847	13.3444	13.3425	13.3179	P	P	P	P	P	P	P	P	P	mc05g08.y1 Soares mouse p3NMF19.5 Mus musculus cDNA clone IMAGE:338078 5'. [AI391010]					chr17	87928884	87928943	-	mRNA							CTTAATCTTTGTTTAGAGATTCTGGCCAAGAACTGTCCCTCCCTCGCCCTATCTTAAGAT	Agilent mouse V1
A_55_P2005307	0.130268	1.69182	down	0.479886	1.26903	down	0.123852	1.33316	up	3.4125	2.77017	2.0517	1.86837	1.97837	2.1119	2.7859	2.31212	2.10515	A	A	A	A	A	A	A	A	A	Mus musculus lipocalin 4 (Lcn4), mRNA [NM_010695]	Lcn4	16821	ENSMUST00000028283	lipocalin 4	chr2	26524868	26524927	-	mRNA			GO:0008150|GO:0005550|GO:0006810|GO:0005576|GO:0005575				CTACATCATATACTGTGAAAGCCATCCGTTTCAGAAAATATCCCAATTTGGATATCTCAT	Agilent mouse V1
A_55_P2077153	0.697883	1.10098	down	0.465057	1.23863	up	0.282906	1.36371	up	4.18671	4.90642	4.97293	4.91138	4.15996	4.57835	4.84177	4.59449	5.55605	A	A	P	P	P	P	P	P	P	Mus musculus solute carrier family 27 (fatty acid transporter), member 2 (Slc27a2), mRNA [NM_011978]	Slc27a2	26458	ENSMUST00000061491	solute carrier family 27 (fatty acid transporter), member 2	chr2	126413890	126413949	+	mRNA			GO:0006629|GO:0000038|GO:0001676|GO:0070251|GO:0005783|GO:0006699|GO:0097089|GO:0016874|GO:0030176|GO:0003824|GO:0043231|GO:0005739|GO:0001561|GO:0000166|GO:0050197|GO:0006631|GO:0031957|GO:0044539|GO:0005779|GO:0042760|GO:0005778|GO:0070062|GO:0005777|GO:0015245|GO:0006635|GO:0005102|GO:0005524|GO:0004467|GO:0016020|GO:0008152|GO:0005789|GO:0005788|GO:0015908|GO:0016021|GO:0019899				ATGTGCACCTGCCATTTGTCCTTGCAAACTAAGCTTCTTGGAGAGAGGGCCTTATTTTTT	Agilent mouse V1
A_55_P2042277	0.625306	1.05238	down	0.713823	1.03535	down	0.89963	1.01645	up	7.90588	7.88718	8.04445	8.05493	7.94177	7.61982	7.78318	8.13005	7.77392	P	P	P	P	P	P	P	P	P	Mus musculus polybromo 1 (Pbrm1), mRNA [NM_001081251]	Pbrm1	66923	ENSMUST00000136237	polybromo 1	chr14	31932074	31932133	+	mRNA			GO:0005515|GO:0006355|GO:0008285|GO:0005634|GO:0001890|GO:0003677|GO:0006351|GO:0007507|GO:0060979|GO:0003007|GO:0060948|GO:0001974|GO:0003682|GO:0000776|GO:0045893|GO:0003349|GO:0016568				TAGAAAATGTTTAATCACATCACTGTTTCTTCTGTGGAAGCAAAGAGTTGTGGAGCGGTA	Agilent mouse V1
A_55_P2001073	0.24755	1.21363	up	0.0507889	1.47336	up	0.241381	1.21401	up	3.84633	3.7862	3.38369	3.92871	4.21624	3.70927	4.42889	3.95794	4.30673	A	A	A	P	P	A	P	A	P	Mus musculus AT rich interactive domain 2 (ARID, RFX-like) (Arid2), mRNA [NM_175251]	Arid2	77044	ENSMUST00000096250	AT rich interactive domain 2 (ARID, RFX-like)	chr15	96235327	96235386	+	mRNA			GO:0005667|GO:0045944|GO:0005634|GO:0006337|GO:0008134				CCAAGCCACACATGAAAACTTGTCTCATTACTTTATAGCCATGCCATGTATGTTTTTTAA	Agilent mouse V1
A_52_P241544	0.34573	1.59065	down	0.698969	1.1887	up	0.00918213	1.89081	up	5.29204	5.53161	3.62991	4.06545	4.50844	3.87082	4.97612	5.08456	5.14105	P	P	A	P	P	A	P	P	P	Mus musculus suppressor of Ty 7-like (Supt7l), mRNA [NM_028150]	Supt7l	72195	ENSMUST00000117642	suppressor of Ty 7-like	chr5	31817640	31817699	-	mRNA			GO:0006355|GO:0043966|GO:0051457|GO:0030914|GO:0003713|GO:0005634|GO:2001141|GO:0006351|GO:0004402				TATGCAATATATGACGTCTATAATAGACGTCAGCAATTCATTCGTCTATTTTGTGTCGTC	Agilent mouse V1
A_55_P2116988	0.24476	1.65604	up	0.277264	1.31808	up	0.502098	1.25641	down	13.1271	13.1764	14.066	13.7457	13.7457	15.0612	13.9504	13.6826	13.9318	P	P	P	P	P	P	P	P	P	Mus musculus adult male testis cDNA, RIKEN full-length enriched library, clone:1700024P12 product:unclassifiable, full insert sequence. [AK006313]	1700024P12Rik	69392		RIKEN cDNA 1700024P12 gene	chr17	3084560	3084619	+	mRNA			GO:0008150|GO:0003674|GO:0005575				TATAATCTATAAAAATAGTCATAAAGTAAAACGCCCCCCGCTGCCCATCGCGGGCATGAC	Agilent mouse V1
A_51_P503896	0.045194	3.2396	down	0.314189	1.57262	up	0.00281628	5.09466	up	5.45534	4.97451	3.71059	2.62877	2.86939	3.55483	4.91389	5.6348	5.55126	P	A	A	A	A	A	P	P	P	pyrroline-5-carboxylate reductase 1 [Source:MGI Symbol;Acc:MGI:2384795] [ENSMUST00000026133]	Pycr1	209027	ENSMUST00000026133	pyrroline-5-carboxylate reductase 1	chr11	120501179	120501238	-	mRNA			GO:0005739|GO:0016491|GO:0006950|GO:0008652|GO:0006561|GO:0034599|GO:0055114|GO:0042802|GO:0004735				CTCTGATTTCAATTCCCGTTAGGTACACAACACCTGAGAGACTCAGTTCTTCTCTTTCTT	Agilent mouse V1
A_51_P281593	0.539569	1.04868	up	0.428684	1.07791	up	0.642724	1.02788	up	7.44483	7.28266	7.62319	7.54911	7.54514	7.46213	7.69832	7.5301	7.44696	P	P	P	P	P	P	P	P	P	Mus musculus phosphatidic acid phosphatase type 2 domain containing 1B (Ppapdc1b), mRNA [NM_028000]	Ppapdc1b	71910	ENSMUST00000139120	phosphatidic acid phosphatase type 2 domain containing 1B	chr8	26835202	26835261	+	mRNA			GO:0016787|GO:0016020|GO:0046839|GO:0016021|GO:0008195|GO:0005575|GO:0003824				GAAAATAAATGCAACACTTTCTGCCTTTGTTCATAAAGAAATAAATGGCGCAACTAGAGG	Agilent mouse V1
A_55_P2119643	0.305851	1.26161	down	0.925154	1.02971	down	0.413894	1.22521	up	1.96971	2.67992	1.75378	1.73398	1.74787	1.91578	1.74298	1.80997	2.72377	A	A	A	A	A	A	A	A	A	Mus musculus defensin beta 43 (Defb43), mRNA [NM_001039121]	Defb43	654458	ENSMUST00000100491	defensin beta 43	chr14	63636865	63636924	+	mRNA			GO:0008150|GO:0003674|GO:0006952|GO:0005576|GO:0005575|GO:0042742				AACTTCACGACAATTTCATGCTTAGGTGGTCATGTTCACATAAATACACGTCTTATCATG	Agilent mouse V1
A_51_P479808	0.141803	1.46692	down	0.00140011	1.32716	up	0.0322433	1.94684	up	8.22486	8.10916	8.0504	7.77201	7.96477	6.98925	8.54625	8.52168	8.54151	P	P	P	P	P	P	P	P	P	Mus musculus mitogen-activated protein kinase 6 (Mapk6), transcript variant 2, mRNA [NM_027418]	Mapk6	50772	ENSMUST00000049355	mitogen-activated protein kinase 6	chr9	75236593	75236652	-	mRNA			GO:0005515|GO:0046982|GO:0019901|GO:0005634|GO:0005524|GO:0016310|GO:0005737|GO:0007049|GO:0004672|GO:0000166|GO:0000165|GO:0004674|GO:0016301|GO:0006468|GO:0016740|GO:0016772|GO:0004707				TGGTGTGGAGGGAGAGCGAGGTTAACCATTACTACGAGCCCAAGCTTATTATAGATCTTT	Agilent mouse V1
A_55_P2145833	0.247058	1.53071	down	0.0453775	1.97849	up	0.0247601	3.02849	up	12.6285	12.8495	12.0448	12.6547	11.6095	11.416	13.627	13.8318	13.0171	P	P	P	P	P	P	P	P	P	Mus musculus dystrophia myotonica-protein kinase (Dmpk), transcript variant 1, mRNA [NM_032418]	Dmpk	13400	ENSMUST00000135839	dystrophia myotonica-protein kinase	chr7	19679066	19679125	+	mRNA			GO:0005515|GO:0005886|GO:0005783|GO:0008016|GO:0010830|GO:0005741|GO:0005634|GO:0046872|GO:0005829|GO:0014722|GO:0005739|GO:0005622|GO:0051823|GO:0005737|GO:0000166|GO:0016301|GO:0031072|GO:0006998|GO:0014853|GO:0016772|GO:0031965|GO:0006874|GO:0033017|GO:0005524|GO:0016310|GO:0050790|GO:0016529|GO:0004672|GO:0017020|GO:0016020|GO:0004674|GO:0002028|GO:0005789|GO:0010657|GO:0006468|GO:0031307|GO:…				TTTAGATGCATTGAGACTCGACATTCCTCGGTATTTATTGTCTGTCCCCACCTACGACCT	Agilent mouse V1
A_51_P384673	0.593553	1.08306	up	0.0139671	1.70673	up	0.00254252	1.57584	up	10.0924	9.93279	9.49355	9.98167	10.0889	9.79349	10.6614	10.5204	10.6507	P	P	P	P	P	P	P	P	P	Mus musculus leucine rich repeat containing 59 (Lrrc59), mRNA [NM_133807]	Lrrc59	98238	ENSMUST00000021239	leucine rich repeat containing 59	chr11	94505813	94505872	+	mRNA			GO:0042645|GO:0008150|GO:0016020|GO:0005783|GO:0005634|GO:0016021|GO:0043231				AACCTAGAAACTTGACTTCATGGAAGCAGGTTTAGAGTTGATTCTGGACCTGTAACAGAA	Agilent mouse V1
A_52_P680870	0.430939	1.24507	up	0.0406792	1.77439	up	0.131636	1.42514	up	8.57755	8.25851	7.69071	8.99295	8.20071	8.28178	8.93024	9.19818	8.88032	P	P	P	P	P	P	P	P	P	Mus musculus cortexin 1 (Ctxn1), mRNA [NM_183315]	Ctxn1	330695	ENSMUST00000053252	cortexin 1	chr8	4257894	4257953	-	mRNA			GO:0008150|GO:0003674|GO:0016020|GO:0031224|GO:0016021|GO:0005575				GGACGCTGCCTACCTATAATGCACGGTACAGTTTGCCTCAGAGACAGACCCAGAAACCCC	Agilent mouse V1
A_55_P2033805	0.0365576	1.33533	down	0.0129845	1.4582	down	0.23417	1.09202	down	10.4364	10.4115	10.0809	9.79804	9.84683	10.0323	9.65396	9.83109	9.81116	P	P	P	P	P	P	P	P	P	Mus musculus 7 days neonate cerebellum cDNA, RIKEN full-length enriched library, clone:A730083F13 product:unclassifiable, full insert sequence. [AK080548]	A230051N06Rik	320593		RIKEN cDNA A230051N06 gene	chr17	56382103	56382162	+	mRNA							TTTGAACTCCTTGTGTAGCCAAAGATGATCTTGAAGTTCTCATCCTCCTGCCTCTACTCC	Agilent mouse V1
A_55_P1994887	0.338972	1.11917	down	0.450159	1.06025	up	0.176973	1.1866	up	7.16023	7.03563	6.91689	6.77754	6.71115	7.13678	6.97745	7.18401	7.20452	P	P	P	P	P	P	P	P	P	Mus musculus zinc finger protein, multitype 1 (Zfpm1), mRNA [NM_009569]	Zfpm1	22761		zinc finger protein, multitype 1	chr8	124861092	124861151	+	mRNA			GO:0032091|GO:0005515|GO:0006366|GO:0071733|GO:0045599|GO:0003181|GO:0045403|GO:0005634|GO:0046872|GO:0048872|GO:0007507|GO:0060318|GO:0005737|GO:0060319|GO:0060377|GO:0045944|GO:0045078|GO:0017053|GO:0001085|GO:0032642|GO:0030851|GO:0035162|GO:0055008|GO:0030220|GO:0001102|GO:0005667|GO:0006355|GO:0060413|GO:0060412|GO:0003714|GO:0003195|GO:0003192|GO:0000122|GO:0003676|GO:0003677|GO:0003151|GO:…				GCCTGTGGGGCCGCACCACCAGGACCCTTGACACTTAATAAAGACATTCGGTGTGACAAA	Agilent mouse V1
A_66_P105635	0.422419	1.18281	down	0.303595	1.24753	down	0.395225	1.05472	down	1.90566	2.66138	1.83312	1.78662	1.8965	1.9904	1.74749	1.77143	1.92403	A	A	A	A	A	A	A	A	A	Mus musculus olfactory receptor 859 (Olfr859), mRNA [NM_146526]	Olfr859	258519	ENSMUST00000086480	olfactory receptor 859	chr9	19613545	19613604	+	mRNA			GO:0050911|GO:0007608|GO:0007165|GO:0004984|GO:0016020|GO:0007186|GO:0005886|GO:0004930|GO:0016021|GO:0004871|GO:0050896				GTTCAACAGTTTCTAGTTCTTCCAAGGAAAGTATGGTGGCTTCGGTAATGTATACAATGG	Agilent mouse V1
A_55_P2086949	0.0334568	1.87386	up	0.205246	1.16386	up	0.0767836	1.61005	down	5.56591	5.24469	5.46582	6.63141	6.5671	5.79595	5.71339	5.78976	5.43	P	P	P	P	P	P	P	P	P	Mus musculus ciliary neurotrophic factor (Cntf), mRNA [NM_170786]	Cntf	12803	ENSMUST00000142247	ciliary neurotrophic factor	chr19	12838236	12838295	-	mRNA			GO:0005138|GO:0030424|GO:0046533|GO:0008284|GO:0030307|GO:0005634|GO:0032838|GO:0048143|GO:0051291|GO:0005615|GO:0030154|GO:0005829|GO:0048644|GO:0005737|GO:0043524|GO:0048680|GO:0048666|GO:0046887|GO:0043025|GO:0042517|GO:0014068|GO:0007275|GO:0070120|GO:0060075|GO:0007259|GO:0005125|GO:0097058|GO:0007399|GO:0005127|GO:0046427|GO:0060081|GO:0043410|GO:0008083|GO:0040007|GO:0046668				CCTTAGACCACAGGCATATTTCGTCAAGTAGGGTTGACCCACGTATGAACAGAAGATAAA	Agilent mouse V1
A_52_P577329	0.0373779	3.81172	down	0.00195865	2.37785	down	0.340352	1.60301	up	8.33197	8.16081	7.9121	5.0808	6.32323	7.20953	7.11492	6.84748	6.6935	P	P	P	P	P	P	P	P	P	Mus musculus transmembrane protein 88B (Tmem88b), mRNA [NM_001033394]	Tmem88b	320587	ENSMUST00000097742	transmembrane protein 88B	chr4	155157511	155157570	-	mRNA			GO:0008150|GO:0003674|GO:0016020|GO:0016021|GO:0005575				GTATTTGGCATGCTACAGTTTGACTAACATGTTCCTACTTACGCATAAATTATCATTCTC	Agilent mouse V1
A_55_P2111990	0.259377	1.29979	down	0.896454	1.01994	down	0.163378	1.27438	up	7.07079	6.40306	6.93582	6.07305	6.4237	6.77809	6.79582	6.72356	6.80484	P	P	P	P	P	P	P	P	P	Mus musculus tektin 1 (Tekt1), transcript variant 1, mRNA [NM_001282006]	Tekt1	21689	ENSMUST00000108502	tektin 1	chr11	72158314	72158373	-	mRNA			GO:0015630|GO:0005874|GO:0000226|GO:0005634				TATATCGACCAGGTGCTGTGTATGGAGATGAGGAAGTCCATCCCACCTCGAGACGGCGAC	Agilent mouse V1
A_55_P1961756	0.365357	1.21453	down	0.298405	1.24824	down	0.719108	1.02776	down	1.88052	2.65636	1.863	1.80889	1.73373	2.01607	1.74989	1.76152	1.92879	A	A	A	A	A	A	A	A	A	Mus musculus vomeronasal 2, receptor 52 (Vmn2r52), mRNA [NM_001105191]	Vmn2r52	384534	ENSMUST00000164918	vomeronasal 2, receptor 52	chr7	10748362	10754377	-	mRNA			GO:0008150|GO:0007165|GO:0003674|GO:0016020|GO:0007186|GO:0005886|GO:0004930|GO:0016021|GO:0005575|GO:0004871				ATGGTGAACACTTTCAATTACATTTAGACATGTTTGAGTTGGCTACAGGAAGTAGAAAGA	Agilent mouse V1
A_55_P2419961	0.00489931	1.45759	down	0.0194421	1.74959	down	0.244158	1.20033	down	7.16976	6.85462	6.94231	6.40898	6.44049	6.48647	6.35507	6.39164	5.79895	P	P	P	P	P	P	P	P	P	Mus musculus protein tyrosine phosphatase, non-receptor type 4 (Ptpn4), mRNA [NM_019933]	Ptpn4	19258	ENSMUST00000064091	protein tyrosine phosphatase, non-receptor type 4	chr1	121588332	121588391	-	mRNA			GO:0005515|GO:0008092|GO:0005886|GO:0035335|GO:0016791|GO:0005737|GO:0006470|GO:0016020|GO:0016787|GO:0016311|GO:0009898|GO:0004721|GO:0005856|GO:0004725|GO:0004726				CCACATGATAACCTTGTTCTAATCAAAATGAAACCTGATGAAAATGGAAGGTTTGGATTC	Agilent mouse V1
A_51_P450296	0.0935738	1.25131	up	0.0473557	1.12381	down	0.024326	1.40624	down	6.85485	6.73197	6.67057	7.0571	7.32259	6.84804	6.57336	6.63105	6.5478	P	P	P	P	P	P	P	P	P	Mus musculus THAP domain containing, apoptosis associated protein 3 (Thap3), transcript variant 1, mRNA [NM_175152]	Thap3	69876	ENSMUST00000036680	THAP domain containing, apoptosis associated protein 3	chr4	151357081	151357140	-	mRNA			GO:0008150|GO:0003674|GO:0005575|GO:0003676|GO:0003677|GO:0046872				CAACACCTTAGCAGGAAGTGGTGTTCTGGCCTGCTATGGGCGTTTCTACCCGCTGCTGAT	Agilent mouse V1
A_55_P2012096	0.152946	1.45671	up	0.488782	1.22198	down	0.101312	1.78007	down	3.86	3.72497	4.4006	4.41115	4.22063	4.98193	4.0231	4.02646	3.06834	A	A	P	P	P	P	A	A	A	Mus musculus bone morphogenetic protein 8a (Bmp8a), transcript variant 1, mRNA [NM_001256019]	Bmp8a	12163	ENSMUST00000102641	bone morphogenetic protein 8a	chr4	122989906	122989965	-	mRNA			GO:0051216|GO:0002024|GO:0005576|GO:0007275|GO:0007283|GO:0005125|GO:0005615|GO:0007281|GO:0001649|GO:0030154|GO:0001503|GO:0007179|GO:2000505|GO:0046676|GO:0008083|GO:0040007				TAAAGAGACAGAGACAGGAGAATCTCTGTGAGTTCAAGGCCACATAGAAAGAGCCTGTCT	Agilent mouse V1
A_51_P404193	0.19967	2.11709	down	0.489991	1.51538	down	0.415288	1.39707	up	4.57745	2.71999	2.55944	1.71073	2.67662	2.22328	1.78158	3.1305	3.14576	P	A	A	A	A	A	A	A	A	Mus musculus trans-acting transcription factor 5 (Sp5), mRNA [NM_022435]	Sp5	64406	ENSMUST00000100043	trans-acting transcription factor 5	chr2	70315688	70315747	+	mRNA			GO:0043565|GO:0006355|GO:0060349|GO:0005634|GO:0003676|GO:0003677|GO:0046872|GO:0006351				CAGAGCTACAGCATGGTACGTTTCTGTAAAGCGAACAGCAGTTGGCAGCGTGAAAATAAA	Agilent mouse V1
A_55_P2056463	0.396601	1.14924	up	0.0192165	1.39891	up	0.281067	1.21725	up	4.98406	5.06991	4.83788	4.9915	4.93804	5.56433	5.53802	5.23278	5.57395	P	A	P	P	P	P	P	P	P	Q9SBM1_VOLCA (Q9SBM1) Hydroxyproline-rich glycoprotein DZ-HRGP precursor, partial (6%) [TC1635702]					chr7	139507313	139507372	+	mRNA							AGTCAAAACGAGGGTGCGCGGGACCTCGGAGTCCTAAACGTGAACACAAATGAGCGCAAG	Agilent mouse V1
A_52_P120803	0.0121285	2.63873	up	0.366963	1.61061	up	0.323197	1.63835	down	2.05335	2.70738	1.74507	3.76008	3.67568	3.26957	2.51758	4.04817	2.00287	A	A	A	P	P	A	A	A	A	Mus musculus ankyrin repeat domain 1 (cardiac muscle) (Ankrd1), mRNA [NM_013468]	Ankrd1	107765	ENSMUST00000025718	ankyrin repeat domain 1 (cardiac muscle)	chr19	36186809	36186868	-	mRNA			GO:0005515|GO:0006366|GO:0042826|GO:0050714|GO:0071560|GO:0005634|GO:0030016|GO:0035914|GO:0005829|GO:0002039|GO:0005737|GO:0045944|GO:0071356|GO:0001085|GO:0055008|GO:0005667|GO:0001105|GO:0043065|GO:0006357|GO:0003714|GO:0070412|GO:0035994|GO:0000122|GO:0003677|GO:0035690|GO:0031432|GO:0071222|GO:0071347|GO:0010976|GO:0043517|GO:2000279|GO:0071260|GO:0008134|GO:0031674				CCCCTTTGTGTTCTCACTTGCATAAAGCTATTCAAGGTACTTTTTAAAAGGCAAGGGTTG	Agilent mouse V1
A_55_P2169410	0.563385	1.07345	up	0.0592748	1.31703	up	0.0760385	1.22691	up	5.43716	5.50478	5.8587	5.56222	5.65754	5.88765	6.12485	5.85656	6.01109	P	P	P	P	P	P	P	P	P	RIKEN cDNA 4930583I09 gene [Source:MGI Symbol;Acc:MGI:1925307] [ENSMUST00000024896]	4930583I09Rik	78057	ENSMUST00000024896	RIKEN cDNA 4930583I09 gene	chr17	65181865	65181924	-	mRNA			GO:0008150|GO:0003674|GO:0005575				CACATGGAACCCCCATCACACGCGTACAAGCTTGATGATATTAAATAAAAATAAAGATTT	Agilent mouse V1
A_55_P2042860	0.44111	4.01424	up	0.560067	1.42067	up	0.57209	2.8256	down	2.70718	2.67604	1.74277	1.71858	2.40775	9.01505	1.8522	2.49398	4.29952	A	A	A	A	A	P	A	A	P	Mus musculus predicted pseudogene 5409 (Gm5409), mRNA [NM_001003664]	Gm5409	386551	ENSMUST00000072103	predicted pseudogene 5409	chr6	41368282	41368341	+	mRNA							CTGGAGGGCAATGAGCAGTTTATCGATGCTGCCAACATCGTCAAGCATCCTAAATTCAAA	Agilent mouse V1
A_55_P2002963	0.862334	1.03865	down	0.468	1.16864	up	0.0787326	1.21381	up	7.3153	7.29168	8.13083	7.44954	7.38809	7.73605	7.78651	7.72446	7.90134	P	P	P	P	P	P	P	P	P	Mus musculus coronin, actin binding protein 1A (Coro1a), mRNA [NM_009898]	Coro1a	12721	ENSMUST00000106364	coronin, actin binding protein 1A	chr7	133843289	133843348	-	mRNA			GO:0006909|GO:0005515|GO:0008092|GO:0030036|GO:0005886|GO:0005884|GO:0008360|GO:0015629|GO:0042803|GO:0042802|GO:0005737|GO:0051015|GO:0048873|GO:0030833|GO:0005911|GO:0042102|GO:0071353|GO:0007015|GO:0006816|GO:0043029|GO:0034097|GO:0005856|GO:0031252|GO:0070062|GO:0001772|GO:0030335|GO:0030595|GO:0031589|GO:0003779|GO:0001891|GO:0031410|GO:0001845|GO:0008022|GO:0030027|GO:0050918|GO:0045335|GO:…				CCCACCCTCAGGCCATATGGTGAATAAGACGAAAATAATAAAACGGCTTTATTTTCTGGT	Agilent mouse V1
A_51_P131561	0.196743	1.50622	up	0.0428914	2.17549	up	0.0188316	1.44434	up	8.20144	8.13831	9.27736	8.97988	9.10043	9.30959	9.85509	9.52211	9.60394	P	P	P	P	P	P	P	P	P	Mus musculus placenta expressed transcript 1 (Plet1), mRNA [NM_029639]	Plet1	76509	ENSMUST00000114474	placenta expressed transcript 1	chr9	50313107	50313166	+	mRNA			GO:0016324|GO:0035313|GO:0030335|GO:0016020|GO:0005886|GO:0031225|GO:0030154|GO:0009897|GO:0001953				CTACTAGCAGATTTCCACTGTGCCCAGACCAGTCGGTAGGTTTTGAAGGAAGTATATGAA	Agilent mouse V1
A_55_P2163928	0.059314	1.54682	down	0.0311322	1.76863	down	0.397168	1.1434	down	8.77446	8.68756	8.13519	7.64209	7.98009	8.08712	7.8658	7.86144	7.40208	P	P	P	P	P	P	P	P	P	Mus musculus CAAX box 1C (Cxx1c), mRNA [NM_028375]	Cxx1c	72865	ENSMUST00000063384	CAAX box 1C	chrX	50911368	50911427	+	mRNA			GO:0008150|GO:0003674|GO:0005575				ACATGTTAGTAGATGAGAAGACCTTCGACACCGACAAACGCAAGGTGATGTTCCTCATCA	Agilent mouse V1
A_52_P106620	0.0689652	2.04892	down	0.770235	1.07258	up	0.0166384	2.19763	up	7.1874	7.34811	6.33411	6.47348	5.60924	5.68232	7.14861	6.90917	7.11511	P	P	P	P	P	P	P	P	P	Mus musculus tumor necrosis factor receptor superfamily, member 11b (osteoprotegerin) (Tnfrsf11b), mRNA [NM_008764]	Tnfrsf11b	18383	ENSMUST00000079772	tumor necrosis factor receptor superfamily, member 11b (osteoprotegerin)	chr15	54082760	54082819	-	mRNA			GO:0007165|GO:0030198|GO:0005578|GO:0006915|GO:0005576|GO:0042489|GO:0005615|GO:0045779				TTTATCCAGCTGTCATGTCTGGTTCAGTATCTACAGACTGTGTGTCCTCTCATTACCACA	Agilent mouse V1
A_55_P2029979	0.153746	1.13545	up	0.160883	1.13974	up	0.970295	1.00378	up	7.86434	7.89791	8.01317	8.03041	7.99914	8.29567	8.29745	7.95268	8.09143	P	P	P	P	P	P	P	P	P	Mus musculus suppressor of glucose, autophagy associated 1 (Soga1), mRNA [NM_001164663]	Soga1	320706	ENSMUST00000069098	suppressor of glucose, autophagy associated 1	chr2	156855322	156855381	-	mRNA			GO:0045721|GO:0008286|GO:0003674|GO:0010506|GO:0005576|GO:0005615|GO:0070062				TAATGAGTGCATCAAGACCCTGGCCGACATGAAGGTCACCCTGAAGGAGCTGTGCTGGCT	Agilent mouse V1
A_55_P2185686	0.821646	1.05635	up	0.777867	1.0653	down	0.604056	1.12533	down	3.59112	4.15071	3.37158	3.79737	4.17968	3.37363	3.8932	3.24053	3.70592	A	A	A	P	P	A	A	A	A	S-phase kinase-associated protein 1A [Source:MGI Symbol;Acc:MGI:103575] [ENSMUST00000093121]	Skp1a	21402	ENSMUST00000093121	S-phase kinase-associated protein 1A	chr11	52051767	52051826	+	mRNA			GO:0031519|GO:0005515|GO:0035518|GO:0006511|GO:0004842|GO:0016567|GO:0031467|GO:0031146|GO:0019005|GO:0005829				GGATCAGATGCTCTTGAAGACTTTCAAAAGTCTACACCTGAAGACTATCTGTATTTAATT	Agilent mouse V1
A_52_P683336	0.442463	1.12079	down	0.17532	1.18633	down	0.71203	1.05848	down	6.54557	6.57073	6.28235	6.10039	6.16554	6.63916	6.43468	6.0274	6.19705	P	P	P	P	P	P	P	P	P	Mus musculus cDNA sequence AY074887 (AY074887), mRNA [NM_145229]	AY074887	246735	ENSMUST00000054018	cDNA sequence AY074887	chr9	54798235	54798294	-	mRNA			GO:0003674|GO:0005737|GO:0008285|GO:0007050|GO:0097190|GO:0005615				TCTTCCTCTTAGCCTCATTTTCTCCTTTCTCAGATCCAACTCTTTAATTGGGATAACTTT	Agilent mouse V1
A_52_P538709	0.0161296	1.60868	down	0.969959	1.00502	down	0.00253623	1.60065	up	8.80744	8.62233	8.25976	7.75855	7.93281	7.94053	8.42362	8.70434	8.53989	P	P	P	P	P	P	P	P	P	Mus musculus transcriptional adaptor 3 (Tada3), mRNA [NM_133932]	Tada3	101206	ENSMUST00000113106	transcriptional adaptor 3	chr6	113325050	113325109	-	mRNA			GO:0005515|GO:0072686|GO:0016922|GO:0006355|GO:0030914|GO:0003713|GO:0019904|GO:0005634|GO:0006351|GO:0033276|GO:0005622|GO:0010628|GO:0007067|GO:0031647|GO:0030374|GO:0043966|GO:0031063|GO:0005671|GO:0001932|GO:0090043|GO:0045893|GO:2001141|GO:0004402				CCGGGACGACCCAAATCCAAAAACGTCCAACCCAAGATCCAGGAATATGAATTTACTGAT	Agilent mouse V1
A_51_P396978	0.654166	1.33868	down	0.70667	1.3343	down	0.994686	1.00329	up	3.21942	4.61547	1.74787	3.14731	2.92353	2.24948	2.31418	3.9897	2.03064	A	A	A	A	A	A	A	A	A	Mus musculus Kv channel interacting protein 4 (Kcnip4), transcript variant 4, mRNA [NM_030265]	Kcnip4	80334	ENSMUST00000176978	Kv channel interacting protein 4	chr5	48782161	48787268	-	mRNA			GO:0005244|GO:0005886|GO:0005509|GO:0005267|GO:0030425|GO:0046872|GO:0016020|GO:0006810|GO:0043025|GO:0034765|GO:0006813|GO:0071805|GO:0006811				TGAGTTCATTGAAAGTTGCCAAAAAGATGAAAACATAATGCGCTCCATGCAGCTCTTTGA	Agilent mouse V1
A_51_P312035	0.0188387	1.27605	up	0.692576	1.01851	up	0.0266741	1.25285	down	7.16666	7.0372	7.15186	7.35095	7.43102	7.62881	7.22539	7.0629	7.14684	P	P	P	P	P	P	P	P	P	Mus musculus CD300e antigen (Cd300e), mRNA [NM_172050]	Cd300e	217306	ENSMUST00000062787	CD300e antigen	chr11	114913395	114913454	-	mRNA			GO:0008150|GO:0003674|GO:0016020|GO:0005886|GO:0016021|GO:0005575|GO:0002376				GACTCTGGCTCTGTCACTTTGAGAATGTTCTAGAAAGAGAAGCATTTCAGTGGTATGTCA	Agilent mouse V1
A_51_P478825	0.30771	1.25817	down	0.346197	1.23315	down	0.745837	1.02029	up	1.96094	2.67427	1.76016	1.73706	1.74472	1.9196	1.74265	1.80523	1.94043	A	A	A	A	A	A	A	A	A	Mus musculus RIKEN cDNA 1700034F02 gene (1700034F02Rik), transcript variant 1, mRNA [NM_028504]	1700034F02Rik	73324	ENSMUST00000123175	RIKEN cDNA 1700034F02 gene	chr11	29478041	29478100	+	mRNA			GO:0008150|GO:0003674|GO:0005575				TGATTGAGCATCTTGTGATGAGTGATTTATTTTGCTCCTTAGAAAAGTGGCAAGAAATAG	Agilent mouse V1
A_51_P453010	0.369514	1.06131	up	0.551972	1.02822	up	0.580757	1.03218	down	8.40203	8.48755	8.30999	8.51751	8.58389	8.3557	8.39687	8.41448	8.50868	P	P	P	P	P	P	P	P	P	Mus musculus M phase phosphoprotein 6 (Mphosph6), mRNA [NM_026758]	Mphosph6	68533	ENSMUST00000034303	M phase phosphoprotein 6	chr8	120315844	120315903	-	mRNA			GO:0003674|GO:0005737|GO:0000460|GO:0006364|GO:0003723|GO:0005730|GO:0005634|GO:0000178				CTTCAGATATGTGGGCACAGGCCGCTCCCTAGATTTTTGACCTGATTCTGTGTGTATATA	Agilent mouse V1
A_55_P2160938	0.807574	1.09692	up	0.755457	1.08816	down	0.633251	1.19363	down	1.95036	2.67242	1.77222	1.74214	3.12415	1.9291	1.74287	1.7969	2.48955	A	A	A	A	A	A	A	A	A	Mus musculus vomeronasal 1 receptor 121 (Vmn1r121), mRNA [NM_001166741]	Vmn1r121	667240	ENSMUST00000098747	vomeronasal 1 receptor 121	chr7	23591781	23591840	-	mRNA			GO:0008150|GO:0007165|GO:0003674|GO:0050909|GO:0016020|GO:0007186|GO:0004930|GO:0016021|GO:0005575|GO:0004871|GO:0050896				GACAATAACACTGACTCTAAAAGCAAGTTTTTCTGTTCCACTTCTGGATTCACTGTAAGA	Agilent mouse V1
A_55_P2020472	0.254637	1.24607	up	0.612187	1.08147	up	0.348496	1.1522	down	7.76447	7.62457	7.17914	8.15203	7.75291	7.61538	7.6912	7.78493	7.43102	P	P	P	P	P	P	P	P	P	Mus musculus RUN and FYVE domain-containing 2 (Rufy2), mRNA [NM_027425]	Rufy2	70432	ENSMUST00000062600	RUN and FYVE domain-containing 2	chr10	62463026	62463085	+	mRNA			GO:0005634|GO:0046872				ATGGAGCTGGCCATGAAGCTGTTGGAGAAAGACATTCACGAGAAACAAGACACTCTCATA	Agilent mouse V1
A_55_P2009993	0.000198	1.77181	up	0.00771886	1.26098	up	0.005357	1.4051	down	8.04256	8.04852	7.99583	8.85758	8.95791	8.74708	8.4743	8.36831	8.24793	P	P	P	P	P	P	P	P	P	Mus musculus translocase of outer mitochondrial membrane 20 homolog (yeast) (Tomm20), mRNA [NM_024214]	Tomm20	67952	ENSMUST00000179857	translocase of outer mitochondrial membrane 20 homolog (yeast)	chr8	129458883	129458942	-	mRNA			GO:0006626|GO:0005742|GO:0005741|GO:0005740|GO:0006605|GO:0015031|GO:0006886|GO:0005739|GO:0015450|GO:0016020|GO:0006810|GO:0016021|GO:0051082|GO:0071806				GAGCTTGGCTGATGATGATCTGGAATGAGCCAGATACCAACAAAATAAAATCTCAGTAAA	Agilent mouse V1
A_55_P2100295	0.964899	1.00658	down	0.706788	1.04774	down	0.73317	1.04089	down	8.70232	8.4463	8.191	8.65456	8.47583	8.18083	8.38494	8.24316	8.50968	P	P	P	P	P	P	P	P	P	Mus musculus dynamin binding protein (Dnmbp), mRNA [NM_028029]	Dnmbp	71972	ENSMUST00000026209	dynamin binding protein	chr19	43922569	43922628	-	mRNA			GO:0035556|GO:0005515|GO:0005085|GO:0005737|GO:0030054|GO:0005794|GO:0035023|GO:0045202|GO:0005856|GO:0005089				GGGCTACGTCCCATCCAACTATATCCGGAAAACCGAGTACACCTGAGCCAAGTTGCCTCC	Agilent mouse V1
A_55_P1977503	0.262926	3.1315	down	0.253979	3.20887	down	0.743073	1.02471	down	5.97753	2.65242	1.85489	1.80359	1.73252	2.00817	1.74911	1.76347	1.92606	P	A	A	A	A	A	A	A	A	Mus musculus 5-hydroxytryptamine (serotonin) receptor 2C (Htr2c), mRNA [NM_008312]	Htr2c	15560	ENSMUST00000036303	5-hydroxytryptamine (serotonin) receptor 2C	chrX	143631655	143631714	+	mRNA			GO:0007631|GO:0005886|GO:0032098|GO:0007200|GO:0051378|GO:0014054|GO:0014057|GO:0005622|GO:0004993|GO:0045907|GO:0071886|GO:0051482|GO:0040013|GO:0008144|GO:0045963|GO:0043397|GO:0007610|GO:0001662|GO:0007626|GO:0070374|GO:0004871|GO:0031644|GO:0031583|GO:0001587|GO:0051209|GO:0009986|GO:0010513|GO:0004930|GO:0042493|GO:0048016|GO:0006874|GO:0007210|GO:0035095|GO:0007165|GO:0007186|GO:0016020|GO:…				CGTGCAACAGACTGCCTTATATTATTTCCTGTAATTTTTCTCCTTTGTCAAATGGTACTT	Agilent mouse V1
A_51_P472518	0.00342777	1.86291	down	0.333175	1.10152	down	0.00191332	1.69121	up	11.6727	11.471	11.277	10.5742	10.4233	10.7305	11.3048	11.2566	11.4408	P	P	P	P	P	P	P	P	P	Mus musculus calpain 1 (Capn1), transcript variant 1, mRNA [NM_007600]	Capn1	12333	ENSMUST00000025891	calpain 1	chr19	5989307	5989366	-	mRNA			GO:0005515|GO:0008092|GO:0016540|GO:0005886|GO:0005509|GO:0046872|GO:0005829|GO:0005622|GO:0005737|GO:0004198|GO:0016787|GO:0016020|GO:0032801|GO:0006508|GO:0008233|GO:0008234|GO:0070062				GCCTGAAGTGGGGAATCGCTCCGCTCCAGTTGCCTTTGTTCTTCTATTCTTCCTCTGCCA	Agilent mouse V1
A_55_P1997831	0.251304	1.065	down	0.0984803	1.10052	down	0.59854	1.03336	down	6.05277	6.14958	6.06381	6.05474	5.87694	6.06193	5.88369	6.06324	5.90466	P	P	P	P	P	P	P	P	P	Mus musculus dysbindin (dystrobrevin binding protein 1) domain containing 1 (Dbndd1), transcript variant 1, mRNA [NM_028146]	Dbndd1	72185	ENSMUST00000074879	dysbindin (dystrobrevin binding protein 1) domain containing 1	chr8	126029617	126029676	-	mRNA			GO:0008150|GO:0003674|GO:0005737|GO:0005575				TTTCATGTGCACAAAGACAAACACACTGGCTGCTCTGACCACAAATCAAAGACTGTTTTG	Agilent mouse V1
A_55_P1992199	0.403043	1.20816	down	0.533471	1.2879	up	0.246489	1.55599	up	1.87621	2.72944	1.93281	1.8575	1.76901	2.09354	3.34128	1.74722	2.54503	A	A	A	A	A	A	A	A	A	Mus musculus pregnancy-specific glycoprotein 20 (Psg20), mRNA [NM_054058]	Psg20	434540	ENSMUST00000076677	pregnancy-specific glycoprotein 20	chr7	19269767	19269826	-	mRNA			GO:0008150|GO:0003674|GO:0005575				CAAACCATAAGTAAACATGGAAAACTGGTATCAAATACATCCACATTTCTTCAGGTGTAC	Agilent mouse V1
A_52_P537571	0.407789	1.24999	down	0.0780385	1.56393	down	0.246153	1.25115	down	2.71036	2.754	1.94019	2.5587	1.77564	2.10445	1.75551	1.74687	1.96665	A	A	A	A	A	A	A	A	A	Mus musculus tumor rejection antigen P1A (Trap1a), mRNA [NM_011635]	Trap1a	22037	ENSMUST00000054534	tumor rejection antigen P1A	chrX	135871399	135871458	+	mRNA			GO:0005634				TGTAGGATGATTTATTTCTTCCACGACCCTAATTTCCTGGTGTCTATACCAGTGAACCCT	Agilent mouse V1
A_55_P2008282	0.861631	1.0544	up	0.52692	1.16331	down	0.426471	1.22659	down	1.90445	2.76541	1.94371	1.86785	2.86589	2.1091	2.24343	1.74682	1.96863	A	A	A	A	A	A	A	A	A	Mus musculus preferentially expressed antigen in melanoma (Prame), mRNA [NM_029459]	Prame	75829	ENSMUST00000113159	preferentially expressed antigen in melanoma	chrX	132147558	132147617	-	mRNA			GO:0008150|GO:0003674|GO:0005575				CGAGCTTCAAGAATCTGATGTAAGAATTCGTACGTTATAGACGATTAAAGTTAGAAACTG	Agilent mouse V1
A_51_P120388	0.314652	1.25713	down	0.387716	1.21059	down	0.631041	1.03845	up	2.03198	2.67829	1.74386	1.71725	1.77009	1.97639	1.76417	1.86145	2.00139	A	A	A	A	A	A	A	A	A	Mus musculus sorting nexin 31 (Snx31), mRNA [NM_025712]	Snx31	66696	ENSMUST00000013755	sorting nexin 31	chr15	36434054	36434113	-	mRNA			GO:0043234|GO:0006810|GO:0035091|GO:0015031				AATCTACGAGTCCTCTAATATCTATAAATCAATGCCTATGAGTTTGAGTTTTAGGCTGTC	Agilent mouse V1
A_52_P53906	0.0442542	1.6302	down	0.809066	1.03897	up	0.0471796	1.69373	up	12.1658	12.2408	11.824	10.9639	11.6353	11.5163	12.1352	12.4264	11.8345	P	P	P	P	P	P	P	P	P	Mus musculus cyclin D2 (Ccnd2), mRNA [NM_009829]	Ccnd2	12444	ENSMUST00000000188	cyclin D2	chr6	127098696	127098755	-	mRNA			GO:0050679|GO:0005515|GO:0031965|GO:0008284|GO:0019901|GO:0045737|GO:0005634|GO:0000079|GO:0005829|GO:0000082|GO:0005737|GO:0007049|GO:0016020|GO:0000307|GO:0051726|GO:0001934|GO:0000785|GO:0051301				AAGAGACCATCCCGCTGACTGCGGAAAAGCTGTGCATTTACACCGACAACTCTGTGAAGC	Agilent mouse V1
A_55_P1994781	0.242786	1.3691	up	0.101486	1.61633	up	0.0316445	1.18058	up	6.4576	6.55295	7.47622	7.17066	7.39164	7.28416	7.59064	7.46266	7.51164	P	P	P	P	P	P	P	P	P	vesicle-associated membrane protein 1 [Source:MGI Symbol;Acc:MGI:1313276] [ENSMUST00000159547]	Vamp1	22317	ENSMUST00000159547	vesicle-associated membrane protein 1	chr6	125190387	125190446	+	mRNA			GO:0043005|GO:0030054|GO:0045202|GO:0031201|GO:0007268|GO:0031410|GO:0006906|GO:0007269|GO:0008021|GO:0005739|GO:0005484|GO:0016020|GO:0005887|GO:0000149|GO:0017157|GO:0016021|GO:0016192				CAAAAATGGTCCCCCAAGAAACTGGAATTTCCCCAGGAATCTCATGCTGGGAGAAAGAAA	Agilent mouse V1
A_55_P1959006	0.19525	1.13335	up	0.220017	1.10757	up	0.80184	1.02328	down	8.18882	8.40987	8.33828	8.44529	8.67834	8.35512	8.43335	8.60576	8.34005	P	P	P	P	P	P	P	P	P	Mus musculus IMP4, U3 small nucleolar ribonucleoprotein, homolog (yeast) (Imp4), mRNA [NM_178601]	Imp4	27993	ENSMUST00000027303	IMP4, U3 small nucleolar ribonucleoprotein, homolog (yeast)	chr1	34501741	34501800	+	mRNA			GO:0042254|GO:0030529|GO:0006364|GO:0003723|GO:0030519|GO:0005730|GO:0005634				TCTTTGTTCGAAGAGATAGCGACTCTAAGACTTAATATTTCATGAATAAACGCCTAGGCC	Agilent mouse V1
A_55_P1955054	0.373188	1.2163	down	0.390906	1.20719	down	0.915076	1.00755	up	1.99991	2.661	1.74008	1.72219	1.88906	1.94225	1.75283	1.84407	1.98914	A	A	A	A	A	A	A	A	A	Mus musculus serine peptidase inhibitor, Kazal type 12 (Spink12), mRNA [NM_030061]	Spink12	78242	ENSMUST00000081271	serine peptidase inhibitor, Kazal type 12	chr18	44268117	44268176	+	mRNA			GO:0004867|GO:0010466|GO:0005576|GO:0005575|GO:0030414|GO:0045861				CGGATACAATATGTTGGAATAGTTGTTTTTCCTAAAGGGTGTTTTGAGTTGTTTAAGGTC	Agilent mouse V1
A_55_P2237197	0.723611	1.08888	down	0.371029	1.21955	down	0.413179	1.12	down	1.97867	2.66746	1.74401	2.33231	1.77589	1.91339	1.74453	1.82279	1.96377	A	A	A	A	A	A	A	A	A	Mus musculus adult retina cDNA, RIKEN full-length enriched library, clone:A930015G24 product:unclassifiable, full insert sequence. [AK020861]	A930015G24Rik	77808		RIKEN cDNA A930015G24 gene	chr6	98643622	98643681	-	mRNA							CAGCTCCGGTTTCACATGTGTTGGTTCAATGGAATATTCAATAGACATTTATAGGAAATA	Agilent mouse V1
A_55_P2045642	0.841986	1.025	down	0.00128183	1.30064	down	0.104698	1.26892	down	8.00472	7.92458	7.8651	7.57163	8.07894	8.03695	7.51362	7.54706	7.59605	P	P	P	P	P	P	P	P	P	Mus musculus stathmin-like 4 (Stmn4), mRNA [NM_019675]	Stmn4	56471	ENSMUST00000074523	stathmin-like 4	chr14	66980426	66980485	+	mRNA			GO:0008150|GO:0003674|GO:0005794|GO:0031110|GO:0042995|GO:0005575				GAGACCTGCCCTGCAGCGGGTGGGATAAGGTCTGTGTGCGTCTGTTCATTGTCATCTTTT	Agilent mouse V1
A_55_P2144745	0.254585	1.72634	up	0.740192	1.13765	up	0.430425	1.51747	down	1.97198	2.66923	1.74891	3.54482	1.87723	3.33123	1.74713	2.01016	3.19099	A	A	A	A	A	A	A	A	A	Mus musculus prostaglandin E synthase 3 (cytosolic)-like (Ptges3l), mRNA [NM_026865]	Ptges3l	73635	ENSMUST00000103102	prostaglandin E synthase 3 (cytosolic)-like	chr11	101285972	101286031	-	mRNA			GO:0008150|GO:0003674|GO:0005575				ATATAAGGAGAGGCAGCTGCTAGGAGCCTCCTAGAATCTAAAGATAGAGGCCTTTTCTTG	Agilent mouse V1
A_55_P1980292	0.376121	1.16135	down	0.795544	1.0351	up	0.236255	1.20212	up	8.6764	8.60453	8.20519	8.27174	8.56039	8.00657	8.48241	8.74821	8.4048	P	P	P	P	P	P	P	P	P	Mus musculus purine rich element binding protein B (Purb), mRNA [NM_011221]	Purb	19291	ENSMUST00000179343	purine rich element binding protein B	chr11	6374981	6375040	-	mRNA			GO:0017148|GO:0005515|GO:0006355|GO:0003700|GO:0008283|GO:0006915|GO:0046332|GO:0005634|GO:0032422|GO:0003729|GO:0003677|GO:0030154|GO:0006351|GO:0003690|GO:0003697|GO:0045892|GO:0005662|GO:0000900|GO:0008134				TTCTGTCGGTATGCAGATGAAATGAAAGAGATCCAGGAGCGACAGAGGGATAAGCTTTAC	Agilent mouse V1
A_55_P1977245	0.318714	1.20169	up	0.548502	1.10247	up	0.560049	1.09	down	8.46206	8.47315	8.99635	8.70753	8.81171	9.20751	9.03056	8.67219	8.65102	P	P	P	P	P	P	P	P	P	Mus musculus solute carrier family 22 (organic cation transporter), member 13 (Slc22a13), mRNA [NM_133980]	Slc22a13	102570	ENSMUST00000084797	solute carrier family 22 (organic cation transporter), member 13	chr9	119102121	119102180	-	mRNA			GO:0090416|GO:0005215|GO:0016324|GO:0016020|GO:0015747|GO:0022857|GO:0006810|GO:0016021|GO:0055085|GO:2001142|GO:0070062				AGTCTCTCTGGGGTTGTGGCCTCACCAGTCTCCCTGTCTGGGATACCCCATCCTCATAAA	Agilent mouse V1
A_51_P507622	0.224187	1.37075	up	0.0990902	1.31126	down	0.0381717	1.79741	down	7.39385	7.06927	6.81265	8.07011	7.38888	7.18167	6.57468	6.82185	6.70637	P	P	P	P	P	P	P	P	P	Mus musculus inositol 1,4,5-trisphosphate 3-kinase C (Itpkc), mRNA [NM_181593]	Itpkc	233011	ENSMUST00000003850	inositol 1,4,5-trisphosphate 3-kinase C	chr7	27992416	27992475	-	mRNA			GO:0005515|GO:0016310|GO:0005516|GO:0008440|GO:0005737|GO:0000166|GO:0016301|GO:0005634|GO:0005575|GO:0005524|GO:0016740				GACTCTAGAACTCTGGGGTGGGGGAGAAACAATGTGTTCTGTGCTCCAGAACCTCGGCTT	Agilent mouse V1
A_52_P451830	0.0604644	2.50853	up	0.311609	1.59175	up	0.0743534	1.57596	down	2.41198	2.66905	4.05817	4.33937	4.4006	4.37977	3.97758	3.17152	4.00193	A	A	P	P	P	P	P	A	A	Mus musculus RIKEN cDNA 1700042G07 gene (1700042G07Rik), mRNA [NM_001099295]	1700042G07Rik	67323	ENSMUST00000106492	RIKEN cDNA 1700042G07 gene	chr4	115846772	115846831	+	mRNA			GO:0008150|GO:0003674|GO:0005575				TCAGATTTCTCTGTCAACCTGGGGGCTTTCTGGTCCTCTAGAAATGCCCAGAAGCTCGGC	Agilent mouse V1
A_55_P2202029	0.305071	1.25958	up	0.0860288	1.25888	down	0.0693903	1.58566	down	5.90041	5.6361	5.48985	5.73831	6.52126	5.76562	5.23183	5.50761	5.29049	P	P	P	P	P	P	P	P	P	Mus musculus adult male aorta and vein cDNA, RIKEN full-length enriched library, clone:A530095A18 product:unclassifiable, full insert sequence. [AK041257]					chr8	41449303	41449362	+	mRNA							TTAGAAGGTACGGGGCATCAGTTTGCCTGGTCCATCCTTTTTGCAAGTTCTTTTGAGTAG	Agilent mouse V1
A_52_P625640	0.767314	1.03533	down	0.976211	1.00578	down	0.867317	1.02939	up	7.90134	7.62564	8.10484	7.85664	7.94115	7.68376	7.97591	7.44217	8.18882	P	P	P	P	P	P	P	P	P	Mus musculus tripartite motif-containing 9 (Trim9), transcript variant 6, mRNA [NM_001286388]	Trim9	94090	ENSMUST00000110522	tripartite motif-containing 9	chr12	71345721	71345780	-	mRNA			GO:0005515|GO:0004842|GO:0016567|GO:0030054|GO:0016874|GO:0045202|GO:0042995|GO:0031410|GO:0016079|GO:0046872|GO:0042803|GO:0030425|GO:0008021|GO:0005622|GO:0035544|GO:0005737|GO:0045955|GO:0000149|GO:0043161|GO:0008270|GO:0005856				TCTCGGGTTCCTGTGTCTACAGAACACTGTTGTGGGACTATCCTTGTTTGGTCTTTGATT	Agilent mouse V1
A_51_P510437	0.0157884	2.20529	down	0.900818	1.03164	up	0.0451573	2.27505	up	5.08881	4.78967	4.72616	4.04536	3.92536	3.21102	5.23251	5.23288	4.27406	P	A	P	P	P	A	P	P	P	Mus musculus solute carrier family 25 (mitochondrial carrier ornithine transporter), member 15 (Slc25a15), mRNA [NM_181325]	Slc25a15	18408	ENSMUST00000033871	solute carrier family 25 (mitochondrial carrier ornithine transporter), member 15	chr8	23487872	23487931	-	mRNA			GO:0005739|GO:0016020|GO:0006810|GO:0005743|GO:0016021				GACCAATTTTTAGGTAGATGGTTGTAGATGATTGCTTATAAATGATCCTAGTTAGAAGGC	Agilent mouse V1
A_55_P2001724	0.677703	1.13128	up	0.593191	1.22217	up	0.836883	1.08035	up	1.94522	2.66796	1.77504	2.68102	1.73974	2.50133	3.21158	1.79488	2.2501	A	A	A	A	A	A	A	A	A	Mus musculus 16 days embryo head cDNA, RIKEN full-length enriched library, clone:C130089P07 product:unclassifiable, full insert sequence. [AK081961]					chr1	73017879	73017938	+	mRNA							GTTCCAGACTTCCACTTTTGCAAGTTCTGAAAATGGAACTTAATGAGACAGAGGGGCTCT	Agilent mouse V1
A_51_P464023	0.185675	1.21221	up	0.0388496	1.45581	up	0.130586	1.20095	up	4.73173	4.30268	4.7516	5.05587	4.7449	4.81818	5.33703	5.07901	4.99543	P	A	P	P	P	P	P	P	P	Mus musculus carbohydrate sulfotransferase 12 (Chst12), mRNA [NM_021528]	Chst12	59031	ENSMUST00000043050	carbohydrate sulfotransferase 12	chr5	141001089	141001148	+	mRNA			GO:0047756|GO:0030208|GO:0016051|GO:0030206|GO:0005794|GO:0016020|GO:0005975|GO:0008146|GO:0016021|GO:0016740				TATTCATGGAACACTGTGTTAAATACTGTTTTCTAAGATTAATATATTTCAGATATATTT	Agilent mouse V1
A_55_P2267367	0.265747	1.38642	up	0.0426357	1.99264	up	0.258266	1.43726	up	1.92759	2.66157	2.32259	3.01012	3.12967	2.18605	2.92524	3.16083	3.80973	A	A	A	A	A	A	A	A	A	Mus musculus 0 day neonate skin cDNA, RIKEN full-length enriched library, clone:4632411P08 product:unclassifiable, full insert sequence. [AK019492]	4632411P08Rik	78263		RIKEN cDNA 4632411P08 gene	chr5	29716969	29717028	+	mRNA			GO:0008150|GO:0003674|GO:0005575				CATACACACGGACAAACACTTATACTCATATAATGGATTTTAAAAAGAACTAGCCTCAGC	Agilent mouse V1
A_55_P2084807	0.930767	1.01465	up	0.144317	1.27473	up	0.21504	1.25633	up	7.03671	7.29676	6.81457	7.36945	7.09136	6.75018	7.13439	7.49812	7.56611	P	P	P	P	P	P	P	P	P	Mus musculus retinoic acid receptor, beta (Rarb), transcript variant beta3, mRNA [NM_001289760]	Rarb	218772	ENSMUST00000063750	retinoic acid receptor, beta	chr14	17264648	17264707	-	mRNA			GO:0001657|GO:0003417|GO:0008285|GO:0003700|GO:0055012|GO:0003707|GO:0005634|GO:0003708|GO:0032403|GO:0046872|GO:0046965|GO:0043068|GO:0035264|GO:0045944|GO:0008144|GO:0043401|GO:0031641|GO:0032331|GO:0048048|GO:0022008|GO:0006355|GO:0043065|GO:0048566|GO:0000122|GO:0003677|GO:0006351|GO:0048384|GO:0043565|GO:0021756|GO:0045666|GO:0035116|GO:0061037|GO:0008270				AATTCTGAAGGACATGAACCCTTGACCCCAAGTTCAAGTGGGAATATAGCAGAGCACAGT	Agilent mouse V1
A_55_P2003981	0.80396	1.08383	up	0.936378	1.02595	up	0.903653	1.05642	down	2.70398	2.65529	2.802	3.69232	2.26537	2.552	2.9804	3.37035	1.9214	A	A	A	A	A	A	A	A	A	CJ206177 RIKEN full-length enriched mouse cDNA library, C57BL [CJ206177]					chr13	68137962	68138021	-	mRNA							GGCACCTACTCTATCTTGGGTGACCTTCATTTACTTAATAAATGCAAGAAAATTGTTGAA	Agilent mouse V1
A_55_P1982400	0.482988	1.1495	up	0.0274339	1.62695	down	0.0212133	1.87019	down	8.52703	8.39254	7.99858	8.48423	8.87538	8.1616	7.38252	7.84202	7.58711	P	P	P	P	P	P	P	P	P	Mus musculus scavenger receptor class A, member 5 (putative) (Scara5), transcript variant 2, mRNA [NM_001168318]	Scara5	71145	ENSMUST00000154373	scavenger receptor class A, member 5 (putative)	chr14	66357280	66357339	+	mRNA			GO:0005515|GO:0005886|GO:0009986|GO:0055072|GO:0006898|GO:0070287|GO:0006897|GO:0006879|GO:0034605|GO:0070207|GO:0016020|GO:0005887|GO:0006810|GO:0016021|GO:0034755|GO:0005044|GO:0006811				TGACCAAGGAAATGAAGGGAAGGAGGGAAAGCCAGGTAGCCCTGGACTTCCTGGATCTCG	Agilent mouse V1
A_55_P2115960	0.343547	2.7373	down	0.354911	2.67547	down	0.873813	1.02311	up	6.58453	5.01942	1.98907	3.01656	2.92416	3.29405	3.43099	2.94836	2.95429	P	A	A	A	A	A	A	A	A	Mus musculus olfactory receptor 479 (Olfr479), mRNA [NM_001011742]	Olfr479	257891	ENSMUST00000063151	olfactory receptor 479	chr7	115199391	115199450	+	mRNA			GO:0050911|GO:0007608|GO:0007165|GO:0004984|GO:0016020|GO:0007186|GO:0005886|GO:0004930|GO:0016021|GO:0004871|GO:0050896				CCTGAGGAAGGTACTAAGCAGTATCAATAAAATGTTACCTTGTTTGGCAATTAAAAAACC	Agilent mouse V1
A_55_P2092073	0.070773	1.32347	down	0.85509	1.01967	up	0.0739963	1.3495	up	5.3726	5.58318	5.28331	5.28605	4.89448	4.84558	5.63053	5.45521	5.23764	P	P	P	P	P	P	P	P	P	Mus musculus TAF11 RNA polymerase II, TATA box binding protein (TBP)-associated factor (Taf11), mRNA [NM_026836]	Taf11	68776	ENSMUST00000114848	TAF11 RNA polymerase II, TATA box binding protein (TBP)-associated factor	chr17	28038103	28038162	-	mRNA			GO:0006355|GO:0005669|GO:0005794|GO:0006367|GO:0046982|GO:0003713|GO:0005634|GO:0003677|GO:0006351|GO:0043923|GO:0046966|GO:0047485|GO:0042809				CCAACCTGTGTGGGAAAGTTTATTTTATTTTGTTGCAGACAAAACTCATTGTTCTTCCTA	Agilent mouse V1
A_52_P206058	0.885757	1.02827	down	0.775062	1.06468	down	0.751817	1.03541	down	1.87334	2.64701	1.86465	2.0855	2.1621	2.01676	2.12502	1.76008	2.22867	A	A	A	A	A	A	A	A	A	apoptosis-inducing, TAF9-like domain 1 [Source:MGI Symbol;Acc:MGI:1917178] [ENSMUST00000105695]	Apitd1	69928	ENSMUST00000105695	apoptosis-inducing, TAF9-like domain 1	chr4	148505666	148505725	-	mRNA			GO:0071821|GO:0046982|GO:0005694|GO:0005634|GO:0003677|GO:0006974|GO:0043240|GO:0007049|GO:0007067|GO:0003690|GO:0006281|GO:0003682|GO:0000776|GO:0000775|GO:0051301				TGATCTGAGGTCCACTGACATCATTGTCCACATCTGTTGGTGTATTTCGGGGTTCTTGTT	Agilent mouse V1
A_55_P2062187	0.224903	1.12473	down	0.0465847	1.1935	down	0.568685	1.06114	down	11.7518	11.7077	11.6206	11.3488	11.4908	11.7318	11.3584	11.3561	11.6001	P	P	P	P	P	P	P	P	P	Mus musculus SH3/ankyrin domain gene 1 (Shank1), mRNA [NM_001034115]	Shank1	243961	ENSMUST00000107934	SH3/ankyrin domain gene 1	chr7	51612134	51612193	+	mRNA			GO:0043005|GO:0017124|GO:0030054|GO:0008328|GO:0005886|GO:0017146|GO:2000311|GO:0045202|GO:0030159|GO:0035418|GO:0031877|GO:0032403|GO:0030154|GO:0030425|GO:0042802|GO:0005737|GO:0030160|GO:0043197|GO:0042048|GO:0045211|GO:0097110|GO:0032232|GO:0050885|GO:0030534|GO:0060997|GO:0060999|GO:0071532|GO:0008306|GO:2000463|GO:0007616|GO:0008022|GO:0071625|GO:0060076|GO:0060074|GO:0007399|GO:0050894|GO:…				TTCAGCCTCATCTGCCTCAGCTTCCACCAGACACCTGCAGGGTGTGGAATTTGAGATGCG	Agilent mouse V1
A_55_P2009483	0.205164	1.48677	down	0.697194	1.03805	down	0.233029	1.43227	up	3.57682	3.39863	3.20096	2.30075	2.64103	3.51809	3.2665	3.47689	3.27138	A	A	A	A	A	A	A	A	A	Mus musculus adult male testis cDNA, RIKEN full-length enriched library, clone:4930546G02 product:weakly similar to X-LINKED LYMPHOCYTE-REGULATED PROTEIN PM1 [Mus musculus], full insert sequence. [AK076905]	1700040F15Rik	73329		RIKEN cDNA 1700040F15 gene	chrY_random	22409101	22409160	-	mRNA			GO:0008150|GO:0003674|GO:0005575				CTCGTCTACTTTCCCATCTTCAGAAAAATGAAGCATGAAAAATTTTCACTTGCTGGTTAT	Agilent mouse V1
A_66_P135165	1.43e-05	1.68774	down	0.000654	1.16002	down	5.05e-05	1.45492	up	10.379	10.3543	10.323	9.55033	9.60498	9.63572	10.1472	10.1081	10.1585	P	P	P	P	P	P	P	P	P	Mus musculus nuclear factor I/B (Nfib), transcript variant 1, mRNA [NM_001113209]	Nfib	18028	ENSMUST00000064770	nuclear factor I/B	chr4	81938238	81938297	-	mRNA			GO:0021960|GO:0003700|GO:0008285|GO:0006366|GO:0030324|GO:0000981|GO:0071679|GO:0005634|GO:0060509|GO:2000795|GO:0005622|GO:0003690|GO:0061141|GO:0002062|GO:0045944|GO:0021740|GO:2000791|GO:0006355|GO:0001106|GO:0044300|GO:0005730|GO:0000122|GO:0003677|GO:0006351|GO:0043392|GO:0006260|GO:0001077|GO:0060486|GO:0010001|GO:0060510|GO:0030900|GO:0045893|GO:0030902				GTTGGTTTTCAGAGCATTTCAGAATGTTGGAAGCACCGCTTTCCTTTCGTTAGTATATAA	Agilent mouse V1
A_55_P2140656	0.192621	1.10107	down	0.431219	1.13922	up	0.229712	1.25437	up	4.75378	4.737	4.80373	4.47484	4.77433	4.62861	5.35394	4.8823	4.62241	P	A	P	P	P	P	P	P	P	Mus musculus 13 days embryo heart cDNA, RIKEN full-length enriched library, clone:D330008J09 product:hypothetical Proline-rich region profile containing protein, full insert sequence. [AK142189]	Gm6658	626231		predicted gene 6658	chr8	93430471	93430530	-	mRNA			GO:0008150|GO:0003674|GO:0005575				AGAAACATCAATAATTATCAACATTACTGTGCTCACAATCTGTGAGTGCCCTCAAAAATG	Agilent mouse V1
A_55_P2137336	0.180271	1.96406	up	0.184923	1.9613	up	0.994089	1.00141	down	4.4645	3.53214	2.47072	4.57294	4.12852	4.68743	4.26827	4.84739	4.26713	P	A	A	P	P	P	P	P	P	Mus musculus Morf4 family associated protein 1 (Mrfap1), mRNA [NM_026242]	Mrfap1	67568	ENSMUST00000068795	Morf4 family associated protein 1	chr5	37186106	37186165	-	mRNA			GO:0005515|GO:0008150|GO:0005737|GO:0005634|GO:0005575				GTTTGCTTGAAAAGATCAGCCCGGAGAGTTACTAAGAAATATTAAGTGAAGTCTTCCTTC	Agilent mouse V1
A_52_P367760	0.0371475	1.26951	down	0.0811754	1.45134	up	0.0215418	1.8425	up	6.51587	6.31962	6.50857	5.971	6.0604	6.27982	6.65152	6.89734	7.40737	P	P	P	P	P	P	P	P	P	Mus musculus calmodulin-like 4 (Calml4), transcript variant 1, mRNA [NM_138304]	Calml4	75600	ENSMUST00000034777	calmodulin-like 4	chr9	62719231	62723312	+	mRNA			GO:0005509				AAACTGGGAGAGAAGCTCACTCACAAGGAAGTGGATGATCTTTTCAAGGAAGCAGGCATT	Agilent mouse V1
A_55_P2109943	0.000348	1.61909	up	0.0123624	1.49027	up	0.43006	1.08644	down	9.24574	9.31017	9.37645	10.0761	10.0289	9.9129	9.68871	9.84565	10.1247	P	P	P	P	P	P	P	P	P	Mus musculus ribosomal protein S15A (Rps15a), mRNA [NM_170669]	Rps15a	267019	ENSMUST00000106588	ribosomal protein S15A	chr7	125252644	125252703	-	mRNA			GO:0005739|GO:0008284|GO:0005737|GO:0003735|GO:0022627|GO:0009615|GO:0045787|GO:0070062				ATTGTGCTGACAACCTAGGCTGGCATCATGAACCATGAAGAGGCAAGACGAAAACATACA	Agilent mouse V1
A_65_P08465	0.111333	1.59151	up	0.906285	1.02499	down	0.0805687	1.63128	down	4.27294	3.56241	3.67793	4.26199	4.99749	4.26498	4.16115	3.62859	3.6167	P	A	A	P	P	A	P	A	A	Mus musculus tousled-like kinase 2 (Arabidopsis) (Tlk2), transcript variant A, mRNA [NM_001112705]	Tlk2	24086	ENSMUST00000106939	tousled-like kinase 2 (Arabidopsis)	chr11	105145001	105145060	+	mRNA			GO:0005882|GO:0048471|GO:0005634|GO:0071480|GO:0007283|GO:0032435|GO:0030154|GO:0035556|GO:0005737|GO:0007059|GO:0000166|GO:0018105|GO:0016301|GO:0005856|GO:0016772|GO:0005730|GO:0007275|GO:0005524|GO:0006974|GO:0016310|GO:0007049|GO:0004672|GO:0004674|GO:0006468|GO:0001672|GO:0016740|GO:0016568				TATAATTAAACTTATCCATACTGTTTTGGCCTTTTCCAACATTGGATATAGGGCACAAGG	Agilent mouse V1
A_52_P250034	0.914204	1.03903	up	0.855438	1.06735	down	0.355455	1.10901	down	4.98603	4.06426	5.69497	4.8334	4.92489	5.15268	4.95971	4.89274	4.61073	P	A	P	P	P	P	P	P	P	Mus musculus 9.5 days embryo parthenogenote cDNA, RIKEN full-length enriched library, clone:B130047F11 product:hypothetical protein, full insert sequence. [AK045208]	Ticrr	77011		TOPBP1-interacting checkpoint and replication regulator	chr7	86806409	86806468	+	mRNA			GO:0006260|GO:0007049|GO:0030174|GO:0006281|GO:0010212|GO:0003682|GO:0005634|GO:0033314|GO:0006974				TGTGCTCTTTCTCTATTGTGTTCCAGTTGGACACACCAGACACACCTGTCATCTTCCATT	Agilent mouse V1
A_55_P2083023	0.116455	1.56689	down	0.798927	1.06666	up	0.00242145	1.67133	up	7.00105	6.95382	6.00536	6.01728	5.9981	6.00114	6.92368	6.76656	6.54927	P	P	P	P	P	P	P	P	P	Mus musculus SAC3 domain containing 1 (Sac3d1), mRNA [NM_133678]	Sac3d1	66406	ENSMUST00000113533	SAC3 domain containing 1	chr19	6116004	6116063	-	mRNA			GO:0005515|GO:0005813|GO:0005819|GO:0005634|GO:0051225|GO:0046426|GO:0051298|GO:0005737|GO:0007049|GO:0007067|GO:0015630|GO:0050776|GO:0005856|GO:0051301				AGAGCACCTGGCTTCTTTTTCATAATTCCCAAACAATAAAAGGAACTCATTATGATCTCC	Agilent mouse V1
A_66_P119869	0.874189	1.03039	up	0.515869	1.05021	down	0.676084	1.08212	down	3.07486	3.14144	2.89008	2.72809	2.95837	3.54948	2.90952	2.89084	3.09401	A	A	A	A	A	A	A	A	A	Mus musculus intelectin 1 (galactofuranose binding) (Itln1), mRNA [NM_010584]	Itln1	16429	ENSMUST00000043094	intelectin 1 (galactofuranose binding)	chr1	173448282	173448341	-	mRNA			GO:0043235|GO:0016020|GO:0005886|GO:0046326|GO:0001934|GO:0030246|GO:0045121|GO:0005576|GO:0031526|GO:0031225|GO:0009624|GO:0070062				ATTGTGGGCTCCAAGGCATGAGAAACACTGACTTAGTAACTGGAATGCTAATGAGCAATA	Agilent mouse V1
A_55_P2027609	0.731349	1.15617	up	0.398049	1.43521	up	0.29625	1.24135	up	2.04315	2.69012	3.85155	2.7974	3.47942	2.93604	3.63058	3.42219	3.09583	A	A	A	A	A	A	A	A	A	secretoglobin, family 3A, member 2 [Source:MGI Symbol;Acc:MGI:2153470] [ENSMUST00000043803]	Scgb3a2	117158	ENSMUST00000043803	secretoglobin, family 3A, member 2	chr18	43926850	43926909	+	mRNA			GO:0005515|GO:0008150|GO:0005576				GGCTTATCATGTTTATCTTTGTTTCTATTTTCTAGGAGGCTCTTTCACACCTGGTATAAA	Agilent mouse V1
A_51_P418820	0.365592	1.41859	down	0.0281109	1.6067	down	0.747987	1.1326	down	2.94995	2.67203	2.87504	1.7177	3.29216	1.9738	2.08992	1.86025	2.49455	A	A	A	A	A	A	A	A	A	Mus musculus transcription factor AP-2, gamma (Tfap2c), transcript variant 1, mRNA [NM_009335]	Tfap2c	21420	ENSMUST00000128406	transcription factor AP-2, gamma	chr2	172383860	172383919	+	mRNA			GO:0005515|GO:0003700|GO:0021987|GO:0006366|GO:0060750|GO:0000981|GO:0045682|GO:0005634|GO:0003334|GO:0060598|GO:0030154|GO:0045944|GO:0046983|GO:0001942|GO:0030718|GO:0035019|GO:0006355|GO:0000977|GO:0006357|GO:0021877|GO:0000122|GO:0001829|GO:0003677|GO:0006351|GO:0001078|GO:0001077|GO:0019827|GO:0048733|GO:0000980|GO:0043588				TTTATGCGAGTGCACACAGGGTATTGAAACTGAAGATGAAGCTGGGCTTTTCTCTCTTGG	Agilent mouse V1
A_55_P2060966	0.754708	1.04761	up	0.589596	1.03168	down	0.581915	1.08079	down	9.65118	9.64028	9.86798	9.54794	9.65885	10.1539	9.65009	9.65967	9.7147	P	P	P	P	P	P	P	P	P	Mus musculus Moloney leukemia virus 10 (Mov10), transcript variant 1, mRNA [NM_001163440]	Mov10	17454	ENSMUST00000106774	Moloney leukemia virus 10	chr3	104597754	104597813	-	mRNA			GO:0017111|GO:0005737|GO:0016787|GO:0000166|GO:0000932|GO:0003723|GO:0004386|GO:0031047|GO:0035279|GO:0005615|GO:0005524				ATGCTAGGCAAGCACTCTGCCCCTGAGCTGCTTTAAGAAAAACAAAATGCTGTTCTATGC	Agilent mouse V1
A_55_P2077340	0.987817	1.00269	down	0.342229	1.27153	down	0.282978	1.26812	down	5.89974	5.41474	5.20778	5.27268	5.5502	5.68775	5.19807	5.57078	4.71371	P	P	P	P	P	P	P	P	P	Mus musculus AT hook, DNA binding motif, containing 1 (Ahdc1), mRNA [NM_146155]	Ahdc1	230793	ENSMUST00000105916	AT hook, DNA binding motif, containing 1	chr4	132633897	132633956	+	mRNA			GO:0008150|GO:0003674|GO:0005575|GO:0003677				TTTAGATGCAGGGACTCAAATCCATGTCCTCTGCAAGAGCAGTAAGTGTTCTCACCAACA	Agilent mouse V1
A_51_P181891	0.723018	1.20241	up	0.460963	1.46701	up	0.181032	1.22006	up	2.06933	3.73605	4.33347	3.68821	3.92135	3.32707	4.01136	3.88466	3.90147	A	A	P	A	P	A	P	A	A	Mus musculus APC membrane recruitment 2 (Amer2), transcript variant 1, mRNA [NM_028113]	Amer2	72125	ENSMUST00000022561	APC membrane recruitment 2	chr14	60999755	60999814	+	mRNA			GO:0005515|GO:0016020|GO:0005886|GO:0005546|GO:0016055|GO:0090090|GO:0008289				TCTATCTCTAGGAAGAAAACAGAGGTTTAGTATGGCTGGCTCAGATCGTTGGTCTGAGGA	Agilent mouse V1
A_55_P1990261	0.160285	1.5346	down	0.839464	1.05725	down	0.0329058	1.4515	up	4.74119	5.05207	3.89577	4.02888	4.05546	3.7511	4.75146	4.39378	4.30283	P	A	A	P	P	A	P	P	P	Mus musculus coiled-coil-helix-coiled-coil-helix domain containing 6 (Chchd6), transcript variant 1, mRNA [NM_025351]	Chchd6	66098	ENSMUST00000032172	coiled-coil-helix-coiled-coil-helix domain containing 6	chr6	89333154	89333213	-	mRNA			GO:0005739|GO:0003674|GO:0016020|GO:0005743|GO:0042407|GO:0006974				CGAGAAACAGTATGTGCTACTGATTGAAAACAAATAAAGCAGATGTCTTTGTTTGCAGTC	Agilent mouse V1
A_55_P2029171	0.920564	1.03099	down	0.739248	1.12672	down	0.671985	1.09285	down	3.22308	4.56371	3.54934	3.8431	3.81656	3.54437	3.60261	4.06603	3.15112	A	A	A	P	P	A	A	A	A	Mus musculus potassium channel, subfamily T, member 2 (Kcnt2), mRNA [NM_001081027]	Kcnt2	240776	ENSMUST00000119786	potassium channel, subfamily T, member 2	chr1	142506597	142506656	+	mRNA			GO:0005886|GO:0008076|GO:0005249|GO:0005267|GO:0034765|GO:0015269|GO:0006813|GO:0071805				TAAAGCATTATTAAGACTGTATGAACATTTAAAAATCCACCTATATTAAGTACATCACAA	Agilent mouse V1
A_66_P140742	0.0680753	1.4088	down	0.0247018	1.22338	down	0.371395	1.15156	up	8.55708	8.70025	8.72776	8.41029	8.30332	7.78806	8.41166	8.45513	8.24566	P	P	P	P	P	P	P	P	P	Mus musculus arginine decarboxylase (Adc), mRNA [NM_172875]	Adc	242669	ENSMUST00000030581	arginine decarboxylase	chr4	128609404	128609463	-	mRNA			GO:0042978|GO:0005739|GO:0005515|GO:0006596|GO:0004586|GO:0008792|GO:0006591|GO:0043085|GO:0003824				GTTTGTGCCCTGTAAATAGGACCAGTCTTACACTCGCTGTAGTTCAAGTATGCAACATAA	Agilent mouse V1
A_55_P2187829	0.675577	1.11783	down	0.354333	1.22714	down	0.595746	1.09779	down	1.96478	2.66556	1.75309	1.73406	1.74804	2.41923	1.7423	1.80972	1.94551	A	A	A	A	A	A	A	A	A	Mus musculus 13 days embryo head cDNA, RIKEN full-length enriched library, clone:3110047M22 product:unclassifiable, full insert sequence. [AK014187]	5430402O13Rik	73183		RIKEN cDNA 5430402O13 gene	chr6	50518125	50518184	+	mRNA			GO:0008150|GO:0003674|GO:0005575				AATATCGTTTCTTTGTGGAACAGAAGATACCATTTTTCGTTTATAAACGAGTTGGCTGTG	Agilent mouse V1
A_51_P355434	0.152931	1.39977	down	0.146779	1.47484	down	0.804301	1.05363	down	6.29921	6.47326	5.76024	5.9104	5.81517	5.35157	5.94499	5.7234	5.18265	P	P	P	P	P	P	P	P	P	tribbles homolog 1 (Drosophila) [Source:MGI Symbol;Acc:MGI:2443397] [ENSMUST00000118228]	Trib1	211770	ENSMUST00000118228	tribbles homolog 1 (Drosophila)	chr15	59485136	59485195	+	mRNA			GO:0032436|GO:0007254|GO:0031434|GO:0048662|GO:0005634|GO:0005524|GO:0043433|GO:0014912|GO:0050790|GO:0005737|GO:0004672|GO:0043405|GO:0032496|GO:0004860|GO:0055106|GO:0051443|GO:0006468|GO:0031665|GO:0006469|GO:0031625|GO:0008134|GO:0016772				TGTAGTCTTCACATCTATCAGCCACGCACGTTTGTTCACCTAACTTCTCTGTCAGGACTA	Agilent mouse V1
A_66_P113008	0.534711	1.0979	down	0.57576	1.1319	up	0.419595	1.24271	up	6.37702	6.26414	6.22659	5.83125	6.1322	6.50008	6.51034	5.94539	6.94825	P	P	P	P	P	P	P	P	P	Mus musculus phospholipase A2, group IIE (Pla2g2e), mRNA [NM_012044]	Pla2g2e	26970	ENSMUST00000030531	phospholipase A2, group IIE	chr4	138438659	138438718	+	mRNA			GO:0016042|GO:0006629|GO:0016787|GO:0005509|GO:0004623|GO:0005576|GO:0005575|GO:0006644|GO:0046872				CTCACAAGATCCACTAAGTCGCCTCTGGCATCTCAATACCCTCTTCTGAATAAGAGAAGT	Agilent mouse V1
A_55_P2109702	0.00587198	1.82404	up	0.221245	1.23726	up	0.0235793	1.47426	down	5.04861	4.97083	5.4622	6.09686	6.06631	5.91987	5.42745	5.23473	5.7409	P	A	P	P	P	P	P	P	P	Mus musculus 1 cell embryo 1 cell cDNA, RIKEN full-length enriched library, clone:I0C0040G12 product:src homology 2 domain-containing transforming protein B, full insert sequence. [AK145414]	Shb	230126		src homology 2 domain-containing transforming protein B	chr4	45447989	45448048	-	mRNA			GO:0030097|GO:0001568|GO:0005886|GO:0048514|GO:1900194|GO:0006915|GO:0007275|GO:0009967|GO:0001525|GO:0005575|GO:0030154|GO:0071425|GO:0045931|GO:0005737|GO:0001948|GO:0016020|GO:0042100|GO:0005070|GO:0006469				GTAGGACTGAGTTGGGTTTGGCAAAGCTGACTTATTAACAATGCTTTAAATAAAGTATCT	Agilent mouse V1
A_55_P2002998	0.619336	1.09833	up	0.108951	1.86064	up	0.171526	1.69407	up	3.07362	2.64755	2.61008	3.30484	2.80665	2.62568	4.32221	2.91577	3.78067	A	A	A	A	A	A	P	A	A	Mus musculus oleoyl-ACP hydrolase (Olah), mRNA [NM_145921]	Olah	99035	ENSMUST00000115087	oleoyl-ACP hydrolase	chr2	3259289	3259348	-	mRNA			GO:0006629|GO:0003674|GO:0016295|GO:0016787|GO:0009058|GO:0004320|GO:0016788|GO:0006631|GO:0006633|GO:0005575|GO:0016296|GO:0016297				GGAAAGGCCAGCGGGAAGTGGGTATGATCAAAATGCACAGTTTACACTTAGGAAAATTTC	Agilent mouse V1
A_55_P2184284	0.0296122	1.64625	up	0.20037	1.24647	up	0.0086031	1.32073	down	5.23473	4.73134	5.41272	5.86602	5.70754	5.96279	5.39001	5.42523	5.5171	P	A	P	P	P	P	P	P	P	Mus musculus RIKEN cDNA E230019M04 gene (E230019M04Rik), mRNA [NM_177921]	E230019M04Rik	331537	ENSMUST00000044806	RIKEN cDNA E230019M04 gene	chrX	136641064	136641123	+	mRNA			GO:0008150|GO:0003674|GO:0005575				GGACTATAACGTTTTGCTGTGTCCTGTGGGACTCATGTTTACTTGAAAAAGTAATATTTA	Agilent mouse V1
A_51_P346641	0.862534	1.03812	down	0.344509	1.24757	up	0.047715	1.29512	up	5.47956	5.51361	4.6571	5.11184	5.32723	5.04929	5.48612	5.38955	5.73195	P	P	P	P	P	P	P	P	P	Mus musculus armadillo repeat containing, X-linked 4 (Armcx4), mRNA [NM_001202500]	Armcx4	100503043		armadillo repeat containing, X-linked 4	chrX	131230509	131230568	+	mRNA			GO:0008150|GO:0003674|GO:0005575				CTGGACTAAGATTGATAAAGCACCTGACTATTACTAGTGAATATCAGCATATGGTTACCA	Agilent mouse V1
A_66_P115038	0.374094	1.20694	down	0.301245	1.24273	down	0.701437	1.02965	down	1.86992	2.64173	1.86568	1.812	1.73388	2.01738	1.74981	1.75956	1.92741	A	A	A	A	A	A	A	A	A	Mus musculus prolactin family 3, subfamily d, member 1 (Prl3d1), transcript variant 2, mRNA [NM_008864]	Prl3d1	18775		prolactin family 3, subfamily d, member 1	chr13	27186062	27186121	+	mRNA			GO:0005179|GO:0005576|GO:0005615				ACACTCAGGTGAAGCAGATTTCCTCACTTGGAGCCTACATTGTGGTGGATCTTCTCAGAA	Agilent mouse V1
A_51_P184728	0.540526	1.39087	up	0.798973	1.14434	up	0.0675954	1.21544	down	3.96542	4.04266	1.87814	3.72394	3.68475	3.90551	3.32873	3.49965	3.64139	A	A	A	A	P	A	A	A	A	Mus musculus Cnksr family member 3 (Cnksr3), mRNA [NM_172546]	Cnksr3	215748	ENSMUST00000015346	Cnksr family member 3	chr10	3227339	3227398	+	mRNA			GO:0003674|GO:0005737|GO:2000651|GO:0016020|GO:0033137|GO:0010765|GO:0070373|GO:0009966|GO:0005575				TTGAAATGTTTCTGTTTTGTGTCATATGTGAAACCCAAGGAAAAAGAGTATTCAACGTGG	Agilent mouse V1
A_55_P2045535	0.356752	1.13558	up	0.835951	1.02158	up	0.428295	1.11159	down	5.1738	5.01632	5.36596	5.36551	5.62045	5.1204	5.17974	5.07119	5.39753	P	A	P	P	P	P	P	P	P	REM2 and RAB-like small GTPase 1 [Source:MGI Symbol;Acc:MGI:1923416] [ENSMUST00000097813]	Rsg1	76166	ENSMUST00000097813	REM2 and RAB-like small GTPase 1	chr4	140776001	140776060	+	mRNA			GO:0007264|GO:0005575|GO:0042995|GO:0005525|GO:0006887|GO:0015031|GO:0005622|GO:0005929|GO:0005737|GO:0000166|GO:0030030|GO:0006810|GO:0005856				AACGGTGACAACATCCTGGGTAGAGGCTGGTACTGGCGATCCTCACTTCTATCCTGAGGG	Agilent mouse V1
A_52_P321244	0.404482	1.19604	down	0.298917	1.24931	down	0.602818	1.04454	down	1.84961	2.65898	1.90044	1.83413	1.74571	2.0544	1.75287	1.75116	1.94163	A	A	A	A	A	A	A	A	A	Mus musculus adult male testis cDNA, RIKEN full-length enriched library, clone:4930595D20 product:hypothetical protein, full insert sequence. [AK076988]	4930544M13Rik	75161		RIKEN cDNA 4930544M13 gene	chr13	115446737	115446796	+	mRNA			GO:0008150|GO:0003674|GO:0005575				TGAAGTTTATCTTCACGAGTGAGTCACGTATCATCCCGTTGTATGTCCCAGACTACAAGG	Agilent mouse V1
A_55_P2161380	0.492018	1.55626	up	0.653756	1.32313	up	0.812739	1.17619	down	2.06805	2.69049	3.86324	2.32018	3.61403	4.6018	4.00463	3.84383	1.98519	A	A	A	A	A	P	P	A	A	Mus musculus galanin receptor 3 (Galr3), mRNA [NM_015738]	Galr3	14429	ENSMUST00000058004	galanin receptor 3	chr15	78873826	78873885	+	mRNA			GO:0007218|GO:0030818|GO:0007268|GO:0004966|GO:0007193				TGGAGTATGGAGCCCAGAGGGGATGCCTTGCGCGGTGGAGAGACTAGACTAACCCTGTCC	Agilent mouse V1
A_51_P102421	0.160493	1.2831	up	0.439617	1.10408	up	0.315347	1.16214	down	6.70291	6.39713	6.24886	7.07568	6.83182	6.52029	6.52668	6.46279	6.78796	P	P	P	P	P	P	P	P	P	Mus musculus cardiotrophin-like cytokine factor 1 (Clcf1), mRNA [NM_019952]	Clcf1	56708	ENSMUST00000132305	cardiotrophin-like cytokine factor 1	chr19	4222480	4222539	+	mRNA			GO:0008284|GO:0048295|GO:0030890|GO:2000672|GO:0005615|GO:0051896|GO:0005622|GO:0043524|GO:0002639|GO:0030183|GO:0051466|GO:0070372|GO:0046982|GO:0042517|GO:0005102|GO:0050727|GO:0097059|GO:0005576|GO:0007259|GO:0005125|GO:0005127|GO:0097058|GO:0048711|GO:0002830|GO:0007166				GTTCAGCCAAGGACTTCAACCGGCTTAAGAAGAAGATGCAGCCTCCAGCAGCTTCAGTCA	Agilent mouse V1
A_55_P2181341	0.459406	1.44921	up	0.182652	1.67518	up	0.762047	1.15592	up	3.03631	2.72899	3.85604	4.00515	4.55657	2.66543	3.75208	4.57247	3.52975	A	A	A	P	P	A	A	P	A	Mus musculus endothelin converting enzyme-like 1 (Ecel1), transcript variant 1, mRNA [NM_001277925]	Ecel1	13599	ENSMUST00000027463	endothelin converting enzyme-like 1	chr1	89044233	89044292	-	mRNA			GO:0046872|GO:0005622|GO:0035556|GO:0003016|GO:0016020|GO:0016787|GO:0005887|GO:0007218|GO:0006508|GO:0008233|GO:0016021|GO:0004222|GO:0008237				ATAGGTCCCACTGATGTGTTCTTGCTGATTAGTCTGGTCAATAAAGCTGCTGTACTATAT	Agilent mouse V1
A_55_P1986706	0.0997898	1.67679	down	0.0724782	1.66402	up	0.00145632	2.79022	up	5.6274	5.71828	4.78126	4.97701	4.36131	4.55152	6.0149	6.11559	6.20048	P	P	P	P	P	P	P	P	P	Mus musculus PIH1 domain containing 1 (Pih1d1), transcript variant 1, mRNA [NM_029406]	Pih1d1	68845	ENSMUST00000085375	PIH1 domain containing 1	chr7	52415375	52415434	+	mRNA			GO:0003674|GO:0070761|GO:0000492				GATGTGGAGAAGATGTTGGTGTCTTCTCTAAGTGAAATAAACAGGTTTCCAGTTCTCCCC	Agilent mouse V1
A_66_P140858	0.283976	1.12013	up	0.0457463	1.29915	up	0.0176702	1.15982	up	8.54336	8.59441	8.19269	8.68562	8.55641	8.57944	8.78368	8.89691	8.78259	P	P	P	P	P	P	P	P	P	PREDICTED: Mus musculus 60S ribosomal protein L29-like (LOC102642766), mRNA [XM_006543006]	LOC102642766	102642766		60S ribosomal protein L29-like	chr12	102102590	102102649	-	mRNA							ATGGCGAAGTTCAAGAGCCACACCACACATCACCAGTTCCACAAATGGCACAGAAATGGC	Agilent mouse V1
A_65_P04961	0.00145419	3.91277	down	0.000999	4.16289	down	0.797852	1.06392	down	7.25861	7.3837	7.09473	4.80701	5.5741	5.45136	5.09748	5.61293	4.85387	P	P	P	P	P	P	P	P	P	Mus musculus neurotrophic tyrosine kinase, receptor, type 2 (Ntrk2), transcript variant 2, mRNA [NM_008745]	Ntrk2	18212	ENSMUST00000109838	neurotrophic tyrosine kinase, receptor, type 2	chr13	59038046	59038105	+	mRNA			GO:0005515|GO:0035584|GO:0048709|GO:0019222|GO:0060291|GO:2000811|GO:0042803|GO:0030154|GO:0005622|GO:0043524|GO:0046777|GO:0032314|GO:0000166|GO:0016301|GO:0045211|GO:0043025|GO:0007612|GO:0016772|GO:0048786|GO:0048403|GO:0009986|GO:0007616|GO:0051968|GO:0046548|GO:0046928|GO:0014069|GO:0007275|GO:0014068|GO:0018108|GO:0060076|GO:0043235|GO:0016310|GO:0005030|GO:0046875|GO:0005887|GO:0010976|GO:…				TTCTCACCAGCTTAATTTTAGCCGATGCATATATGAACTCACAAACAAATAAGAAGTAGC	Agilent mouse V1
A_55_P2368680	0.933706	1.03075	up	0.734515	1.12743	down	0.706948	1.1621	down	3.5977	2.70347	2.68206	2.80444	2.50937	3.80052	2.33582	3.54302	2.58527	A	A	A	A	A	A	A	A	A	Mus musculus adult male testis cDNA, RIKEN full-length enriched library, clone:4922505F16 product:hypothetical protein, full insert sequence. [AK132758]	Gm10741	100038403		predicted gene 10741	chr10	120596861	120596920	-	mRNA			GO:0008150|GO:0003674|GO:0005575				AGACTGACTACACAACCCAGAGATCTAGGGTAAAACCAAACACTACTGGACTTCAAAAAA	Agilent mouse V1
A_51_P507801	0.0329698	2.47522	down	0.47743	1.32163	down	0.205836	1.87285	up	11.0305	11.0965	10.4999	8.87177	10.0922	9.74036	9.56475	11.1846	10.6706	P	P	P	P	P	P	P	P	P	Mus musculus coagulation factor XIII, A1 subunit (F13a1), transcript variant 1, mRNA [NM_028784]	F13a1	74145	ENSMUST00000037491	coagulation factor XIII, A1 subunit	chr13	36959214	36959273	-	mRNA			GO:0007599|GO:0005737|GO:0018149|GO:0016746|GO:0007596|GO:0003810|GO:0072562|GO:0005576|GO:0046872|GO:0016740				CTGGTTTACTTCTAAGTCATTGATAGGTTCCTGGGAACTTAGTACTAACCCCCGAGGTTC	Agilent mouse V1
A_55_P1953819	0.0289078	1.8661	down	0.529979	1.19496	down	0.20386	1.56164	up	5.49832	5.11498	5.11056	4.53357	4.62047	3.86975	4.41441	4.91314	5.62543	P	P	P	P	P	A	P	P	P	Mus musculus Bruton agammaglobulinemia tyrosine kinase (Btk), mRNA [NM_013482]	Btk	12229	ENSMUST00000132664	Bruton agammaglobulinemia tyrosine kinase	chrX	131083955	131084014	-	mRNA			GO:0005515|GO:0048471|GO:0005886|GO:0007249|GO:0005634|GO:0046872|GO:0042629|GO:0043231|GO:0042802|GO:0005829|GO:0008289|GO:0035556|GO:0005622|GO:0005737|GO:0046777|GO:0000166|GO:0016301|GO:0048469|GO:0016772|GO:0006355|GO:0010033|GO:0005547|GO:0006915|GO:0018108|GO:0031410|GO:0005524|GO:0006351|GO:0016310|GO:0004672|GO:0002553|GO:0016020|GO:0045087|GO:0034614|GO:0045121|GO:0006468|GO:0004713|GO:…				CAAAGATGTCTGTGAAGCAATGGAATACTTGGAGTCGAAGCAGTTCCTTCACAGAGACCT	Agilent mouse V1
A_55_P2053958	0.0464229	1.25687	down	0.0659892	1.39122	down	0.483233	1.10689	down	5.64665	5.4316	5.37959	5.12914	5.30962	5.02956	5.27886	5.05811	4.69181	P	P	P	P	P	P	P	P	P	Mus musculus rabaptin, RAB GTPase binding effector protein 2 (Rabep2), mRNA [NM_030566]	Rabep2	70314	ENSMUST00000151304	rabaptin, RAB GTPase binding effector protein 2	chr7	133589348	133589407	+	mRNA			GO:0005737|GO:0006810|GO:0005634|GO:0015031|GO:0008083|GO:0006897|GO:0005768|GO:0005096				CCCCAAGATATAAGGAAGCAAGGCCAGACTTTTCTGTCATTTATTTTCAATAAATAAGCA	Agilent mouse V1
A_51_P128876	0.0128626	1.7373	down	0.433183	1.14257	up	0.0190796	1.98498	up	12.8718	12.8175	13.107	12.4022	12.1658	11.8377	12.8484	13.0062	13.5185	P	P	P	P	P	P	P	P	P	Mus musculus interferon induced transmembrane protein 3 (Ifitm3), mRNA [NM_025378]	Ifitm3	66141	ENSMUST00000026565	interferon induced transmembrane protein 3	chr7	148195591	148195650	-	mRNA			GO:0008285|GO:0005886|GO:0009986|GO:0005783|GO:0035456|GO:0035455|GO:0032897|GO:0045177|GO:0005634|GO:0009615|GO:0005764|GO:0009607|GO:0051607|GO:0005737|GO:0060337|GO:0016020|GO:0046597|GO:0045087|GO:0016023|GO:0034341|GO:0016021|GO:0045071|GO:0002376|GO:0005768				CTTAACGCTCAAAACCTTCACACTTAATAGAGGATTCCGACTTCCGGTCCTGAAGTGCTT	Agilent mouse V1
A_55_P2118684	0.0238269	2.1692	up	0.316514	1.13529	down	0.00924153	2.46268	down	9.05561	8.9208	8.53582	10.1654	10.2865	9.41188	8.59521	8.72223	8.64559	P	P	P	P	P	P	P	P	P	Mus musculus isocitrate dehydrogenase 2 (NADP+), mitochondrial (Idh2), mRNA [NM_173011]	Idh2	269951	ENSMUST00000134328	isocitrate dehydrogenase 2 (NADP+), mitochondrial	chr7	87239736	87239795	-	mRNA			GO:0000287|GO:0006099|GO:0005743|GO:0006950|GO:0006097|GO:0046872|GO:0004450|GO:0016616|GO:0005739|GO:0006102|GO:0051287|GO:0016491|GO:0055114				GTAATTTATATTGCTCTGGAATCACATGGTGCCATATTTAGCTACTAAAAAGCTCTTCGC	Agilent mouse V1
A_52_P549279	0.00345459	6.63068	down	0.522168	1.12235	up	0.0039912	7.44195	up	5.70448	5.59718	5.88591	2.16575	3.21932	3.61503	6.20905	6.01209	5.466	P	P	P	A	A	A	P	P	P	Mus musculus integrin alpha E, epithelial-associated (Itgae), transcript variant 2, mRNA [NM_172944]	Itgae	16407	ENSMUST00000006101	integrin alpha E, epithelial-associated	chr11	72945236	72946221	+	mRNA			GO:0008305|GO:0016020|GO:0007229|GO:0016021|GO:0007155|GO:0046872|GO:0009897				ATAGGACAGCAGATATCACTGTGACCATCTCCAATTCCAATGAGAAGTCTTTGGCCAGAG	Agilent mouse V1
A_55_P2003388	0.322002	1.24363	down	0.382305	1.21009	down	0.676802	1.02772	up	1.98406	2.65253	1.74073	1.72524	1.7878	1.92062	1.74715	1.83043	1.97441	A	A	A	A	A	A	A	A	A	Mus musculus K+ voltage-gated channel, subfamily S, 2 (Kcns2), transcript variant 1, mRNA [NM_181317]	Kcns2	16539	ENSMUST00000072868	K+ voltage-gated channel, subfamily S, 2	chr15	34772007	34772066	+	mRNA			GO:0005251|GO:0005244|GO:0005886|GO:0005267|GO:0055085|GO:0016020|GO:0005249|GO:0008076|GO:0006810|GO:0051260|GO:0034765|GO:0016021|GO:0005216|GO:0006813|GO:0071805|GO:0006811				GGGGGAATCCCAAAGTGCTTTAGAGACTGTCTTTTTAACATTTCTTGTAGATATATGTAT	Agilent mouse V1
A_66_P108733	0.137641	1.39502	down	0.0584324	1.92052	down	0.302104	1.37669	down	3.68268	4.138	3.70472	3.01026	3.74514	3.32913	3.50644	2.8074	2.38708	A	A	A	A	P	A	A	A	A	Rho guanine nucleotide exchange factor (GEF) 38 [Source:MGI Symbol;Acc:MGI:1924919] [ENSMUST00000054105]	Arhgef38	77669	ENSMUST00000054105	Rho guanine nucleotide exchange factor (GEF) 38	chr3	132796597	132796656	-	mRNA			GO:0005085|GO:0008150|GO:0003674|GO:0005737|GO:0035023|GO:0005575|GO:0005089				TGGAAGAGGTTCACAGCCTGACTTTTGTAAAGGAGAACAGTGCCACCTTCATTGAGAGGA	Agilent mouse V1
A_55_P2305339	0.789331	1.04504	up	0.549731	1.15212	down	0.461071	1.20402	down	4.33118	3.89916	3.92171	3.94389	3.93932	4.45953	3.90112	3.33655	4.3015	P	A	A	P	P	P	A	A	P	Mus musculus 9 days embryo whole body cDNA, RIKEN full-length enriched library, clone:D030040B09 product:hypothetical protein, full insert sequence. [AK141715]	6720427H10Rik	77884		RIKEN cDNA 6720427H10 gene	chr13	114765014	114765073	+	mRNA							CCAAAGAAAACTCAGTCTCAGTTCATAGCTAGCAAAGTTAATAAAACATTTGTTGAGCTC	Agilent mouse V1
A_52_P380263	0.0206155	1.26335	down	0.570886	1.10546	down	0.454315	1.14283	up	9.60967	9.41394	9.40032	9.1717	9.22102	9.01944	9.1403	9.07215	9.77755	P	P	P	P	P	P	P	P	P	Mus musculus podocalyxin-like (Podxl), mRNA [NM_013723]	Podxl	27205	ENSMUST00000026698	podocalyxin-like	chr6	31470405	31470464	-	mRNA			GO:0022408|GO:0005886|GO:0032534|GO:0031528|GO:0042995|GO:0050900|GO:0044297|GO:0007162|GO:0016324|GO:0016020|GO:0016477|GO:0036057|GO:0016021|GO:0007155				TGTAAATACAAGAGCCACATGTTTATTTACCTTGTACTACTTTCAGAGAGTAAACTTGGG	Agilent mouse V1
A_51_P242967	0.299595	1.27581	up	0.716895	1.16189	up	0.790606	1.09805	down	2.70789	2.65969	3.5583	3.28001	3.41456	3.28555	2.27638	3.44044	3.85848	A	A	A	A	A	A	A	A	A	Mus musculus piwi-like RNA-mediated gene silencing 2 (Piwil2), mRNA [NM_021308]	Piwil2	57746	ENSMUST00000048129	piwi-like RNA-mediated gene silencing 2	chr14	70772497	70772556	-	mRNA			GO:0005515|GO:0048477|GO:0000966|GO:0003723|GO:0045727|GO:0007275|GO:0034584|GO:0031047|GO:0007283|GO:0003676|GO:0003729|GO:0006417|GO:0030154|GO:0033391|GO:0005737|GO:0007126|GO:0034587|GO:0071546|GO:0043186|GO:0060903|GO:0005844|GO:0030718|GO:0043046				GCTGAGACCTGAAATGTAAAAGCCATAGAATTAAACAGAACAGACTGAAAAACGAGTCTT	Agilent mouse V1
A_66_P109368	0.0812641	1.40628	up	0.165858	1.31769	down	0.00626371	1.85304	down	7.4628	7.51452	6.92248	7.70561	7.98299	7.68685	6.64067	7.11768	6.94741	P	P	P	P	P	P	P	P	P	Mus musculus phosphatidylinositol-3,4,5-trisphosphate-dependent Rac exchange factor 2 (Prex2), transcript variant 1, mRNA [NM_029525]	Prex2	109294	ENSMUST00000027056	phosphatidylinositol-3,4,5-trisphosphate-dependent Rac exchange factor 2	chr1	11288511	11288570	+	mRNA			GO:0035556|GO:0005085|GO:0048813|GO:0008344|GO:0032314|GO:0007186|GO:0035023|GO:0005575|GO:0005089|GO:0032855|GO:0030675|GO:0030676				AAGTTGCTAGGTTGGAGAGAGAGGAGTGAATGAGGATGGAAAATAATACATGTATTGACC	Agilent mouse V1
A_55_P2091616	0.413193	1.13652	down	0.979577	1.00537	up	0.479567	1.14262	up	13.8793	13.7825	13.3163	13.6602	13.3017	13.4622	13.7508	14.0066	13.2438	P	P	P	P	P	P	P	P	P	Mus musculus keratin 222 (Krt222), mRNA [NM_172946]	Krt222	268481	ENSMUST00000038214	keratin 222	chr11	99095480	99095539	-	mRNA			GO:0005882|GO:0008150|GO:0005198				TTGTTGAAAGTTAAAGGTTGTACACACACACACACACACACACCCGGACATACACACACT	Agilent mouse V1
A_55_P1999289	0.0810652	1.18952	down	0.0213252	1.64553	down	0.0495724	1.38335	down	14.0799	14.1273	13.7943	13.7735	13.7837	13.6931	13.2143	13.0349	13.5966	P	P	P	P	P	P	P	P	P	Mus musculus ovo-like 2 (Drosophila) (Ovol2), transcript variant A, mRNA [NM_026924]	Ovol2	107586	ENSMUST00000103171	ovo-like 2 (Drosophila)	chr2	144131071	144131130	-	mRNA			GO:0003700|GO:0008285|GO:0006366|GO:0044212|GO:0000981|GO:0010837|GO:0001755|GO:0005634|GO:0009953|GO:0046872|GO:0001947|GO:0007507|GO:0045617|GO:0010944|GO:0060716|GO:0051726|GO:0045746|GO:0006355|GO:0006357|GO:0060214|GO:0001525|GO:0003676|GO:0003677|GO:0006351|GO:0001842|GO:0060347|GO:0048557|GO:0045893|GO:0045892				ACATACGGGTTTCTGTGTGTATGTGTGTCTGTCTGTCTGTCTGTTATGTGTGGGTTTTTT	Agilent mouse V1
A_55_P2305525	0.23217	1.36502	up	0.103219	1.64331	up	0.586776	1.20388	up	4.32765	4.31597	4.55529	4.23104	5.19202	5.1226	5.39091	5.50171	4.45611	P	A	P	P	P	P	P	P	P	Mus musculus visual cortex cDNA, RIKEN full-length enriched library, clone:K430332D03 product:hypothetical protein, full insert sequence. [AK158814]	C81189	97654		expressed sequence C81189	chr10	95022409	95022468	-	mRNA							TGGTGAAAATGAAGGCTCCTTAAAAGGCAAAACTAAAACCAGAGCCGGGAAGAGTATCGG	Agilent mouse V1
A_55_P2146708	0.0835501	1.21474	down	0.0167193	2.06518	down	0.0497565	1.7001	down	15.6386	15.7548	15.5211	15.2078	15.5526	15.312	14.4772	14.2177	15.0807	P	P	P	P	P	P	P	P	P	Mus musculus zinc finger, CCHC domain containing 9 (Zcchc9), mRNA [NM_145453]	Zcchc9	69085	ENSMUST00000178637	zinc finger, CCHC domain containing 9					mRNA			GO:0010923|GO:0008270|GO:0005575|GO:0003676|GO:0046872				TAATTACACTCTCTAGAAATGTGTGTGTGTGTGTGTGTGTGTGTGTGTGTGTGTGTGTGT	Agilent mouse V1
A_52_P307739	0.37458	1.2055	down	0.302606	1.2404	down	0.706687	1.02895	down	1.86825	2.63577	1.86375	1.80997	1.73343	2.01548	1.74952	1.75973	1.92613	A	A	A	A	A	A	A	A	A	Mus musculus SRY (sex determining region Y)-box 2 (Sox2), mRNA [NM_011443]	Sox2	20674	ENSMUST00000099151	SRY (sex determining region Y)-box 2	chr3	34550773	34550832	+	mRNA			GO:0005515|GO:0010468|GO:0003700|GO:0006366|GO:0044212|GO:0007605|GO:0000981|GO:0050680|GO:0001714|GO:0030539|GO:0048646|GO:0048852|GO:0045747|GO:0030910|GO:0000976|GO:0042472|GO:0048286|GO:0046982|GO:0001708|GO:0021879|GO:0007275|GO:0000122|GO:0001649|GO:0043281|GO:0045165|GO:0045596|GO:0045893|GO:0043586|GO:0008134|GO:0021984|GO:0021987|GO:0030178|GO:0005634|GO:0005829|GO:0005737|GO:0030858|GO:…				TGGCAATCAAATGTCCATTGTTTATAAGCTGAGAATTTGCCAATATTTTTCGAGGAAAGG	Agilent mouse V1
A_55_P2016902	0.106036	1.29218	up	0.330244	1.10386	up	0.156354	1.1706	down	10.3685	10.1261	10.5575	10.6274	10.5632	10.9709	10.4733	10.4518	10.5547	P	P	P	P	P	P	P	P	P	Mus musculus serologically defined colon cancer antigen 3 (Sdccag3), transcript variant 1, mRNA [NM_026563]	Sdccag3	68112	ENSMUST00000114100	serologically defined colon cancer antigen 3	chr2	26238323	26238382	-	mRNA			GO:0008150|GO:0003674|GO:0005737|GO:0005575				TTCCCTTTTCCCCTCCTGTTGAGATCAACAGCTTTCTGATCTAAATAAATCTTAAAGATC	Agilent mouse V1
A_55_P2174273	0.268964	1.70647	up	0.209112	1.84538	up	0.580629	1.0814	up	3.32067	2.66897	4.64435	4.04482	4.57835	4.32387	4.44916	4.23238	4.6042	A	A	P	P	P	A	P	P	P	Mus musculus solute carrier organic anion transporter family, member 5A1 (Slco5a1), mRNA [NM_172841]	Slco5a1	240726	ENSMUST00000115402	solute carrier organic anion transporter family, member 5A1	chr1	12861429	12861488	-	mRNA			GO:0008150|GO:0003674|GO:0005575				TTGGAAATAGAAAAGTGTGGCATGTCCCTTTGGCTTTCAGAGAGTAAAGCAGATATCTTT	Agilent mouse V1
A_55_P2008538	0.200968	1.58347	up	0.27591	1.63561	up	0.94031	1.03293	up	7.56724	7.54735	8.40813	9.12033	8.00134	8.39031	9.45148	7.78255	8.41819	P	P	P	P	P	P	P	P	P	Mus musculus charged multivesicular body protein 4B (Chmp4b), mRNA [NM_029362]	Chmp4b	75608	ENSMUST00000136788	charged multivesicular body protein 4B	chr2	154519942	154520001	+	mRNA			GO:0000815|GO:0030496|GO:0005634|GO:0015031|GO:0042802|GO:0005737|GO:0016020|GO:0006810|GO:0009898|GO:0006620|GO:0051260|GO:0005768|GO:0070062				GGGAGGTGCCTGCTGTTTATAATGTTGAATTTCTGTAAAATAAACTGTATTTGCAAATCC	Agilent mouse V1
A_55_P2059337	0.166584	1.13087	down	0.0140439	1.24259	up	0.00647736	1.4052	up	10.1193	10.046	9.90621	9.87935	9.97345	9.68646	10.3799	10.3779	10.2537	P	P	P	P	P	P	P	P	P	Mus musculus Fas-activated serine/threonine kinase (Fastk), mRNA [NM_023229]	Fastk	66587	ENSMUST00000149085	Fas-activated serine/threonine kinase	chr5	23946882	23946941	-	mRNA			GO:0006915|GO:0005524|GO:0005739|GO:0016310|GO:0004672|GO:0000166|GO:0016607|GO:0004674|GO:0016301|GO:0006468|GO:0043484|GO:0033867|GO:0016740				CCTATGGGGAGGAGGGCAGACAATTTGCACTTTGGCTTCCTGTTATTATTATTATTTTTT	Agilent mouse V1
A_55_P1996973	0.0139326	1.37719	down	0.0783505	1.66535	down	0.450643	1.20924	down	8.28958	8.2737	8.38374	8.0153	7.88974	7.65681	7.2786	7.25925	8.20169	P	P	P	P	P	P	P	P	P	Mus musculus GTPase, very large interferon inducible 1 (Gvin1), transcript variant 1, mRNA [NM_029000]	Gvin1	74558	ENSMUST00000183409	GTPase, very large interferon inducible 1	chr7	113300340	113300399	-	mRNA			GO:0008150|GO:0003674|GO:0005575				CTCTTTGGATCATTGACATAGCTAGTCTTCAACATCCTCATACAAATTGAAGTTGCATTA	Agilent mouse V1
A_55_P2150633	0.192232	1.19025	up	0.0263682	1.38928	up	0.136976	1.16722	up	10.4781	10.4558	10.8359	10.7537	10.7239	11.0459	11.1338	10.9399	11.1191	P	P	P	P	P	P	P	P	P	Mus musculus growth arrest and DNA-damage-inducible, gamma interacting protein 1 (Gadd45gip1), mRNA [NM_183358]	Gadd45gip1	102060	ENSMUST00000036734	growth arrest and DNA-damage-inducible, gamma interacting protein 1	chr8	87358302	87358361	+	mRNA			GO:0005739|GO:0007049|GO:0005634				GTGTCTGGTGAACCCAGCTCCTGAAAGCTCCCTTCCCAATAAAGCCAGCTGCTGACAACC	Agilent mouse V1
A_51_P237695	0.408757	1.15055	down	0.0491043	1.34968	down	0.21567	1.17308	down	9.71672	9.78251	9.29045	9.51928	9.57952	9.0839	9.14417	9.15746	9.19018	P	P	P	P	P	P	P	P	P	Mus musculus guanine nucleotide binding protein (G protein), alpha inhibiting 3 (Gnai3), mRNA [NM_010306]	Gnai3	14679	ENSMUST00000000001	guanine nucleotide binding protein (G protein), alpha inhibiting 3	chr3	107910599	107910658	-	mRNA			GO:0005515|GO:0005886|GO:0008016|GO:0003924|GO:0005765|GO:0006906|GO:0007193|GO:0046872|GO:0005737|GO:0000166|GO:0004871|GO:0005856|GO:0070062|GO:0005813|GO:0005794|GO:0005834|GO:0019904|GO:0030496|GO:0031683|GO:0005525|GO:0031234|GO:0042588|GO:0032794|GO:0006184|GO:0007165|GO:0007049|GO:0019001|GO:0007186|GO:0016020|GO:0045121|GO:0031821|GO:0007188|GO:0051301				AGAACTGCTTCAGAAGCAAGCCACGGTGATCAGTGCCTTTGTTGGCAGCTTTTACAATTT	Agilent mouse V1
A_55_P2023114	0.961439	1.01826	up	0.909082	1.04564	down	0.800672	1.06473	down	5.36288	5.58194	4.1019	5.01649	4.68813	5.42042	4.99358	5.37903	4.48096	P	P	P	P	P	P	P	P	P	Mus musculus hydroxy-delta-5-steroid dehydrogenase, 3 beta- and steroid delta-isomerase 2 (Hsd3b2), mRNA [NM_153193]	Hsd3b2	15493	ENSMUST00000177651	hydroxy-delta-5-steroid dehydrogenase, 3 beta- and steroid delta-isomerase 2	chr3	98515703	98515762	-	mRNA			GO:0004769|GO:0006694|GO:0005783|GO:0005743|GO:0003824|GO:0003854|GO:0016616|GO:0005739|GO:0005758|GO:0016020|GO:0008152|GO:0016491|GO:0016021|GO:0016853|GO:0055114				AAGCTTTGATGATATAAGTTACACCTTGAGCAAGGAGTGGGGCTTCTGCCTTGATTCCAG	Agilent mouse V1
A_55_P2018701	0.18671	1.47279	up	0.150056	1.49768	up	0.916687	1.0169	up	10.6259	10.774	11.5995	11.4027	11.3603	11.9121	11.7581	11.34	11.6495	P	P	P	P	P	P	P	P	P	Mus musculus KxDL motif containing 1 (Kxd1), mRNA [NM_029366]	Kxd1	75620	ENSMUST00000093456	KxDL motif containing 1	chr8	73037572	73037631	-	mRNA			GO:0005515|GO:0031083|GO:0016192				TGAACAGTGCTTCTGAGGTCCCCAGAGACCAAAGCCAGATCGTCTGTCCCCCACACCTTA	Agilent mouse V1
A_55_P2059936	0.150753	1.18854	down	0.0165285	1.2693	down	0.527499	1.06794	down	7.46977	7.33039	7.24749	7.17755	7.26639	6.85613	7.0706	6.89067	7.05429	P	P	P	P	P	P	P	P	P	Mus musculus zinc finger protein 383 (Zfp383), mRNA [NM_001243908]	Zfp383	73729		zinc finger protein 383	chr7	30700559	30700618	+	mRNA			GO:0008150|GO:0003674|GO:0005575				AAACCTTTTGAATGCCTGGAATGTGGAAAGGCCTTCACCCAGAACTCACAGCTTTTTCAG	Agilent mouse V1
A_55_P1982162	0.245618	1.19908	up	0.0186538	1.51981	up	0.0516298	1.26748	up	4.92118	4.91761	5.37683	5.09829	5.4571	5.44603	5.75348	5.65665	5.61716	P	A	P	P	P	P	P	P	P	splA/ryanodine receptor domain and SOCS box containing 4 [Source:MGI Symbol;Acc:MGI:2183445] [ENSMUST00000064445]	Spsb4	211949	ENSMUST00000064445	splA/ryanodine receptor domain and SOCS box containing 4	chr9	96918794	96918853	-	mRNA			GO:0035556|GO:0005515|GO:0008150|GO:0005737|GO:0005575				CCGAGCGTCAACTTCTCCAAGAACGTCCCTAACTCCAGGGCACCCTGCGGAGCGAGAGGG	Agilent mouse V1
A_51_P191586	0.227623	1.17598	down	0.0562351	1.33297	down	0.253288	1.1335	down	9.75689	9.83859	9.41984	9.38039	9.63753	9.29584	9.40716	9.26336	9.10088	P	P	P	P	P	P	P	P	P	Mus musculus actin related protein 2/3 complex, subunit 1A (Arpc1a), mRNA [NM_019767]	Arpc1a	56443	ENSMUST00000142276	actin related protein 2/3 complex, subunit 1A	chr5	145867953	145869253	+	mRNA			GO:0008150|GO:0003674|GO:0005737|GO:0030833|GO:0005885|GO:0003779|GO:0005856|GO:0070062				CAAATTTTGCACTACTGGCATTGATGGAGCCATGACAATTTGGGATTTCAAGACCCTAGA	Agilent mouse V1
A_55_P1993965	0.43484	1.26325	down	0.152224	1.47226	down	0.419775	1.16545	down	2.68613	2.75847	1.79821	2.54006	1.76254	1.92879	1.74961	1.83745	1.98166	A	A	A	A	A	A	A	A	A	Mus musculus predicted gene 806 (Gm806), mRNA [NM_001033400]	Gm806	328250	ENSMUST00000096633	predicted gene 806	chr13	50570661	50570720	+	mRNA			GO:0008150|GO:0003674|GO:0005575				GGGATTGGGAGGGTGATATCACTTTAGAAGTTTTTAAGTTATGTAAATAAAGACAGCTTC	Agilent mouse V1
A_55_P1991075	0.00114686	2.03234	down	0.909535	1.01839	up	0.00522518	2.0697	up	8.69154	8.77512	8.39661	7.61694	7.51298	7.66394	8.70251	8.93572	8.3039	P	P	P	P	P	P	P	P	P	Mus musculus lipase maturation factor 1 (Lmf1), transcript variant 1, mRNA [NM_029624]	Lmf1	76483	ENSMUST00000137201	lipase maturation factor 1	chr17	25799606	25799665	+	mRNA			GO:0005515|GO:0090181|GO:0005794|GO:0009306|GO:0005783|GO:0005623|GO:0033578|GO:0090207|GO:0005622|GO:0006888|GO:0051604|GO:0016020|GO:0034382|GO:0005789|GO:0016021|GO:0051006				GGAGTGGCCACTACCAGAACCCCCATCTAGACACACACGCTGAAATAAAGACCAGAGACC	Agilent mouse V1
A_55_P2022251	0.444736	1.42409	down	0.265884	1.47704	down	0.924811	1.03718	down	4.55404	3.78482	3.27231	3.86077	3.80585	2.41443	2.8582	3.56629	3.49856	P	A	A	P	P	A	A	A	A	Mus musculus cyclin-dependent kinase inhibitor 2D (p19, inhibits CDK4) (Cdkn2d), mRNA [NM_009878]	Cdkn2d	12581	ENSMUST00000086374	cyclin-dependent kinase inhibitor 2D (p19, inhibits CDK4)	chr9	21092934	21092993	-	mRNA			GO:0048102|GO:0030308|GO:0008285|GO:0019901|GO:0071901|GO:0007605|GO:0033280|GO:0005634|GO:0000079|GO:0042326|GO:0000082|GO:0005737|GO:0007049|GO:0000731|GO:0004861|GO:0007050|GO:0032526|GO:0043154|GO:0009411				GATAACATGAGTTCATTTTTCTTTCTTGGAAGGTTTCCAGTCTGTTGTACAGAGTTTGAA	Agilent mouse V1
A_55_P2178084	0.024434	1.63564	down	0.268204	1.29228	down	0.245068	1.2657	up	5.50497	5.28912	5.88734	4.84522	4.67968	5.02697	4.87391	5.63472	5.06304	P	P	P	P	P	P	P	P	P	Mus musculus DNA methyltransferase 3A (Dnmt3a), transcript variant 1, mRNA [NM_007872]	Dnmt3a	13435	ENSMUST00000020991	DNA methyltransferase 3A	chr12	3914320	3914379	+	mRNA			GO:0005515|GO:0000792|GO:0000791|GO:0003886|GO:0006346|GO:0008168|GO:0010424|GO:0005634|GO:0007283|GO:0032259|GO:0046872|GO:0044027|GO:0016363|GO:0045322|GO:0005737|GO:0010216|GO:0071230|GO:0051718|GO:0043045|GO:0043046|GO:0090116|GO:0006355|GO:0000122|GO:0003677|GO:0006351|GO:0006306|GO:0005720|GO:0003682|GO:0006349|GO:0046498|GO:0046499|GO:0000775|GO:0016740|GO:0016568				ATGTTGATGTGGAATCTTACTTTCAAATGGCTGCATGGCATTTTCTTGTTGAATGTTTGT	Agilent mouse V1
A_66_P119327	0.0121355	2.63969	up	0.226198	1.86821	up	0.415975	1.41295	down	2.1249	2.65555	3.21721	3.94261	4.10076	4.15539	2.60327	4.49528	3.60409	A	A	A	P	P	A	A	P	A	Mus musculus predicted gene 382 (Gm382), mRNA [NM_001033241]	Gm382	211208	ENSMUST00000096332	predicted gene 382	chrX	123598389	123598448	+	mRNA			GO:0008150|GO:0003674|GO:0005575				ACCACAAAGCTCCCAGATGTAGATAATTGTGAACACTTTCCAAGATTAAAACAGCGAACA	Agilent mouse V1
A_55_P2141043	0.355385	1.23849	down	0.209972	1.40027	down	0.517783	1.13063	down	1.95112	2.65508	2.76891	2.42327	2.11172	1.91437	1.74155	1.80248	2.37396	A	A	A	A	A	A	A	A	A	Mus musculus neuromedin S (Nms), mRNA [NM_001011684]	Nms	433292	ENSMUST00000088029	neuromedin S	chr1	39007038	39007097	+	mRNA			GO:0045475|GO:0001664|GO:0007218|GO:0005576				GTTGAGTGGCTGTGATATATTATAAGTCAGTTTCCATGTCTGTAGTAAATACCTGTTATG	Agilent mouse V1
A_55_P2029603	0.620016	1.32458	up	0.923782	1.05816	up	0.306293	1.25178	down	1.93053	3.53618	4.51637	3.67226	3.84539	3.68204	2.93963	3.41076	3.87737	A	A	P	A	P	A	A	A	A	Mus musculus mucin 4 (Muc4), mRNA [NM_080457]	Muc4	140474	ENSMUST00000096106	mucin 4	chr16	32774896	32774955	+	mRNA			GO:0043066|GO:0022408|GO:0010469|GO:0002853|GO:0005783|GO:0031528|GO:0005576|GO:0032403|GO:0005615|GO:0043234|GO:0005176|GO:0016324|GO:0005737|GO:0007160|GO:0016020|GO:0002244|GO:0016021|GO:0007155|GO:0001953				CTAACTTGTCATGGGTACTCCAGCCCAAGACCGTGGCTTGCTTCTGCAGTAAGGAGGAGC	Agilent mouse V1
A_51_P331462	0.0974414	1.1806	down	0.0434006	1.2457	up	0.00568756	1.47067	up	8.71165	8.76589	8.49634	8.36831	8.56537	8.32163	9.08502	8.99741	8.8423	P	P	P	P	P	P	P	P	P	Mus musculus cell growth regulator with ring finger domain 1 (Cgrrf1), mRNA [NM_026832]	Cgrrf1	68755	ENSMUST00000133989	cell growth regulator with ring finger domain 1	chr14	47465692	47465884	+	mRNA			GO:0003674|GO:0030308|GO:0007049|GO:0008270|GO:0007050|GO:0005634|GO:0046872|GO:0043231				CTGTACAGTGACTATCTCCACCGAGAACAGTATTTTATTAAAAAGCACAGCAAAGAAGAA	Agilent mouse V1
A_55_P2172274	0.673555	1.25307	down	0.959484	1.02083	up	0.687587	1.27916	up	4.11657	3.23478	3.42913	4.1665	3.66941	1.96817	2.66181	4.10314	4.10474	A	A	A	P	P	A	A	P	A	Mus musculus structural maintenance of chromosomes 2 (Smc2), mRNA [NM_008017]	Smc2	14211	ENSMUST00000102915	structural maintenance of chromosomes 2	chr4	52501012	52501071	+	mRNA			GO:0000796|GO:0005515|GO:0000793|GO:0007076|GO:0051276|GO:0010032|GO:0046982|GO:0030261|GO:0005694|GO:0005634|GO:0051383|GO:0000228|GO:0005524|GO:0005737|GO:0007049|GO:0007067|GO:0000166|GO:0045132|GO:0070062|GO:0051301				CTTTGTCTATAAATTATTTCCTTGTATGCCTTTCTGTTTTGTTTTCTTTTGTTTTTGTAT	Agilent mouse V1
A_51_P194273	0.515179	1.1387	down	0.240347	1.32165	up	0.0551156	1.50496	up	7.06242	6.75787	7.54839	6.96854	6.70139	7.13661	7.7128	7.69695	7.16595	P	P	P	P	P	P	P	P	P	Mus musculus sarcoglycan, gamma (dystrophin-associated glycoprotein) (Sgcg), mRNA [NM_011892]	Sgcg	24053	ENSMUST00000121148	sarcoglycan, gamma (dystrophin-associated glycoprotein)	chr14	61840500	61840559	-	mRNA			GO:0042383|GO:0005515|GO:0005737|GO:0016020|GO:0005886|GO:0016011|GO:0005887|GO:0016012|GO:0061024|GO:0016021|GO:0005856				GGTCCCGCTGGCAGCTCTAATGGATTCTATGAGATCTGTGCGTGTCCTGATGGGAAGCTG	Agilent mouse V1
A_55_P2117903	0.000542	2.64036	up	0.0150316	1.61515	up	0.0136843	1.63475	down	7.3563	7.15014	7.01749	8.71506	8.62382	8.38727	7.76048	7.69914	8.13933	P	P	P	P	P	P	P	P	P	Mus musculus StAR-related lipid transfer (START) domain containing 5 (Stard5), mRNA [NM_023377]	Stard5	170460	ENSMUST00000075418	StAR-related lipid transfer (START) domain containing 5	chr7	90789549	90789608	+	mRNA			GO:0006694|GO:0015485|GO:0017127|GO:0006869|GO:0006810|GO:0008289				CTCTTTACAAAAGTGTCAACTTGGAAAATGATGTTTTAAACCACAGGATAAGCCTTAAGG	Agilent mouse V1
A_55_P2023391	0.493432	1.26432	up	0.436163	1.29939	up	0.788894	1.02773	up	4.91594	5.11146	6.30008	5.60125	5.7268	6.01451	5.72537	5.79451	5.94108	P	P	P	P	P	P	P	P	P	Mus musculus grainyhead-like 3 (Drosophila) (Grhl3), mRNA [NM_001013756]	Grhl3	230824	ENSMUST00000105855	grainyhead-like 3 (Drosophila)	chr4	135097991	135098050	-	mRNA			GO:0001736|GO:0005515|GO:0007389|GO:0006355|GO:0006357|GO:0006366|GO:0000981|GO:0090179|GO:0005634|GO:0007398|GO:0007417|GO:0003677|GO:0006351|GO:0010628|GO:0008544|GO:0032321|GO:0061029|GO:0045944|GO:0032956|GO:0042060|GO:0090103|GO:0045893				GGAACAAATACCCTTGCCACCTACTGTTGTACACATTTCTTATTTACAGTTTTCATTATG	Agilent mouse V1
A_55_P2111950	0.780838	1.09234	up	0.193813	1.99377	down	0.170035	2.17788	down	6.11472	5.79895	5.21446	5.2477	6.41622	5.84649	4.45554	5.8245	3.86159	P	P	P	P	P	P	P	P	A	Mus musculus DnaJ (Hsp40) homolog, subfamily C, member 7 (Dnajc7), mRNA [NM_019795]	Dnajc7	56354	ENSMUST00000014339	DnaJ (Hsp40) homolog, subfamily C, member 7	chr11	100444161	100444220	-	mRNA			GO:0005737|GO:0070389|GO:0031072|GO:0005634|GO:0005856|GO:0070062				GGGTAGACAGGGAAGCAGGCAGCTTGTGAATTTTTGTTGTATTGTTTAACTTTATTAAAA	Agilent mouse V1
A_55_P2087186	0.636527	1.07876	down	0.478991	1.09812	down	0.859046	1.01794	down	9.63837	9.64417	9.1326	9.39913	9.56843	9.11945	9.38386	9.35777	9.26841	P	P	P	P	P	P	P	P	P	Mus musculus immediate early response 3 interacting protein 1 (Ier3ip1), mRNA [NM_025409]	Ier3ip1	66191	ENSMUST00000026487	immediate early response 3 interacting protein 1	chr18	77179357	77179416	+	mRNA			GO:0003674|GO:0005794|GO:0016020|GO:0005783|GO:2000269|GO:0016021				CTTTCTGTTGTGACCGGAATATTCATGTTTCAGCAGGCTCATCTTGCAGTTGACAAAAAA	Agilent mouse V1
A_55_P1993529	0.418286	1.1949	down	0.293863	1.26076	down	0.541718	1.05512	down	1.84969	2.68797	1.91858	1.84835	1.75934	2.07789	1.75436	1.7472	1.9518	A	A	A	A	A	A	A	A	A	Mus musculus a disintegrin and metallopeptidase domain 1b (Adam1b), mRNA [NM_172125]	Adam1b	280667	ENSMUST00000079368	a disintegrin and metallopeptidase domain 1b	chr5	121950199	121950258	-	mRNA			GO:0005515|GO:0016787|GO:0016020|GO:0006508|GO:0008270|GO:0008233|GO:0016021|GO:0007283|GO:0004222|GO:0046872|GO:0008237				GTTCCCAGGACTTTCATTTCAAGTAACAATTACCTATTATGTAAGGACAATTTCCATGAC	Agilent mouse V1
A_55_P2138150	0.278144	1.20635	up	0.226848	1.20929	down	0.00653466	1.45884	down	9.93939	9.77213	9.30316	10.0446	10.043	9.739	9.44758	9.3612	9.3834	P	P	P	P	P	P	P	P	P	Mus musculus protein inhibitor of activated STAT 2 (Pias2), transcript variant 5, mRNA [NM_001164170]	Pias2	17344	ENSMUST00000114776	protein inhibitor of activated STAT 2	chr18	77383818	77383877	+	mRNA			GO:0005515|GO:0016874|GO:0005634|GO:0035259|GO:0050681|GO:0046872|GO:0019789|GO:0045944|GO:0031625|GO:0006355|GO:0006357|GO:0016925|GO:0019904|GO:0030331|GO:0060765|GO:0060766|GO:0003676|GO:0003677|GO:0006351|GO:0016604|GO:0045667|GO:0016605|GO:0050775|GO:0008270|GO:0045893|GO:0030521				TTAACAGACTACTCAGTACCATTCCACCACACGCCAGTGTCAAGCATGTCATCAGATTTG	Agilent mouse V1
A_55_P1970775	0.0549855	1.40273	down	0.829899	1.03038	up	0.00431999	1.44535	up	9.62478	9.57925	9.08291	8.98111	9.00825	8.83286	9.35953	9.60923	9.44771	P	P	P	P	P	P	P	P	P	Mus musculus histone deacetylase 1 (Hdac1), mRNA [NM_008228]	Hdac1	433759	ENSMUST00000079363	histone deacetylase 1	chr4	129193374	129193433	-	mRNA			GO:0005515|GO:0000792|GO:0000790|GO:0003700|GO:0006366|GO:0032129|GO:0032403|GO:0043524|GO:0016581|GO:0016580|GO:0017053|GO:0043025|GO:0000785|GO:0001103|GO:0000976|GO:0001106|GO:0043044|GO:0003714|GO:0031492|GO:0060766|GO:0001047|GO:0000122|GO:0000978|GO:0033558|GO:0043922|GO:0031078|GO:0043234|GO:0000118|GO:0035851|GO:0005654|GO:0000980|GO:0045893|GO:0034739|GO:0019899|GO:0045892|GO:0042733|GO:…				GTGGAGGTTGATAGCCTAGCTTCCTTTTTGAGATATTTTCATTTTGTGAAACTCTTTGTA	Agilent mouse V1
A_55_P2177103	0.0123801	1.60251	down	0.0765559	1.25789	up	0.000617	2.01579	up	10.0546	10.1871	9.75028	9.29073	9.48338	9.17685	10.3628	10.3966	10.2256	P	P	P	P	P	P	P	P	P	Mus musculus solute carrier family 25 (mitochondrial carrier, adenine nucleotide translocator), member 5 (Slc25a5), mRNA [NM_007451]	Slc25a5	11740	ENSMUST00000016463	solute carrier family 25 (mitochondrial carrier, adenine nucleotide translocator), member 5	chrX	34338580	34338639	+	mRNA			GO:0042645|GO:0005739|GO:0005215|GO:0008284|GO:0007059|GO:0016020|GO:0006810|GO:0005743|GO:0005634|GO:0016021|GO:0055085|GO:0071817				TAATATGCCATATCTTGAACATTCTGTACAGATTCTCTGAGCTTGTCTGTTTTATCAGTG	Agilent mouse V1
A_55_P2092661	0.428077	1.26013	up	0.268493	1.29759	up	0.905447	1.02973	up	5.41302	5.27086	6.05829	6.47128	5.78175	5.48985	5.67787	6.24659	5.94521	P	P	P	P	P	P	P	P	P	Mus musculus nucleoporin 210 (Nup210), mRNA [NM_018815]	Nup210	54563	ENSMUST00000032179	nucleoporin 210	chr6	90963064	90963123	-	mRNA			GO:0016020|GO:0005783|GO:0005643|GO:0046983|GO:0006810|GO:0005634|GO:0051028|GO:0016021|GO:0005635|GO:0015031				CCGAGAGCTGTTAATGGAGTCTTCCCTGCATTTGTTTAATAAAGTTCTGTGTAGTTTCTT	Agilent mouse V1
A_55_P2167776	0.430176	1.08167	down	0.0504865	1.25108	down	0.0234653	1.15662	down	9.96868	9.94639	9.61036	9.67886	9.6644	9.8424	9.54517	9.51518	9.49554	P	P	P	P	P	P	P	P	P	Mus musculus adult male hippocampus cDNA, RIKEN full-length enriched library, clone:C630015K10 product:unclassifiable, full insert sequence. [AK141540]					chr13	35097081	35097087	-	mRNA							AAGTGGGGAATGAAGAATAAAAAATTACTGAACTCTTCCTCACCCCAGAGCCCAACCCCT	Agilent mouse V1
A_52_P582150	0.437166	1.03657	up	0.405967	1.06498	down	0.267651	1.10393	down	9.58874	9.57672	9.64551	9.65093	9.75507	9.56044	9.4022	9.70311	9.43316	P	P	P	P	P	P	P	P	P	Mus musculus golgi SNAP receptor complex member 2 (Gosr2), mRNA [NM_019650]	Gosr2	56494	ENSMUST00000021329	golgi SNAP receptor complex member 2	chr11	103538298	103538357	-	mRNA			GO:0005794|GO:0016020|GO:0005795|GO:0000139|GO:0006810|GO:0005789|GO:0016021|GO:0016192|GO:0015031				TGGCCACTTGAAGGAATGCTAAATCCAAGGACCAAGTAAATAGTAGGTTTTACAGGTTTC	Agilent mouse V1
A_55_P1973334	0.910673	1.01352	up	0.308387	1.13761	down	0.0289633	1.15299	down	9.15546	9.24307	8.74088	9.14431	9.0754	8.97783	8.78423	8.90299	8.89418	P	P	P	P	P	P	P	P	P	Mus musculus mitogen-activated protein kinase 1 (Mapk1), transcript variant 1, mRNA [NM_011949]	Mapk1	26413	ENSMUST00000069107	mitogen-activated protein kinase 1	chr16	17045301	17045360	+	mRNA			GO:0005515|GO:0043627|GO:0072584|GO:0019858|GO:0000166|GO:0018105|GO:0000165|GO:0016301|GO:0018107|GO:0060716|GO:0032496|GO:0009887|GO:0070371|GO:0005856|GO:0031663|GO:0004707|GO:0016772|GO:0038127|GO:0010800|GO:0005794|GO:0019901|GO:0019902|GO:0071310|GO:0009636|GO:0031435|GO:0070849|GO:0043234|GO:0033598|GO:0016310|GO:0007049|GO:0051493|GO:0001784|GO:0005654|GO:0045596|GO:0005925|GO:0008134|GO:…				CTGCTAGTATGAACAGCAATGCAATGCACTTGTAACTCATGGAAATAAATGTACATCTTT	Agilent mouse V1
A_55_P2076458	0.478588	1.17815	down	0.395336	1.19872	down	0.883567	1.01746	down	1.99678	2.6361	1.74093	1.72228	1.76572	2.17625	1.75388	1.84591	1.98954	A	A	A	A	A	A	A	A	A	per-hexamer repeat gene 2 [Source:MGI Symbol;Acc:MGI:104524] [ENSMUST00000060761]			ENSMUST00000060761		chr10	98588633	98588692	-	mRNA							TTAAAGTTGTTGGTGGGTACAGTGAGAAAGTGGGACCATTCATTTTTTATGGATCTGTGA	Agilent mouse V1
A_52_P641195	0.122105	1.21563	up	0.021738	2.22434	down	0.0109531	2.70398	down	5.87539	5.8512	5.57879	5.97985	6.26247	5.90816	4.14032	5.17354	4.53137	P	P	P	P	P	P	P	P	P	Mus musculus RIKEN cDNA 1700029J07 gene (1700029J07Rik), mRNA [NM_001033148]	1700029J07Rik	69479	ENSMUST00000098786	RIKEN cDNA 1700029J07 gene	chr8	47039162	47041805	-	mRNA			GO:0008150|GO:0003674|GO:0005575				CCAATGGACCAAAAAGCAGACCCGTTGAAAGTATAATGGCGCTGAATGTCAAAAGGGCAT	Agilent mouse V1
A_55_P2086639	0.963041	1.02278	up	0.574479	1.15105	down	0.747903	1.17726	down	3.31199	2.6412	2.87353	1.72599	3.46795	3.73024	2.6119	3.25383	2.35214	A	A	A	A	A	A	A	A	A	Mus musculus olfactory receptor 1366 (Olfr1366), mRNA [NM_146283]	Olfr1366	258280	ENSMUST00000168629	olfactory receptor 1366	chr13	21628886	21628945	-	mRNA			GO:0050911|GO:0007608|GO:0007165|GO:0004984|GO:0016020|GO:0007186|GO:0005886|GO:0004930|GO:0016021|GO:0004871|GO:0050896				AATGAGCTGAAAGGGACTTTAAAAAAGACTCTTGGCCAGAGCAAAATATGTTCCAAGTGA	Agilent mouse V1
A_51_P483878	0.812617	1.08375	up	0.950153	1.02035	up	0.703859	1.06213	down	5.44986	5.5655	4.24663	5.0407	5.00741	5.56196	5.21175	4.88858	5.24886	P	P	P	P	P	P	P	P	P	Mus musculus protocadherin beta 9 (Pcdhb9), mRNA [NM_053134]	Pcdhb9	93880	ENSMUST00000057228	protocadherin beta 9	chr18	37562726	37562785	+	mRNA			GO:0016020|GO:0005886|GO:0016021|GO:0007155				ACCTCTTCCAGAGGTAGCGCGGGATCCCGCCCATGAAGATGAGGACGTGCTTACATTGTA	Agilent mouse V1
A_55_P1954101	0.299582	1.45473	up	0.273428	1.46733	up	0.942065	1.00866	up	4.94189	3.7164	5.06475	5.17427	4.84007	5.33097	5.13729	5.24387	5.00147	P	A	P	P	P	P	P	P	P	PREDICTED: Mus musculus WD repeat domain 49 (Wdr49), mRNA [XM_006502498]	Wdr49	213248		WD repeat domain 49	chr3	75078929	75078988	-	mRNA			GO:0008150|GO:0003674|GO:0005575				TCGTGAAAGACAAGACAAGTCCCTGTGTCAAGAAACAAATGGTGAAATGAAGATAAAGCA	Agilent mouse V1
A_55_P2155499	0.147699	1.28065	down	0.0556884	1.23427	up	0.0227088	1.58067	up	7.33797	7.36594	7.06071	7.2365	6.7969	6.66058	7.64046	7.44518	7.58994	P	P	P	P	P	P	P	P	P	Mus musculus transmembrane protein 9 (Tmem9), transcript variant 1, mRNA [NM_001160145]	Tmem9	66241	ENSMUST00000118832	transmembrane protein 9	chr1	137930795	137930854	+	mRNA			GO:0008150|GO:0003674|GO:0016020|GO:0005770|GO:0006810|GO:0016021|GO:0005764|GO:0005768				TAGATGGTTGCCATGATTGCATCAGAGACCTGGGCCATGGCTACCAGCTTCTGGGGCTCA	Agilent mouse V1
A_51_P517706	0.0138693	1.31048	down	0.674668	1.03739	down	0.0505863	1.26325	up	8.49989	8.42426	8.63434	8.04107	8.07922	8.26791	8.64348	8.45786	8.29828	P	P	P	P	P	P	P	P	P	Mus musculus fibroblast growth factor 11 (Fgf11), transcript variant 1, mRNA [NM_010198]	Fgf11	14166	ENSMUST00000102585	fibroblast growth factor 11	chr11	69612941	69613210	-	mRNA			GO:0005102|GO:0005634|GO:0008083				GATGGGAGTATCCAGGGCACCCCAGAGGACACCAGCTCCTTCACCCACTTCAATCTGATT	Agilent mouse V1
A_55_P1971779	0.0736765	1.25878	up	0.0140487	1.29483	up	0.724108	1.02864	up	10.0511	9.94462	10.2447	10.3875	10.2418	10.6073	10.4644	10.4744	10.4199	P	P	P	P	P	P	P	P	P	fibrous sheath-interacting protein 1 [Source:MGI Symbol;Acc:MGI:1918563] [ENSMUST00000028820]	Fsip1	71313	ENSMUST00000028820	fibrous sheath-interacting protein 1	chr2	118070637	118070696	-	mRNA			GO:0005515|GO:0008150|GO:0031514				CCCTCCCTGATAATGGAAGATTATTCTTTTAATTGGTACCGATTTGAATGGCTGAATTTA	Agilent mouse V1
A_51_P339713	0.361429	1.11956	up	0.50798	1.07573	up	0.672556	1.04075	down	9.59685	9.36748	9.17263	9.47288	9.73918	9.41371	9.53695	9.5842	9.33174	P	P	P	P	P	P	P	P	P	Mus musculus mitochondrial ribosomal protein S26 (Mrps26), mRNA [NM_207207]	Mrps26	99045	ENSMUST00000046149	mitochondrial ribosomal protein S26	chr2	130390154	130390719	+	mRNA			GO:0005739|GO:0008150|GO:0030529|GO:0005840|GO:0005634|GO:0005763				TGCTCAAGCTGCAGGAGGAGGCAAAAAACTTCATCACTCGGGAGAACCTGGAGGCACGGA	Agilent mouse V1
A_55_P1996354	0.711002	1.1761	up	0.198207	1.65954	up	0.292093	1.41106	up	2.62181	2.64091	3.97764	4.02527	3.19065	2.72646	3.9019	4.01911	3.51171	A	A	A	P	A	A	A	A	A	Mus musculus WD repeat domain 31 (Wdr31), transcript variant 1, mRNA [NM_001290521]	Wdr31	71354	ENSMUST00000030087	WD repeat domain 31	chr4	62114769	62114828	-	mRNA			GO:0008150|GO:0003674|GO:0005575				GAAGTGGCAGCCTTCTAAAATCAAGAGATATTGATTGGATAATATCAAACCATGGTCCCT	Agilent mouse V1
A_55_P1960960	0.00524763	1.59712	down	0.269072	1.10998	up	0.000304	1.77276	up	5.93584	5.56733	5.68015	4.94438	5.12822	5.0843	5.96505	5.82719	5.84267	P	P	P	P	P	P	P	P	P	Mus musculus zinc finger, DHHC domain containing 9 (Zdhhc9), mRNA [NM_172465]	Zdhhc9	208884	ENSMUST00000037960	zinc finger, DHHC domain containing 9	chrX	45525148	45525207	-	mRNA			GO:0018345|GO:0005794|GO:0016746|GO:0005783|GO:0018230|GO:0002178|GO:0031228|GO:0046872|GO:0005737|GO:0016020|GO:0043849|GO:0016409|GO:0008270|GO:0016021|GO:0016740				GGGAGGGGTGCAAACCACGACTTTTAATCTATTTGAAGGCGATTAAACTGTGTCTAATGC	Agilent mouse V1
A_52_P229783	0.00168904	1.88215	down	0.0487111	1.35486	up	0.000405	2.55004	up	6.43859	6.68329	6.81059	5.6256	5.79798	5.77174	7.21315	7.17424	6.8595	P	P	P	P	P	P	P	P	P	Mus musculus prostaglandin reductase 2 (Ptgr2), transcript variant 1, mRNA [NM_029880]	Ptgr2	77219	ENSMUST00000123614	prostaglandin reductase 2	chr12	85656493	85656552	+	mRNA			GO:0036132|GO:0005739|GO:0005737|GO:0006693|GO:0047522|GO:0016491|GO:0008270|GO:0055114				ACTTTGGAGAACTAATAGATATAAACATCACTAAGAGTTTCACTGATGAAAGTGAGTCGG	Agilent mouse V1
A_52_P474814	0.966914	1.01205	up	0.844283	1.04053	up	0.905561	1.02814	up	2.57388	2.62724	1.84339	2.1423	2.95782	1.99625	2.54843	2.20209	2.46595	A	A	A	A	A	A	A	A	A	Mus musculus RIKEN cDNA 4921506M07 gene (4921506M07Rik), mRNA [NM_001037743]	4921506M07Rik	70846	ENSMUST00000101398	RIKEN cDNA 4921506M07 gene	chr12	58718507	58718566	+	mRNA			GO:0008150|GO:0003674|GO:0005575				GGGTAGACAGAGACGAAAATATCGCAGCTTTTAAATCTCAGGAAACGTTAGACATTGTGC	Agilent mouse V1
A_55_P2081746	0.0827465	1.35119	up	0.58196	1.11032	up	0.233401	1.21694	down	4.92754	5.14922	5.51418	5.54153	5.78988	5.56222	5.67196	5.34293	5.02897	P	P	P	P	P	P	P	P	P	Mus musculus olfactory receptor 477 (Olfr477), mRNA [NM_146926]	Olfr477	258928	ENSMUST00000091605	olfactory receptor 477	chr7	115134505	115134564	+	mRNA			GO:0050911|GO:0007608|GO:0007165|GO:0004984|GO:0016020|GO:0007186|GO:0005886|GO:0004930|GO:0016021|GO:0004871|GO:0050896				ATCACAGTGTTTGTCATAGCTGTCTCCTACACCTACATTCTCATCACCATCCTGAATATG	Agilent mouse V1
A_55_P2085994	0.482598	1.14835	up	0.178299	1.3613	up	0.0831306	1.18544	up	3.97065	3.79616	4.63227	4.25545	4.34129	4.40104	4.38734	4.63338	4.71332	A	A	P	P	P	P	P	P	P	Mus musculus zinc finger and AT hook domain containing (Zfat), transcript variant 1, mRNA [NM_001145888]	Zfat	380993	ENSMUST00000162054	zinc finger and AT hook domain containing	chr15	67915335	67915394	-	mRNA			GO:0030097|GO:0006355|GO:0006366|GO:0060712|GO:0005634|GO:0003676|GO:0003677|GO:0006351|GO:0046872|GO:0001077|GO:0005737|GO:0002244|GO:0045944				AAATGAGTGACCCATAGTCCTCTATCACAAGGGCCCAGCTTGGAATTCTTTTTGCTTTTG	Agilent mouse V1
A_66_P132062	0.397826	1.14494	up	0.276312	1.16233	down	0.0956019	1.3308	down	8.53989	8.39826	8.85408	8.82352	8.50753	9.04699	8.30259	8.24582	8.59277	P	P	P	P	P	P	P	P	P	Mus musculus Leydig cells CRL-2065 MLTC-1 cDNA, RIKEN full-length enriched library, clone:G430041C19 product:unclassifiable, full insert sequence. [AK089977]	Gm5608	434282		predicted gene 5608	chr8	13537685	13537744	-	mRNA							GCTCTCTCTACTCTAGAAGCTCTCTGGGTAGCTCATAAGTTTTCCGACCAAAGTCAGAAA	Agilent mouse V1
A_51_P427171	0.0056538	1.66871	down	0.0073151	1.74854	up	0.000353	2.91781	up	7.98467	8.19862	7.80797	7.41178	7.18492	7.17835	8.80446	8.60595	8.9993	P	P	P	P	P	P	P	P	P	Mus musculus laccase (multicopper oxidoreductase) domain containing 1 (Lacc1), mRNA [NM_172488]	Lacc1	210808	ENSMUST00000062789	laccase (multicopper oxidoreductase) domain containing 1	chr14	77424492	77424551	-	mRNA			GO:0008150|GO:0003674|GO:0005575				TTTGTCTATAAATCAAGGCCAGGGCTGTTCAGTTAAGTATTTGGTAGATGCCAACTTTTG	Agilent mouse V1
A_52_P566390	0.00427528	1.57074	up	0.194634	1.1021	up	0.00915084	1.42522	down	7.62491	7.84867	7.68983	8.38274	8.52226	8.21275	7.93336	7.91046	7.74037	P	P	P	P	P	P	P	P	P	Mus musculus zinc finger, FYVE domain containing 26 (Zfyve26), mRNA [NM_001008550]	Zfyve26	211978	ENSMUST00000021547	zinc finger, FYVE domain containing 26	chr12	80333561	80333620	-	mRNA			GO:0005813|GO:0030496|GO:0032266|GO:0005765|GO:0006974|GO:0046872|GO:0008289|GO:0000910|GO:0005737|GO:0007049|GO:0006281|GO:0000724|GO:0005856|GO:0051301				CACTCAAGGCTGTGTATGTTTGCACTGAACATAAGCACTTTACACAACTGGGTTGGAAGT	Agilent mouse V1
A_52_P246749	0.00228934	1.2543	down	0.179583	1.06296	down	0.00177687	1.18001	up	11.8152	11.6756	11.6825	11.3727	11.416	11.404	11.6839	11.643	11.5821	P	P	P	P	P	P	P	P	P	Mus musculus growth hormone inducible transmembrane protein (Ghitm), transcript variant 1, mRNA [NM_078478]	Ghitm	66092	ENSMUST00000042564	growth hormone inducible transmembrane protein	chr14	37934257	37934316	-	mRNA			GO:0005739|GO:0016020|GO:0005743|GO:0006915|GO:0016021|GO:0070062				GGATTGGTTTTTCTTCTAAAACTGTTGGCTTCCTCCGTTCCCTCTCAGCTTAAGCATGAA	Agilent mouse V1
A_51_P151968	0.210356	1.1206	up	0.397253	1.0416	up	0.417574	1.07584	down	9.54517	9.42828	9.4673	9.65909	9.81818	9.45629	9.55203	9.4437	9.62143	P	P	P	P	P	P	P	P	P	Mus musculus eukaryotic translation initiation factor 2B, subunit 5 epsilon (Eif2b5), mRNA [NM_172265]	Eif2b5	224045	ENSMUST00000003320	eukaryotic translation initiation factor 2B, subunit 5 epsilon	chr16	20507091	20507150	+	mRNA			GO:0005851|GO:0034976|GO:0009408|GO:0048708|GO:0042552|GO:0043434|GO:0003743|GO:0005634|GO:0035690|GO:0006412|GO:0043087|GO:0006413|GO:0006417|GO:0009749|GO:0005085|GO:0032057|GO:0001541|GO:0005737|GO:0014002|GO:0014003|GO:0031369				AACATTAGCCTAAAGGAAGTGATGCAGGTCCTGACCCTTGTAGTCCTGGAGTTCCCCCTG	Agilent mouse V1
A_51_P177071	0.385254	1.22435	down	0.830216	1.06483	down	0.530526	1.14981	up	1.91978	2.78375	1.94891	1.87465	1.78632	2.11541	2.66498	1.7458	1.9698	A	A	A	A	A	A	A	A	A	Mus musculus neuregulin 3 (Nrg3), transcript variant 1, mRNA [NM_008734]	Nrg3	18183	ENSMUST00000168810	neuregulin 3	chr14	39183666	39183725	-	mRNA			GO:0035556|GO:0005622|GO:0005515|GO:0007389|GO:0060596|GO:0016020|GO:0005886|GO:0030879|GO:0005576|GO:0016021|GO:0008083				CAAGTGACTGGAAATGTAGGAATCTGTGCATTATATGCTTTGCTAAACAGGAAGGAGAGG	Agilent mouse V1
A_55_P2159666	0.151002	1.2462	up	0.306472	1.08337	up	0.346501	1.15029	down	7.80659	7.99436	7.913	8.42478	8.35885	7.88292	7.87177	8.03276	8.15601	P	P	P	P	P	P	P	P	P	Q6NWW4_MOUSE (Q6NWW4) Reduced expression 2, partial (37%) [TC1636899]					chr17	22851277	22851336	-	mRNA							GAATGTGACAAATGCTTTACCCAAAAAAGTAGTCTCAGAAGTCATCAGAGAATTCACACA	Agilent mouse V1
A_51_P201773	0.248079	1.17908	up	0.817234	1.02086	up	0.263205	1.155	down	6.4579	6.6186	6.27271	6.84537	6.81859	6.39823	6.35125	6.58095	6.50634	P	P	P	P	P	P	P	P	P	Mus musculus tubulin, gamma complex associated protein 3 (Tubgcp3), mRNA [NM_198031]	Tubgcp3	259279	ENSMUST00000168657	tubulin, gamma complex associated protein 3	chr8	12614440	12614499	-	mRNA			GO:0008150|GO:0005827|GO:0005813|GO:0005737|GO:0000922|GO:0043015|GO:0005815|GO:0005814|GO:0007020|GO:0005874|GO:0000226|GO:0005856				CAAAGTTCTGATAAGTGTTAGGAAGAAATCAGCTTGGATTGTGAAGGTTTCCCTTCTCCT	Agilent mouse V1
A_55_P2140527	0.344141	1.23411	down	0.382902	1.20984	down	0.791946	1.02006	up	2.04011	2.66982	1.74566	1.71521	1.84946	1.98049	1.76788	1.86489	1.99836	A	A	A	A	A	A	A	A	A	predicted gene 6345 [Source:MGI Symbol;Acc:MGI:3647370] [ENSMUST00000180378]			ENSMUST00000180378		chr1	172184315	172184374	-	mRNA							CTACTGAGTGATTGAGGGTGTCTAAATGCTTGAGATCCTGACAGTCAAACGATGCACAGA	Agilent mouse V1
A_55_P1954306	0.00222853	1.65392	down	0.0921319	1.1578	up	0.00204207	1.91492	up	5.76291	5.63542	5.68188	4.84391	5.1594	4.89922	6.06107	5.7553	5.89801	P	P	P	P	P	P	P	P	P	Mus musculus estrogen related receptor, alpha (Esrra), mRNA [NM_007953]	Esrra	26379	ENSMUST00000025906	estrogen related receptor, alpha	chr19	6985503	6985562	-	mRNA			GO:0006355|GO:0003700|GO:0051216|GO:0003707|GO:0005634|GO:0045670|GO:0003677|GO:0046872|GO:0006351|GO:0043565|GO:0045667|GO:0030278|GO:0045944|GO:0042127|GO:0043401|GO:0008270|GO:0045893|GO:0005496				CAGAGACTCTATTTTAATGTATATTTGCTGCAAAGAGAAACCGCTTTTGGTTTTGAACCT	Agilent mouse V1
A_55_P2130565	0.536318	1.07729	up	0.142713	1.27272	down	0.0153686	1.37109	down	8.95839	9.06572	8.55086	8.96489	9.01117	8.92112	8.50489	8.32418	8.70213	P	P	P	P	P	P	P	P	P	Mus musculus PR domain containing 11 (Prdm11), mRNA [NM_001177536]	Prdm11	100042784	ENSMUST00000178666	PR domain containing 11	chr2	92815094	92815153	-	mRNA			GO:0008150|GO:0003674|GO:0008168|GO:0005575|GO:0032259|GO:0016740				TAAAATATGTCCCATTTGCAGGAGGGCTGTGTGCTGTGTTCTTGACCTGGTGTTTTCTCT	Agilent mouse V1
A_55_P2239352	0.841821	1.05879	up	0.439313	1.22044	up	0.617302	1.15267	up	3.53741	4.09936	4.36284	4.06116	3.57172	4.61399	4.18554	4.72693	3.94933	A	A	P	P	A	P	P	P	A	PREDICTED: Mus musculus gamma-aminobutyric acid (GABA) A receptor, subunit beta 1 (Gabrb1), transcript variant X1, mRNA [XM_006503736]	Gabrb1	14400		gamma-aminobutyric acid (GABA) A receptor, subunit beta 1	chr5	72533638	72533697	+	mRNA			GO:0006820|GO:0006821|GO:0005230|GO:0030054|GO:0005886|GO:0045202|GO:0005634|GO:0005635|GO:0050811|GO:0005254|GO:0005253|GO:0030425|GO:0005737|GO:0034220|GO:0045211|GO:0006810|GO:0006811|GO:0004890|GO:0034707|GO:0009636|GO:0043235|GO:0007165|GO:0016020|GO:0016021|GO:0005216				CTGGGAGGAGAAACAGGAACCAGGAGACACTCTCAAATATATTTTATATATTCAAATAAC	Agilent mouse V1
A_51_P354165	0.946548	1.01764	up	0.94677	1.01141	down	0.894579	1.02925	down	3.28789	4.01118	3.78459	3.15955	3.94797	4.05182	3.62085	3.56538	3.84832	A	A	A	A	P	A	A	A	A	Mus musculus serum amyloid P-component (Apcs), mRNA [NM_011318]	Apcs	20219	ENSMUST00000027824	serum amyloid P-component	chr1	174824959	174825018	-	mRNA			GO:0031012|GO:0043234|GO:0006461|GO:0072562|GO:0005634|GO:0005576|GO:0005615|GO:0046872|GO:0070062				ATGGACAAGCTGCTGCTTTGGATGTTTGTCTTCACCAGCCTTCTTTCAGAAGCCTTTTGT	Agilent mouse V1
A_66_P130276	0.217384	1.85164	up	0.838225	1.11534	up	0.34471	1.66016	down	1.99144	3.58602	2.86757	3.97596	4.21153	2.92395	2.05852	2.87835	3.9806	A	A	A	P	P	A	A	A	A	PREDICTED: Mus musculus predicted gene 13941 (Gm13941), mRNA [XM_001003702]					chr2	110928582	110928641	-	mRNA							AGATGCGGCTCAATTCTGTGACTGTGCGTTAGCTGCCACTGCTCATGATGTTTCTACTGC	Agilent mouse V1
A_52_P397204	0.0105599	1.74146	down	0.131097	1.29345	up	0.0103637	2.25249	up	5.52753	5.52235	5.39972	4.9642	4.71245	4.37206	5.67625	6.23705	5.64996	P	P	P	P	P	P	P	P	P	Mus musculus c-src tyrosine kinase (Csk), mRNA [NM_007783]	Csk	12988	ENSMUST00000034863	c-src tyrosine kinase	chr9	57474734	57474793	-	mRNA			GO:0005515|GO:0008285|GO:0005886|GO:0032715|GO:0042997|GO:0045779|GO:0042802|GO:0005622|GO:0035556|GO:0050765|GO:0005737|GO:0046777|GO:0000166|GO:0043406|GO:0005911|GO:0016301|GO:0071375|GO:0070373|GO:0010989|GO:0070064|GO:0070062|GO:0016772|GO:0033673|GO:0050863|GO:0019903|GO:0018108|GO:0005524|GO:0016310|GO:0004672|GO:0016020|GO:0045121|GO:0006468|GO:0004713|GO:0004715|GO:0060368|GO:0016740|GO:…				CCGTGTGTTTATTTTTTATTATTTTTCAACATAAGGAGAAAGAAAGTACCCAGCAAATGG	Agilent mouse V1
A_55_P2415925	0.262762	1.33259	up	0.215222	1.41696	up	0.634163	1.06331	up	7.97035	8.07659	8.9395	8.59521	8.74877	8.88517	9.05507	8.54533	8.89444	P	P	P	P	P	P	P	P	P	BX514619 Soares_mammary_gland_NMLMG Mus musculus cDNA clone IMAGp998K143876 ; IMAGE:1530757, mRNA sequence [BX514619]					chr1_random	368261	368320	+	mRNA							TGTTTTAGAAGCACTGCTGGTCCCTAGCTCCTTGCTTTAAATGAGGGTATCCAGCTGAAA	Agilent mouse V1
A_51_P373728	0.467966	1.22494	down	0.11307	1.59471	down	0.0930564	1.30187	down	2.65879	2.98211	1.8794	2.45179	2.28709	1.90328	1.74154	1.81206	1.94681	A	A	A	A	A	A	A	A	A	Mus musculus vomeronasal 1 receptor 215 (Vmn1r215), mRNA [NM_134219]	Vmn1r215	171253	ENSMUST00000072972	vomeronasal 1 receptor 215	chr13	23168481	23168540	+	mRNA			GO:0005550|GO:0016503|GO:0007186|GO:0005887|GO:0019236				TAGAACTTGGTTATGTTAGTTTCAGTCCCTATGTTCTTATCAGTAGATATATCCATCCTC	Agilent mouse V1
A_55_P1955382	0.153855	1.20269	up	0.233148	1.07327	down	0.0874975	1.29082	down	11.2574	11.3523	11.2988	11.5728	11.3091	11.8255	11.1987	11.3184	11.0853	P	P	P	P	P	P	P	P	P	Mus musculus repulsive guidance molecule family member A (Rgma), mRNA [NM_177740]	Rgma	244058	ENSMUST00000094312	repulsive guidance molecule family member A	chr7	80563168	80563227	+	mRNA			GO:0005515|GO:0016020|GO:0009986|GO:0005886|GO:0005783|GO:0001934|GO:0001843|GO:0031225|GO:0030509|GO:0030510|GO:0015026				AAGGGCGCGTGGGACAGCTCTCCCCTCTTGATTTGTGCACGCAACAAGGTTGTGGTGATT	Agilent mouse V1
A_55_P2088711	0.984588	1.00508	up	0.741064	1.13308	up	0.724815	1.12735	up	3.38135	2.64148	3.62941	2.95743	3.60835	3.10841	3.84165	3.77971	2.57164	A	A	A	A	P	A	A	A	A	Mus musculus small G protein signaling modulator 1 (Sgsm1), transcript variant 3, mRNA [NM_001162965]	Sgsm1	52850	ENSMUST00000147856	small G protein signaling modulator 1	chr5	113687132	113687191	-	mRNA			GO:0032313|GO:0005794|GO:0005097				AGAATCATTCCAGGGAAATGTCAGACTAGTACCTCTCATGAATATAAAAGCAAAACGTCT	Agilent mouse V1
A_51_P369311	0.00324858	2.68625	up	0.67302	1.10085	down	0.00439617	2.95715	down	7.55276	6.91565	7.10276	8.70787	8.77041	8.36967	7.09143	7.44497	6.61894	P	P	P	P	P	P	P	P	P	Mus musculus NADPH oxidase 4 (Nox4), transcript variant 1, mRNA [NM_015760]	Nox4	50490	ENSMUST00000136577	NADPH oxidase 4	chr7	94472458	94487478	+	mRNA			GO:0051897|GO:0048471|GO:0008285|GO:0030054|GO:0050664|GO:0005886|GO:0005783|GO:2000573|GO:0045453|GO:0006801|GO:0050667|GO:0071944|GO:0014911|GO:0072341|GO:0005739|GO:0016324|GO:0016175|GO:0043406|GO:0016174|GO:0070374|GO:0055007|GO:0042554|GO:0001725|GO:0043065|GO:0007569|GO:0072593|GO:0000902|GO:0016020|GO:0051496|GO:0016491|GO:0016021|GO:0043020|GO:2000379|GO:0005925|GO:0055114				TGCCCCAGTGTATCAGCATTAGAAAACCACCCATTTACTCTCACAATGTGTCCTACTGAA	Agilent mouse V1
A_55_P1997651	0.680611	1.05427	down	0.0158082	1.64384	up	0.0153581	1.73304	up	5.59248	5.48281	5.8462	5.8051	5.34103	5.54664	6.21084	6.22031	6.64154	P	P	P	P	P	P	P	P	P	Mus musculus espin (Espn), transcript variant 1, mRNA [NM_207687]	Espn	56226	ENSMUST00000084114	espin	chr4	151495230	151495289	-	mRNA			GO:0005515|GO:0017124|GO:0030054|GO:0007605|GO:0030046|GO:0051491|GO:0032421|GO:0003779|GO:0042995|GO:0015629|GO:0032426|GO:0005903|GO:0005902|GO:0005737|GO:0051015|GO:0031941|GO:0051639|GO:0051494|GO:0007626|GO:0005856|GO:0051017				GCCAAGCTCGCGCCCTGGCAGCGACAGGTCATCTTGAAGAAGGGGGAGATCCCTAAGTAA	Agilent mouse V1
A_55_P1974347	0.204943	1.40754	up	0.305305	1.30443	up	0.10586	1.07904	down	8.702	8.89974	9.75799	9.57843	9.57647	9.68436	9.57737	9.48679	9.44584	P	P	P	P	P	P	P	P	P	Mus musculus family with sequence similarity 126, member B (Fam126b), mRNA [NM_172513]	Fam126b	213056	ENSMUST00000161600	family with sequence similarity 126, member B	chr1	58579685	58579744	-	mRNA			GO:0005622|GO:0008150|GO:0003674				GTGTCATTCCCCCCTTGATGTATCTAGCTACATTAAGAATGTAAAATTTCTTTTGTACAG	Agilent mouse V1
A_55_P2055411	0.00535757	1.46219	up	0.125482	1.17876	up	0.100743	1.24044	down	11.3894	11.3821	11.2578	11.9864	11.9763	11.7109	11.4035	11.5411	11.7965	P	P	P	P	P	P	P	P	P	Mus musculus ribosomal protein S7 (Rps7), mRNA [NM_011300]	Rps7	20115	ENSMUST00000104916	ribosomal protein S7	chr12	29319087	29319146	-	mRNA			GO:0003735|GO:0006364|GO:0032040|GO:0005730|GO:0001843|GO:0005634|GO:0006412|GO:0030154|GO:0005622|GO:0005737|GO:0022627|GO:0030529|GO:0005840|GO:0042274|GO:0005856|GO:0030686				GAAAATCCAAGTCCAGCTAGTTCGTGAATTGGAGAAAAAGTTCAGTGGCAAGCACGTGGT	Agilent mouse V1
A_51_P105887	0.306233	1.32207	up	0.569707	1.12267	up	0.403423	1.17761	down	5.33676	4.46343	4.90328	5.77049	5.09124	5.05013	4.9041	5.06244	5.23775	P	A	P	P	P	P	P	P	P	Mus musculus lymphocyte transmembrane adaptor 1 (Lax1), transcript variant 2, mRNA [NM_172842]	Lax1	240754	ENSMUST00000169295	lymphocyte transmembrane adaptor 1	chr1	135576130	135576189	-	mRNA			GO:0046649|GO:0005794|GO:0005886|GO:0019901|GO:0050868|GO:0005623|GO:0050851|GO:0000188|GO:0035556|GO:0042113|GO:0005737|GO:0006955|GO:0016020|GO:0016021|GO:0042169|GO:0048305|GO:0002376				TATGGGGATGTTGGGGATAAAAAGGCACATAGCACTTAGAGTGGAAGCATGACGTGATAG	Agilent mouse V1
A_55_P2160322	0.154167	1.33927	down	0.225984	1.40882	up	0.0246106	1.88679	up	5.16188	4.58691	5.36826	4.70333	4.51468	4.6347	5.70002	5.86743	5.03305	P	A	P	P	P	P	P	P	P	Mus musculus anaphase prompoting complex C subunit 15 (Anapc15), transcript variant 3, mRNA [NM_027532]	Anapc15	75430	ENSMUST00000143835	anaphase prompoting complex C subunit 15	chr7	109047449	109047508	+	mRNA			GO:0003674|GO:0007067|GO:0007049|GO:0005680|GO:0090266|GO:0051301				TGATGAGGACAGTGAAGATGACTCAGAAGATGATGAGGACATGCAAGACATGGATGAGAT	Agilent mouse V1
A_51_P154933	0.120998	1.23704	down	0.619302	1.05903	down	0.116768	1.16809	up	10.3356	10.1397	9.87597	9.80868	9.95255	9.66942	9.94732	10.1881	9.9677	P	P	P	P	P	P	P	P	P	Mus musculus zinc finger, DHHC domain containing 7 (Zdhhc7), mRNA [NM_133967]	Zdhhc7	102193	ENSMUST00000034280	zinc finger, DHHC domain containing 7	chr8	122605328	122605387	-	mRNA			GO:0018345|GO:0016746|GO:0005794|GO:0016020|GO:0018230|GO:0016409|GO:0008270|GO:0016021|GO:0046872|GO:0016740				TCTGGGGACTTCCTGAGAGTCTTCTCCCATGCAGACACCAGTGTTTCCCTTCTGGGACCA	Agilent mouse V1
A_55_P1980836	0.134459	1.13568	up	0.137977	1.16613	down	0.00445742	1.32436	down	8.76889	8.72215	8.45552	8.85074	8.8223	8.82421	8.29386	8.45927	8.52825	P	P	P	P	P	P	P	P	P	T cell receptor alpha variable 7D-5 [Source:MGI Symbol;Acc:MGI:3649422] [ENSMUST00000103586]			ENSMUST00000103586		chr14	53455536	53455785	+	mRNA							ATGAAATCCTTGAGTGTTTCACTAGTGGTCCTGTGGCTCCAGTTTAATTGGGTGAGAAGC	Agilent mouse V1
A_55_P1986213	0.384194	1.58621	up	0.113086	1.3912	up	0.787899	1.14017	down	8.58235	8.50719	9.16834	8.90218	8.64494	10.7075	9.30905	9.01439	9.36343	P	P	P	P	P	P	P	P	P	Mus musculus RhoA-specific guanine exchange factor SYX2 mRNA, complete cds. [AY605058]	Plekhg5	269608	ENSMUST00000084115	pleckstrin homology domain containing, family G (with RhoGef domain) member 5	chr4	151488892	151488951	+	mRNA			GO:0005515|GO:0030054|GO:0035767|GO:0005886|GO:0035023|GO:0030139|GO:0042995|GO:0030027|GO:0007165|GO:0005737|GO:0043542|GO:0005911|GO:0004871|GO:0043123|GO:0005089|GO:0032319				TTGTGATTGCCACCAGCCAAGATGGACTTTCTTCCCACCCCTTGCAGGGAGGTGTGAGCA	Agilent mouse V1
A_55_P2100809	0.00679075	1.84601	up	0.344903	1.20445	down	0.0140009	2.22343	down	5.6553	5.62816	5.37281	6.42159	6.69765	6.19027	5.2746	4.88282	5.69372	P	P	P	P	P	P	P	P	P	Mus musculus adult male testis cDNA, RIKEN full-length enriched library, clone:4930455H01 product:similar to NIF3L1 PROTEIN (SIMILAR TO NIF3 (NGG1 INTERACTING FACTOR 3, S.POMBE HOMOLOG)-LIKE 1) [Homo sapiens], full insert sequence. [AK076788]	Nif3l1	65102		Ngg1 interacting factor 3-like 1 (S. pombe)	chr1	58537848	58537907	+	mRNA			GO:0005739|GO:0005737|GO:0016787|GO:0000166|GO:0003934|GO:0045893|GO:0005525|GO:0046872|GO:0008134				CAGGAGCTGGAAGAAGTCTATTCTGACCTTGACTCTTCTGAGAGAGCCTGGCCACATTAG	Agilent mouse V1
A_55_P1991124	0.073782	1.40336	up	0.360737	1.12193	down	0.041811	1.57447	down	9.07828	9.09168	8.80055	9.64581	9.67112	9.12022	8.80337	9.05909	8.61009	P	P	P	P	P	P	P	P	P	Mus musculus target of myb1-like 2 (chicken) (Tom1l2), transcript variant 1, mRNA [NM_153080]	Tom1l2	216810	ENSMUST00000102683	target of myb1-like 2 (chicken)	chr11	60040220	60040279	-	mRNA			GO:0005622|GO:0045839|GO:0007165|GO:0019901|GO:0030276|GO:0006810|GO:0015031|GO:0006886|GO:0070062				CAAATACTGTCTCAATTTGTGTTCTTGCATGTGAAGTACTCCACAATAAATAGTTGAACC	Agilent mouse V1
A_51_P242603	0.205872	1.19921	up	0.581191	1.07579	down	0.0767104	1.29009	down	6.57547	6.13256	6.2136	6.75684	6.56788	6.38315	6.06233	6.12143	6.42169	P	P	P	P	P	P	P	P	P	Mus musculus RIKEN cDNA E430018J23 gene (E430018J23Rik), mRNA [NM_198011]	E430018J23Rik	101604	ENSMUST00000165495	RIKEN cDNA E430018J23 gene	chr7	134534916	134534975	-	mRNA			GO:0008150|GO:0003674|GO:0005575|GO:0046872				AGAGATATTCCAGGAGTGTGGGGGATGGTCTTAAAGGCACCAACATAGAGGGTGAAATAT	Agilent mouse V1
A_55_P2017955	0.644133	1.11073	down	0.369208	1.21235	down	0.464573	1.09149	down	1.96468	2.63583	1.74601	2.23802	1.75267	1.90131	1.7422	1.81712	1.9538	A	A	A	A	A	A	A	A	A	Mus musculus thioredoxin domain containing 8 (Txndc8), mRNA [NM_026132]	Txndc8	67402	ENSMUST00000139256	thioredoxin domain containing 8	chr4	57996970	57997029	-	mRNA			GO:0005737|GO:0005794|GO:0001669|GO:0006662|GO:0015035|GO:0045454|GO:0036126|GO:0007275|GO:0007283|GO:0030154|GO:0070062				AAATATACCTGTGACATTTCCTAAAGCAGGAGCTAATGCTCTGTGTCTTGCATGCCCTGC	Agilent mouse V1
A_55_P2149736	0.233465	1.30686	down	0.0753501	1.55009	down	0.0990037	1.18612	down	1.96328	2.63662	2.80708	2.23256	2.11555	1.90054	1.74197	1.81605	1.95189	A	A	A	A	A	A	A	A	A	Mus musculus vomeronasal 1 receptor 19 (Vmn1r19), mRNA [NM_134182]	Vmn1r19	171200	ENSMUST00000089830	vomeronasal 1 receptor 19	chr6	57355276	57355335	+	mRNA			GO:0005550|GO:0016503|GO:0007186|GO:0005887|GO:0019236				CACAATTGCTCCTTTGGTGCAGATCAGTTCTGATAAGAGAATAATTCATATACTTATCCA	Agilent mouse V1
A_55_P2085716	0.926636	1.01782	down	0.488939	1.15846	down	0.383526	1.13817	down	7.74221	7.79354	7.06936	7.52117	7.70234	7.30515	7.4531	7.4967	7.01871	P	P	P	P	P	P	P	P	P	Mus musculus autophagy related 12 (Atg12), mRNA [NM_026217]	Atg12	67526	ENSMUST00000035648	autophagy related 12	chr18	46894075	46894134	-	mRNA			GO:0005515|GO:0043234|GO:0034045|GO:0005737|GO:0016020|GO:0045087|GO:0006914|GO:0000045|GO:0002376				GCATTACTGCAAATCCCAGGCATGGGGATGAGCCAGAAATGAACAACTTGATATTTTCAC	Agilent mouse V1
A_55_P1978735	0.0231853	1.7255	down	0.488146	1.10357	up	0.00677372	1.90422	up	6.17224	6.37923	5.83415	5.17974	5.64538	5.19944	6.27505	6.4375	6.09962	P	P	P	P	P	P	P	P	P	Mus musculus SLX4 interacting protein (Slx4ip), transcript variant 1, mRNA [NM_028834]	Slx4ip	74243	ENSMUST00000028737	SLX4 interacting protein	chr2	136894055	136894114	+	mRNA			GO:0008150|GO:0003674|GO:0005575				GAAAAACTGAGGATACAGTACCTGGGGTATTGGAAGGAATTAGGACAATTACTTTAAATA	Agilent mouse V1
A_55_P2017100	0.0904315	1.2031	down	0.0763296	1.26861	down	0.539246	1.05445	down	7.97842	8.13206	7.76796	7.61754	7.6555	7.80512	7.66178	7.42717	7.75973	P	P	P	P	P	P	P	P	P	601755425F1 NCI_CGAP_Mam5 Mus musculus cDNA clone IMAGE:3984679 5'. [BF119133]					chr3	143541370	143541429	-	mRNA							AAATCACTGGGAATGGAGATGACACAGGCTCTGTGCTCCTGTCAGTTTTTTGGAAGACAT	Agilent mouse V1
A_66_P131994	0.0406647	1.45017	down	0.912155	1.01567	up	0.0970564	1.47289	up	5.86893	5.94801	5.96691	5.50886	5.62303	5.04329	6.07276	6.19808	5.58029	P	P	P	P	P	P	P	P	P	Mus musculus zinc finger protein 934 (Zfp934), transcript variant 2, mRNA [NM_175252]	Zfp934	77117	ENSMUST00000082203	zinc finger protein 934	chr13	62619649	62619708	-	mRNA			GO:0006355|GO:0003700|GO:0005575|GO:0046872				AATCTGTGTGATAAATCCTTTTCAAAACATAATCATCTTCAAAGTCATAGAAGAACACAT	Agilent mouse V1
A_55_P2096582	0.320597	1.23605	down	0.989657	1.00424	up	0.437979	1.24129	up	1.92135	2.63261	1.78893	1.75186	1.73565	1.93816	1.74259	1.78569	2.83292	A	A	A	A	A	A	A	A	A	Mus musculus RIKEN cDNA 4932429P05 gene (4932429P05Rik), mRNA [NM_001085511]	4932429P05Rik	245509		RIKEN cDNA 4932429P05 gene	chrX	87000591	87000650	+	mRNA			GO:0008150|GO:0003674|GO:0005575				GCAAAGCCTACTTTCAAAAGCGTATCTGGCAATGACATTCTTTATATAAACTGAAGTTTG	Agilent mouse V1
A_52_P171033	0.721871	1.06317	down	0.795222	1.03773	down	0.849097	1.02452	up	6.39426	5.88183	5.85988	6.22511	5.94605	5.69967	5.83151	6.04826	6.09591	P	P	P	P	P	P	P	P	P	Mus musculus MCM (minichromosome maintenance deficient) binding protein (Mcmbp), mRNA [NM_145955]	Mcmbp	210711	ENSMUST00000057557	MCM (minichromosome maintenance deficient) binding protein	chr7	135840748	135840807	-	mRNA			GO:0006260|GO:0000084|GO:0042555|GO:0006261|GO:0007067|GO:0007049|GO:0005737|GO:0005886|GO:0003682|GO:0007062|GO:0005634|GO:0051301				GGCGATTGTAACAAGAACCTTCAGAAAAGTTAGAACCTTGCTGTTAATCTCATCTGCTGT	Agilent mouse V1
A_55_P2088014	0.691207	1.04137	up	0.760757	1.04151	down	0.447641	1.0846	down	11.2975	10.8916	10.956	11.1809	11.137	11.0027	11.0796	11.1534	10.7361	P	P	P	P	P	P	P	P	P	Mus musculus CDC42 effector protein (Rho GTPase binding) 4 (Cdc42ep4), transcript variant 1, mRNA [NM_020006]	Cdc42ep4	56699	ENSMUST00000053536	CDC42 effector protein (Rho GTPase binding) 4	chr11	113588217	113588276	-	mRNA			GO:0005515|GO:0005737|GO:0016020|GO:0005886|GO:0008360|GO:0015630|GO:0031274|GO:0007266|GO:0015629|GO:0005856				CACACACACCCCTCTCCTAAATCTACCTGGTTGGTTCTAAACTCTAAACTTTATATTTTT	Agilent mouse V1
A_51_P339380	0.0742161	1.22426	up	0.0446625	1.27192	up	0.269721	1.03892	up	6.07892	5.78102	5.69215	6.19383	6.08079	6.1532	6.162	6.25191	6.17918	P	P	P	P	P	P	P	P	P	Mus musculus SET domain without mariner transposase fusion (Setmar), transcript variant 2, mRNA [NM_001276356]	Setmar	74729	ENSMUST00000049246	SET domain without mariner transposase fusion	chr6	108026703	108026762	+	mRNA			GO:0005694|GO:0008168|GO:0034968|GO:0008270|GO:0005634|GO:0032259|GO:0046872|GO:0016740|GO:0018024|GO:0016568				AGAATGTCCATCAATACACTCTCTCCCAGAATACTTGTCTTTGTAGCTAAGTGTGGGTAA	Agilent mouse V1
A_55_P2034453	0.322158	1.38426	up	0.6831	1.13454	up	0.110395	1.22011	down	10.4206	10.501	11.6679	11.325	11.16	11.5119	10.9492	11.2389	10.9477	P	P	P	P	P	P	P	P	P	BB713564 RIKEN full-length enriched, 2 cells egg Mus musculus cDNA clone B020047O10 3', mRNA sequence [BB713564]					chrX	98994099	98994158	+	mRNA							CCCCTGTTTTTACCCCAAGCCTGCCCCTGGTGACAGCTGTTTCACATTGAGTACTTTGGC	Agilent mouse V1
A_55_P2047225	0.0456497	1.56701	down	0.00131039	1.49991	up	0.00483789	2.35038	up	7.75613	7.84354	7.61581	7.4664	7.08739	6.71765	8.36156	8.26358	8.34498	P	P	P	P	P	P	P	P	P	Mus musculus UDP-glucuronate decarboxylase 1 (Uxs1), mRNA [NM_026430]	Uxs1	67883	ENSMUST00000076997	UDP-glucuronate decarboxylase 1	chr1	43807126	43807185	-	mRNA			GO:0050662|GO:0005794|GO:0051262|GO:0070403|GO:0003824|GO:0016829|GO:0042803|GO:0005739|GO:0016020|GO:0048040|GO:0016831|GO:0016021|GO:0044237|GO:0070062				ACAAAGCCATCCACTACTTCCGGAAGGAATTAGAGTACCAGGCTAATAACCAGTACATCC	Agilent mouse V1
A_55_P2116290	0.936416	1.0059	up	0.263457	1.18539	down	0.233506	1.19238	down	10.0892	10.138	10.3502	10.11	10.1793	10.3136	9.87102	9.69659	10.2737	P	P	P	P	P	P	P	P	P	Mus musculus SUZ RNA binding domain containing 1 (Szrd1), transcript variant 1, mRNA [NM_001025608]	Szrd1	213491	ENSMUST00000039939	SUZ RNA binding domain containing 1	chr4	140669644	140669703	-	mRNA			GO:0008150|GO:0003674|GO:0005575				GTTTGGATTTTGTGTGTGTGTTTGTGGGGTTTATTTTTGTGTGTGTGTGTTTCCATTTTT	Agilent mouse V1
A_52_P387124	0.719059	1.16571	down	0.376628	1.39626	down	0.62255	1.19778	down	3.28807	2.63025	1.89444	2.18605	1.79643	3.16666	1.75174	2.64779	1.96853	A	A	A	A	A	A	A	A	A	Mus musculus zinc finger protein 324 (Zfp324), mRNA [NM_178732]	Zfp324	243834	ENSMUST00000128293	zinc finger protein 324	chr7	13559087	13559146	+	mRNA			GO:0008150|GO:0003674|GO:0005575|GO:0046872				GTTGAGATACACCTGTATGAACAATAATATTGTTTTTTACCTTAAAACAAAGCAGATGAT	Agilent mouse V1
A_66_P132787	0.461181	1.15701	down	0.23955	1.52627	down	0.409913	1.31915	down	4.20559	4.4857	4.86536	4.16622	4.65433	4.1049	3.9374	3.20507	4.58416	P	A	P	P	P	A	A	A	P	T cell receptor beta, variable 20 [Source:MGI Symbol;Acc:MGI:98589] [ENSMUST00000103277]			ENSMUST00000103277		chr6	41138875	41138934	+	mRNA							GGAAAAATTTCCCATCAGTCATCCCAACTTATCCTTTTCATCTATGACAGTTTTAAATGC	Agilent mouse V1
A_55_P2101591	0.09879	1.14698	down	0.225033	1.09675	up	0.000282	1.25795	up	8.55875	8.60974	8.31623	8.29087	8.33106	8.26924	8.6584	8.58775	8.63826	P	P	P	P	P	P	P	P	P	Mus musculus Vps20-associated 1 homolog (S. cerevisiae) (Vta1), mRNA [NM_025418]	Vta1	66201	ENSMUST00000133927	Vps20-associated 1 homolog (S. cerevisiae)	chr10	14380878	14380937	-	mRNA			GO:0005515|GO:0005737|GO:0016020|GO:0006810|GO:0015031|GO:0070062|GO:0005768				AGCCTAGTCCACAGACTGTCCCAGCTGCTCCAGCTGTTGATCCTGACCTGTACACAGCTT	Agilent mouse V1
A_55_P2048279	0.0285484	1.30182	down	0.869995	1.03798	up	0.252383	1.35126	up	7.21295	7.10081	7.12387	6.76328	6.95395	6.57882	6.72064	7.10813	7.7702	P	P	P	P	P	P	P	P	P	Mus musculus toll-like receptor 13 (Tlr13), mRNA [NM_205820]	Tlr13	279572	ENSMUST00000040065	toll-like receptor 13	chrX	103355773	103355832	+	mRNA			GO:0005515|GO:0003723|GO:0019843|GO:0009615|GO:0042803|GO:0007165|GO:0005737|GO:0006954|GO:0016020|GO:0045087|GO:0002755|GO:0043408|GO:0034178|GO:0016021|GO:0002376|GO:0005768				TGAGTAACCCTTCACCTATGTTCTTGTAAGTAACCCCAATAAAACTCATTGGTTCACCAA	Agilent mouse V1
A_52_P304858	0.00520713	1.79162	down	0.228879	1.12327	down	0.00557998	1.59501	up	9.87156	9.95216	9.60742	9.173	8.7923	8.94205	9.74151	9.54794	9.63858	P	P	P	P	P	P	P	P	P	Mus musculus guanine nucleotide binding protein (G protein), beta 1 (Gnb1), transcript variant 1, mRNA [NM_008142]	Gnb1	14688	ENSMUST00000176637	guanine nucleotide binding protein (G protein), beta 1	chr4	154932824	154932883	+	mRNA			GO:0007603|GO:0060041|GO:0008283|GO:0042622|GO:0003924|GO:0007200|GO:0005765|GO:0007204|GO:0031702|GO:0032403|GO:0030425|GO:0050909|GO:0004871|GO:0070062|GO:0001664|GO:0005834|GO:0071456|GO:0030507|GO:0044297|GO:0006184|GO:0007165|GO:0001917|GO:0051020|GO:0007186|GO:0010659|GO:0001750				CTTGAGTAGTGGGATAAGTCACTGTTTTCTTTACAAAACAAAACAGTCCTGTTGGGAATG	Agilent mouse V1
A_52_P182520	0.929229	1.01541	up	0.536282	1.11323	up	0.679445	1.09633	up	5.05057	5.35909	5.10732	4.77408	5.46788	5.34122	4.9123	5.57139	5.49755	P	P	P	P	P	P	P	P	P	Mus musculus translocase of inner mitochondrial membrane 9 homolog (yeast), mRNA (cDNA clone IMAGE:1332217), with apparent retained intron. [BC028435]	Timm9	30056		translocase of inner mitochondrial membrane 9	chr12	72236700	72236759	-	mRNA			GO:0005739|GO:0005215|GO:0016020|GO:0045039|GO:0051087|GO:0006810|GO:0005743|GO:0042719|GO:0072321|GO:0015031|GO:0046872|GO:0042803				CTTCCTTGAGGCTAGACTTTGAATCGGGAAACAATAGGAATTCATTTTCAAGTGCTTTTA	Agilent mouse V1
A_51_P286034	0.313545	1.26244	up	0.714488	1.10625	down	0.133717	1.39658	down	7.03201	7.44833	6.48139	7.21267	7.48451	7.27321	6.57041	7.32671	6.62759	P	P	P	P	P	P	P	P	P	Mus musculus coiled-coil domain containing 117 (Ccdc117), mRNA [NM_134033]	Ccdc117	104479	ENSMUST00000020776	coiled-coil domain containing 117	chr11	5429311	5429370	-	mRNA			GO:0008150|GO:0003674|GO:0005575				AGGAATTAACAGGTCTTTTCATCTTGTATAGTTTTTACAGTGTGAATCCAACATTGGCTC	Agilent mouse V1
A_52_P126266	0.417959	1.25201	up	0.663814	1.1543	down	0.196341	1.44519	down	5.64505	5.448	4.59717	5.64947	5.77234	5.24113	4.47335	5.51923	5.07658	P	P	P	P	P	P	P	P	P	Mus musculus protein kinase, AMP-activated, beta 2 non-catalytic subunit (Prkab2), mRNA [NM_182997]	Prkab2	108097	ENSMUST00000152731	protein kinase, AMP-activated, beta 2 non-catalytic subunit	chr3	97476843	97476902	+	mRNA			GO:0006629|GO:0016324|GO:0005952|GO:0005737|GO:0031588|GO:0019901|GO:0004679|GO:0006631|GO:0006633|GO:0006468|GO:0042802				CAGACTCCAGTTACTCATGAATATGAGACCAGGAAGAAATAAGGGTCTTTCAGGACTCTG	Agilent mouse V1
A_55_P2124871	0.878758	1.04681	down	0.319084	1.29111	up	0.173391	1.35156	up	3.28354	4.17822	4.28245	4.11545	4.0893	3.34145	4.1667	4.40224	4.28111	A	A	P	P	P	A	P	P	A	Mus musculus neuropeptide W (Npw), mRNA [NM_001099664]	Npw	381073	ENSMUST00000095544	neuropeptide W	chr17	24794275	24794334	-	mRNA			GO:0007631|GO:0001664|GO:0007186|GO:0005575				AGCTTGAAGCTCCAGTCAGGCCTCGTGGTCTGGTCAATAAAACCAACCTGATTCCTGCGC	Agilent mouse V1
A_55_P1993762	0.175141	1.48213	down	0.266953	1.62073	down	0.835298	1.09352	down	4.55547	4.79347	4.13899	3.47024	3.85771	4.45698	2.83248	4.53906	4.02646	P	A	P	A	P	P	A	P	A	COQ9_MOUSE (Q8K1Z0) Ubiquinone biosynthesis protein COQ9, mitochondrial precursor, partial (11%) [TC1641687]					chr8	97376251	97376310	+	mRNA							AAGCCCCTTTTAAGCAGGCACAAGGAAGAACATGACTTGTTAATGCTATCATATTTCTGG	Agilent mouse V1
A_51_P351015	0.0728297	2.17367	up	0.0259181	2.37736	up	0.803747	1.09371	up	1.97837	2.62785	2.71594	3.17264	3.14842	4.36149	3.88077	4.04482	3.14465	A	A	A	A	A	P	A	A	A	Mus musculus lymphotoxin A (Lta), mRNA [NM_010735]	Lta	16992	ENSMUST00000025266	lymphotoxin A	chr17	35340275	35340334	-	mRNA			GO:0032729|GO:0005515|GO:0002876|GO:0005164|GO:0008284|GO:0043065|GO:0050830|GO:0009987|GO:0008283|GO:0048147|GO:0006927|GO:0005576|GO:0060252|GO:0005125|GO:0005615|GO:0048535|GO:0002925|GO:0006955|GO:0006954|GO:0016020|GO:0006959|GO:0044130				AGGGGAAAAATAGAAAGCCGTCAGATGACAACTAGGTCCCAGACACAAAGGTGTCTCACC	Agilent mouse V1
A_55_P2467801	0.940666	1.00954	down	0.558165	1.07058	down	0.3449	1.06046	down	7.32764	6.82644	6.91927	7.12217	7.05117	6.85893	6.90902	6.92902	6.94015	P	P	P	P	P	P	P	P	P	Mus musculus signal recognition particle 54A (Srp54a), mRNA [NM_011899]	Srp54a	24067		signal recognition particle 54A	chr12	56216293	56216352	+	mRNA			GO:0005786|GO:0005737|GO:0030942|GO:0008144|GO:0006614|GO:0008312|GO:0043021|GO:0005730|GO:0003924|GO:0005634|GO:0019003|GO:0005525				CATTTTAAATGTGTTTTTCTGCCTTCAAGTTTGGAATAAAAGTATGTGTCTTCCCACCCC	Agilent mouse V1
A_51_P370050	0.342104	1.34812	up	0.622951	1.17098	up	0.267089	1.15128	down	12.357	12.4868	13.6138	13.2098	13.3076	13.2331	13.3564	12.9062	12.8781	P	P	P	P	P	P	P	P	P	Mus musculus N-acetylglucosamine-1-phosphodiester alpha-N-acetylglucosaminidase (Nagpa), transcript variant 1, mRNA [NM_013796]	Nagpa	27426	ENSMUST00000023911	N-acetylglucosamine-1-phosphodiester alpha-N-acetylglucosaminidase	chr16	5195869	5195928	-	mRNA			GO:0005794|GO:0016787|GO:0016020|GO:0003944|GO:0016021				ACGGCATGCTCCAGATAATCTTGTCCCTGCTCCTCACTTCCACAGGGGACATTGTGAGGC	Agilent mouse V1
A_55_P2071829	0.00589321	1.89837	down	0.0423856	1.49248	down	0.0512303	1.27195	up	8.08938	8.37634	7.81451	7.27321	7.06562	7.16712	7.7297	7.35809	7.45931	P	P	P	P	P	P	P	P	P	Mus musculus talin 2 (Tln2), mRNA [NM_001081242]	Tln2	70549	ENSMUST00000040025	talin 2	chr9	67065943	67066002	-	mRNA			GO:0030054|GO:0005886|GO:0005158|GO:0045202|GO:0003779|GO:0015629|GO:0001726|GO:0005916|GO:0005737|GO:0016020|GO:0005198|GO:0005200|GO:0005856|GO:0007155|GO:0005925|GO:0007016				CTAAGCCTCTTAGCACACACATCTGCTTGTTGTCTGAGTTCTCTTCCGGCTGGTGAGAGT	Agilent mouse V1
A_55_P2099620	0.461477	1.50786	up	0.667478	1.21268	up	0.58053	1.24341	down	1.93753	2.63311	3.83952	3.83942	2.45512	3.89315	3.36732	2.62877	3.24868	A	A	A	P	A	A	A	A	A	Mus musculus H6 homeobox 2 (Hmx2), mRNA [NM_145998]	Hmx2	15372	ENSMUST00000183219	H6 homeobox 2	chr7	138700012	138700071	+	mRNA			GO:0043565|GO:0008284|GO:0006355|GO:0042472|GO:0003700|GO:0007420|GO:0007275|GO:0005634|GO:0003677|GO:0030154|GO:0006351|GO:0007399				CTTGAGGATGGGTAGGGGCAAAACGAGGAGAGTACAGATCTGTAAATATTTTTAAAGAGA	Agilent mouse V1
A_55_P2016174	0.108423	1.73143	up	0.103351	1.72941	up	0.991521	1.00117	down	4.36604	4.71347	5.59328	5.54482	5.58207	5.9218	5.8024	5.73308	5.50816	P	A	P	P	P	P	P	P	P	Mus musculus olfactory receptor 586 (Olfr586), mRNA [NM_147111]	Olfr586	259115	ENSMUST00000084811	olfactory receptor 586	chr7	110270382	110270441	-	mRNA			GO:0050911|GO:0007608|GO:0007165|GO:0004984|GO:0016020|GO:0007186|GO:0005886|GO:0004930|GO:0016021|GO:0004871|GO:0050896				TTGCTTGTGCCTCCTGTAATGAATCCTATCATATACTGTGTGAAGAGCCAACAGATAAGA	Agilent mouse V1
A_55_P2002517	0.0610336	1.90046	down	0.819217	1.06637	up	0.00288103	2.0266	up	10.1431	10.2145	9.12363	8.98685	8.94382	8.77149	10.1363	9.97104	9.65196	P	P	P	P	P	P	P	P	P	Mus musculus four and a half LIM domains 1 (Fhl1), transcript variant 1, mRNA [NM_001077361]	Fhl1	14199	ENSMUST00000114772	four and a half LIM domains 1	chrX	54045353	54045412	+	mRNA			GO:0030308|GO:0005886|GO:0043268|GO:0005634|GO:0007275|GO:2000134|GO:0030154|GO:0046872|GO:0044325|GO:0005737|GO:0010972|GO:0008270|GO:0003254				TATTAAGATTTAGCAAAGAGCAACCTTGCAGCAAAAATAATTTCTCTGTTGCTGCACTGG	Agilent mouse V1
A_55_P2239634	0.853913	1.07935	up	0.677682	1.16571	up	0.88548	1.08001	up	2.188	2.6461	2.3724	1.97433	3.60242	1.96023	2.42486	3.5291	1.91616	A	A	A	A	P	A	A	A	A	Mus musculus 3 days neonate thymus cDNA, RIKEN full-length enriched library, clone:A630052K13 product:hypothetical protein, full insert sequence. [AK042023]	A630052K13Rik	100126225		RIKEN cDNA A630052K13 gene	chr10	127744948	127745007	-	mRNA							GACCAGTCAACCTTAGTGATAAAGCAATGATTACTCTATGTTACTTTCATGCAAATCAGT	Agilent mouse V1
A_52_P99502	0.161112	1.39884	up	0.125196	1.15125	down	0.0843114	1.61041	down	6.38531	6.37424	6.39484	6.94015	7.31794	6.34901	6.35137	6.20341	5.99002	P	P	P	P	P	P	P	P	P	Mus musculus secernin 3 (Scrn3), mRNA [NM_029022]	Scrn3	74616	ENSMUST00000123621	secernin 3	chr2	73169062	73169121	+	mRNA			GO:0008150|GO:0003674|GO:0006508|GO:0005575|GO:0016805				TTTGTACCACACATTTCACCACTGTTGGATACAAAATCACCAACATTTGAACCTGAAAGG	Agilent mouse V1
A_55_P2177336	0.257528	1.32788	up	0.0100467	2.21661	up	0.0159874	1.66929	up	1.84986	2.61207	1.87759	2.29069	2.39027	2.88592	3.25304	3.25107	3.28048	A	A	A	A	A	A	A	A	A	Mus musculus lipase, member I (Lipi), mRNA [NM_001252513]	Lipi	320355	ENSMUST00000062721	lipase, member I	chr16	75540789	75540848	-	mRNA			GO:0016042|GO:0005886|GO:0004620|GO:0008201|GO:0005615				ATGCACTGCACATATGGGTGTTATGCTACTGTGCTCAATAAAATAATAATTTATGGACCT	Agilent mouse V1
A_55_P2069885	0.281862	1.12497	down	0.0750162	1.25495	down	0.014783	1.11554	down	11.8305	11.6414	11.3685	11.4035	11.4937	11.4336	11.2497	11.2673	11.3406	P	P	P	P	P	P	P	P	P	Mus musculus solute carrier family 50 (sugar transporter), member 1 (Slc50a1), mRNA [NM_009057]	Slc50a1	19729	ENSMUST00000144777	solute carrier family 50 (sugar transporter), member 1	chr3	89072973	89073032	-	mRNA			GO:0005794|GO:0016020|GO:0005886|GO:0045815|GO:0042946|GO:0006810|GO:0008643|GO:0005634|GO:0016021|GO:0055085|GO:0042947|GO:0012505				GCTAGGCCTCTTCTGTAGCGTCTTTACCATCAGCATGTACCTCTCCCCACTGGCTGATTT	Agilent mouse V1
A_51_P474468	0.0212352	1.67083	up	0.792078	1.03561	down	0.00820147	1.73032	down	7.5972	7.61914	7.15227	8.18173	8.4324	7.97619	7.34963	7.27729	7.59027	P	P	P	P	P	P	P	P	P	Mus musculus UTP11-like, U3 small nucleolar ribonucleoprotein, (yeast) (Utp11l), mRNA [NM_026031]	Utp11l	67205	ENSMUST00000153088	UTP11-like, U3 small nucleolar ribonucleoprotein, (yeast)	chr4	124356086	124356145	-	mRNA			GO:0005737|GO:0043065|GO:0006364|GO:0032040|GO:0005730|GO:0005634|GO:0042274|GO:0005615|GO:0007399				GGGTTAAAATTAAGCCTCAGCATTCTGTATCGAAAAGAATTATTATCTTTTCCTCCTGTC	Agilent mouse V1
A_51_P154427	0.421756	1.19532	down	0.289393	1.26738	down	0.512456	1.06029	down	1.85182	2.70178	1.92755	1.85518	1.76689	2.08689	1.75435	1.74524	1.956	A	A	A	A	A	A	A	A	A	Mus musculus RIKEN cDNA 1810065E05 gene (1810065E05Rik), mRNA [NM_027239]	1810065E05Rik	69864	ENSMUST00000013797	RIKEN cDNA 1810065E05 gene	chr11	58239447	58239506	+	mRNA			GO:0008150|GO:0003674|GO:0005575				TGGAAGGCTTCCTTCAGTGAGAATCAAAAGTCAGTGACTTCTTGATGGTTTTGTATTTCA	Agilent mouse V1
A_55_P2053413	0.297934	1.27437	down	0.70129	1.16809	up	0.292344	1.48859	up	2.0694	2.70054	1.74692	1.70837	1.77098	1.98814	3.32587	1.87044	1.99301	A	A	A	A	A	A	A	A	A	Mus musculus olfactory receptor 5 (Olfr5), mRNA [NM_146914]	Olfr5	18349	ENSMUST00000086318	olfactory receptor 5	chr7	6432927	6432986	-	mRNA			GO:0050911|GO:0007608|GO:0007165|GO:0004984|GO:0016020|GO:0007186|GO:0005886|GO:0004930|GO:0016021|GO:0004871|GO:0050896				TACTGTCTGCGGAACAAGGAGGTCCAAGTAGCTCTTCACAGAACCATGCACTGGTCCTGA	Agilent mouse V1
A_52_P450123	0.305428	1.2088	down	0.497338	1.1275	down	0.071928	1.0721	up	5.8251	5.8586	5.15022	5.2737	5.36462	5.37487	5.45406	5.47304	5.38743	P	P	P	P	P	P	P	P	P	Mus musculus RAN binding protein 6 (Ranbp6), mRNA [NM_177721]	Ranbp6	240614	ENSMUST00000099525	RAN binding protein 6	chr19	29883587	29883646	-	mRNA			GO:0008150|GO:0003674|GO:0005737|GO:0006810|GO:0005634|GO:0005575|GO:0015031				TGTAGGAGTTGTTTTCTACAATATAAGTGAACCTTTTCATATGGTACTCCTGAAAAGTGG	Agilent mouse V1
A_52_P190855	0.308305	1.25474	down	0.38149	1.20756	down	0.622431	1.03907	up	2.03975	2.65918	1.74654	1.71467	1.77037	1.97828	1.76857	1.86485	1.99577	A	A	A	A	A	A	A	A	A	Mus musculus ankyrin repeat domain 34C (Ankrd34c), mRNA [NM_207260]	Ankrd34c	330998	ENSMUST00000060700	ankyrin repeat domain 34C	chr9	89623154	89623213	-	mRNA			GO:0008150|GO:0003674|GO:0005575				ACCTTCGTAGTTGGAAAGTAACCATGCAATTTTAATGGTTAGTATTTTCTGCCACAAAAG	Agilent mouse V1
A_55_P2042984	0.877024	1.03361	down	0.736678	1.05411	up	0.57333	1.08953	up	7.83631	7.45222	7.11306	7.80886	7.30391	7.14577	7.48818	7.55778	7.58371	P	P	P	P	P	P	P	P	P	Mus musculus NYN domain and retroviral integrase containing (Nynrin), mRNA [NM_001040072]	Nynrin	277154	ENSMUST00000100529	NYN domain and retroviral integrase containing	chr14	56483685	56483744	+	mRNA			GO:0008150|GO:0003674|GO:0016020|GO:0015074|GO:0016021|GO:0005575|GO:0003676				ATAGAGCCATCATGTTGAAGGTCCAGGGAAAGCCCGGAAGGCAGGGTTTCCAGCCCAGTA	Agilent mouse V1
A_55_P2169010	0.977525	1.00423	down	0.229761	1.16695	down	0.283921	1.16203	down	11.5359	11.6206	11.186	11.624	11.5644	11.1358	11.2514	11.3551	11.0678	P	P	P	P	P	P	P	P	P	Mus musculus Nedd4 family interacting protein 1 (Ndfip1), mRNA [NM_022996]	Ndfip1	65113		Nedd4 family interacting protein 1	chr18	38624000	38624059	+	mRNA			GO:0005515|GO:0048302|GO:0045732|GO:0048471|GO:0032713|GO:0032410|GO:0002761|GO:0048294|GO:0042130|GO:0006879|GO:0045619|GO:0002829|GO:0031398|GO:0004871|GO:0043123|GO:0005938|GO:0005794|GO:0050699|GO:0005576|GO:0051224|GO:0007165|GO:0030173|GO:0016020|GO:0050728|GO:0010629|GO:0016021|GO:0043162|GO:0005768				ATCACCACCAGAATGGAGGAACAGTCACCTGCTTTAAAAAATAAAGTACTGTTGAAAAAG	Agilent mouse V1
A_55_P2069935	0.0947195	1.27658	up	0.030266	1.34412	up	0.549571	1.05291	up	9.03599	9.00231	9.38514	9.39005	9.38583	9.70442	9.63809	9.48941	9.57596	P	P	P	P	P	P	P	P	P	Mus musculus FXYD domain-containing ion transport regulator 2 (Fxyd2), transcript variant b, mRNA [NM_052823]	Fxyd2	11936	ENSMUST00000041005	FXYD domain-containing ion transport regulator 2	chr9	45218281	45218340	+	mRNA			GO:0016020|GO:0006200|GO:0006810|GO:0016021|GO:0006814|GO:0006813|GO:0005216|GO:0071805|GO:0006811				AGCATGTGTAGCCTCATCCCCCTGGTTTTCAATGAATCCTTGTATAAGCAACTGCCAATG	Agilent mouse V1
A_55_P2130839	0.612866	1.06402	up	0.921401	1.02223	up	0.857405	1.04088	down	4.60749	4.21881	4.32655	4.29547	4.68931	4.43664	4.34261	4.93153	3.97386	P	A	P	P	P	P	P	P	A	PREDICTED: Mus musculus zinc finger protein 14-like (LOC102633750), partial mRNA [XM_006543695]	LOC102633750	102633750		zinc finger protein 14-like	chr2	150149769	150150908	+	mRNA							GTTTGGGAAGACCATAATATTGAAGACCATTTTCAAAGTTCTAGAAGACGTGGAAGGTAA	Agilent mouse V1
A_55_P2055697	0.628357	1.12953	down	0.464258	1.13352	up	0.304548	1.28035	up	1.97179	2.61718	2.21128	1.72679	2.63677	1.90952	2.20806	2.59304	2.54159	A	A	A	A	A	A	A	A	A	Mus musculus vomeronasal 1 receptor 51 (Vmn1r51), mRNA [NM_011683]	Vmn1r51	22296	ENSMUST00000174204	vomeronasal 1 receptor 51	chr6	90080580	90080639	+	mRNA			GO:0007165|GO:0016503|GO:0016020|GO:0007186|GO:0005886|GO:0004930|GO:0016021|GO:0004871|GO:0019236				TTTCAAAACAGAACTATGTGCAAAAGGCACACAGTAACTTGAACAGCAACATTTCTCCTT	Agilent mouse V1
A_55_P2351255	0.400078	1.34085	up	0.127304	1.53756	up	0.662822	1.1467	up	2.85899	2.62062	3.47711	3.41091	2.76616	4.04912	3.80517	3.80414	3.20934	A	A	A	A	A	A	A	A	A	Mus musculus adult male testis cDNA, RIKEN full-length enriched library, clone:4933404M09 product:unclassifiable, full insert sequence. [AK016655]	4933404M09Rik	74404		RIKEN cDNA 4933404M09 gene	chr13	56439070	56439129	-	mRNA							TGTGCACATGGAGTAGGGTTAGAAAACAAGTGGGGACCACAAATTAAAGACCACACCAAC	Agilent mouse V1
A_52_P182690	0.273516	1.30805	down	0.60589	1.227	down	0.884577	1.06605	up	2.81259	2.62877	2.50536	1.73821	2.29794	2.74831	1.74052	3.38833	1.93245	A	A	A	A	A	A	A	A	A	Mus musculus syntaxin 19 (Stx19), mRNA [NM_026588]	Stx19	68159	ENSMUST00000055557	syntaxin 19	chr16	62822208	62822267	+	mRNA			GO:0008150|GO:0005484|GO:0003674|GO:0016020|GO:0016021|GO:0016192|GO:0006886				GAAAATGGGAAGTTTTCAACGAAAGCTTACTTACAGAAACCAGTATCACTAAAGCACAGC	Agilent mouse V1
A_66_P116250	0.431368	1.3575	up	0.667373	1.19155	up	0.473312	1.13927	down	3.7744	3.00881	4.73033	4.36967	4.34819	4.11853	4.13463	3.68281	4.45462	A	A	P	P	P	A	P	A	P	Mus musculus EF hand domain containing 2 (Efhd2), mRNA [NM_025994]	Efhd2	27984	ENSMUST00000036854	EF hand domain containing 2	chr4	141414198	141414257	-	mRNA			GO:0005515|GO:0016020|GO:0005509|GO:0046872				CTATATTCTTATGTGTGTGTGGTTTTTGATGACTAACTAGAAACAAAGGTGGACAGGATC	Agilent mouse V1
A_66_P137495	0.438102	1.17187	up	0.800248	1.03837	down	0.363166	1.21684	down	4.52803	4.0715	4.32106	4.7599	4.77319	4.07395	4.4025	3.94962	4.40552	P	A	P	P	P	A	P	A	P	Mus musculus BTAF1 RNA polymerase II, B-TFIID transcription factor-associated, (Mot1 homolog, S. cerevisiae) (Btaf1), mRNA [NM_001080706]	Btaf1	107182		BTAF1 RNA polymerase II, B-TFIID transcription factor-associated, (Mot1 homolog, S. cerevisiae)	chr19	37088459	37088518	+	mRNA			GO:0008150|GO:0003674|GO:0005575				GGGATTAGGTGACATTAAATGCAGGGATGTCTGTAATTAAATGTCAGAAATTCAGTGTGA	Agilent mouse V1
A_55_P2045976	0.570924	1.08082	down	0.322548	1.25295	down	0.507573	1.15925	down	4.96195	4.94927	5.3246	4.73257	4.9704	5.19647	4.39521	4.60349	5.26115	P	A	P	P	P	P	P	P	P	Mus musculus clone 115289867481303B T-cell receptor beta chain (TCRB) mRNA, partial cds. [GU599378]					chr6	41102170	41102229	+	mRNA							GAAGATCCAGAGCACGCAACCCCAGGACTCAGCGGTGTATCTTTGTGCAAGCAGCTTAGA	Agilent mouse V1
A_55_P2357581	0.942882	1.0198	down	0.562866	1.17197	down	0.404578	1.14921	down	5.27968	4.12501	4.77035	4.59387	5.01307	4.48322	4.36304	4.34361	4.7816	P	A	P	P	P	P	P	P	P	Mus musculus 10 days neonate cerebellum cDNA, RIKEN full-length enriched library, clone:B930042K01 product:unclassifiable, full insert sequence. [AK047256]	B930042K01Rik	320668		RIKEN cDNA B930042K01 gene	chrX	75819900	75819959	-	mRNA							GAAAATTCATATACTGTACCCCGATGATGATCACACTCACTTTCCGTTTCTCTCAGGTCC	Agilent mouse V1
A_55_P2009861	0.00844288	3.56207	up	0.02477	1.85175	down	0.00107068	6.59607	down	10.7779	10.9529	10.1965	13.0472	12.3597	12.0185	9.58343	9.9584	9.71884	P	P	P	P	P	P	P	P	P	BB713741 RIKEN full-length enriched, 2 cells egg Mus musculus cDNA clone B020049A06 3', mRNA sequence [BB713741]					chr13	68498549	68498608	+	mRNA							CCAGAGTTTTGGTCTATGTGCTTTCTTGCTGTTGCTTTATTAAATCTTGCCTTCAACATT	Agilent mouse V1
A_55_P2058746	0.330698	1.42758	down	0.187284	1.86854	down	0.563252	1.30889	down	4.41417	4.33225	3.53552	3.96937	3.93146	2.8404	3.99107	3.2948	2.29033	P	A	A	P	P	A	P	A	A	Mus musculus mitochondrial transcription termination factor 1a (Mterf1a), transcript variant 1, mRNA [NM_001013023]	Mterf1a	545725	ENSMUST00000117463	mitochondrial transcription termination factor 1a	chr5	3890631	3890690	-	mRNA			GO:0042645|GO:0006353|GO:0005739|GO:0006355|GO:0003690|GO:0003677|GO:0006351				GTGGCACTGGTTCCAGTTTGGACTTTTAAAACAGGAGAGGTTTGTTTTTGTTTTTTAATT	Agilent mouse V1
A_55_P2134800	0.063951	1.3264	down	0.230277	1.1652	up	0.00100948	1.54553	up	7.2391	7.57416	7.0645	6.80816	6.99887	6.84816	7.55169	7.5633	7.42451	P	P	P	P	P	P	P	P	P	Mus musculus cyclin-dependent kinase 2 interacting protein (Cinp), transcript variant 1, mRNA [NM_026048]	Cinp	67236	ENSMUST00000043716	cyclin-dependent kinase 2 interacting protein	chr12	112117923	112117982	-	mRNA			GO:0006260|GO:0008150|GO:0003674|GO:0007049|GO:0006281|GO:0005634|GO:0005575|GO:0006974|GO:0051301				CATGGAAGAGGAAGAAAAGACAAATCTGGACTACGATAAGGGACTCGAAGCACTGTGTGA	Agilent mouse V1
A_66_P128586	0.0937016	1.41469	up	0.220313	1.09297	down	0.0444515	1.54621	down	7.67716	7.40766	7.59799	8.1726	8.36394	7.64773	7.49441	7.36466	7.43898	P	P	P	P	P	P	P	P	P	Mus musculus CWC22 spliceosome-associated protein homolog (S. cerevisiae) (Cwc22), transcript variant 1, mRNA [NM_030560]	Cwc22	80744	ENSMUST00000111818	CWC22 spliceosome-associated protein homolog (S. cerevisiae)	chr2	77734292	77734351	-	mRNA			GO:0008380|GO:0006397|GO:0005737|GO:0016607|GO:0003723|GO:0005681|GO:0005634|GO:0071013				GAAGACAGGCATGGCGAGCCAAAGAAGCGGAGAGAGAGAAGAGATTCTTTTTCTGAAAAT	Agilent mouse V1
A_52_P317923	0.711874	1.10668	up	0.250542	1.42848	up	0.191764	1.29078	up	2.51209	3.50105	2.46714	2.89065	2.76686	3.26147	3.30161	3.67389	3.04822	A	A	A	A	A	A	A	A	A	Mus musculus zinc finger protein 948 (Zfp948), mRNA [NM_001002008]	Zfp948	381066	ENSMUST00000088787	zinc finger protein 948	chr17	21725548	21725607	+	mRNA			GO:0006355|GO:0003700|GO:0005575|GO:0046872				CACAAGGGAATAAGTAGTAGACTCACAAAGATAACAAGTTTGTGAAATCCTGTAATGAAG	Agilent mouse V1
A_55_P2290388	0.0573862	2.63395	up	0.588876	1.2462	up	0.00112042	2.11359	down	3.26919	3.06975	4.74119	5.06999	5.16857	5.03326	3.98943	3.80994	4.23336	A	A	P	P	P	P	P	A	P	Mus musculus RAR-related orphan receptor beta (Rorb), transcript variant 1, mRNA [NM_001043354]	Rorb	225998	ENSMUST00000112832	RAR-related orphan receptor beta	chr19	19012149	19012208	-	mRNA			GO:0005515|GO:0003700|GO:0060041|GO:0071300|GO:0003707|GO:0005634|GO:0046872|GO:0043401|GO:0004879|GO:0006355|GO:0046549|GO:0046548|GO:0007275|GO:0003677|GO:0006351|GO:0035881|GO:0043565|GO:0045668|GO:0007186|GO:0042752|GO:0008270|GO:0048511|GO:0008502|GO:0045893|GO:0007601|GO:0042462|GO:0045892|GO:0050896|GO:0008134				CCTGAGTGGGGCTCTTTTGTTTGTTCGTTTGTTGTTTGTTTGTTTTTGAAATGATCATAA	Agilent mouse V1
A_52_P436643	0.172072	1.22208	down	0.278005	1.16057	down	0.0907844	1.053	up	7.14299	6.71073	6.57565	6.55779	6.45521	6.54836	6.60604	6.5982	6.58062	P	P	P	P	P	P	P	P	P	Mus musculus N-acylsphingosine amidohydrolase 2 (Asah2), mRNA [NM_018830]	Asah2	54447	ENSMUST00000096119	N-acylsphingosine amidohydrolase 2	chr19	32059706	32059765	-	mRNA			GO:0006665|GO:0006629|GO:0005739|GO:0017040|GO:0010033|GO:0016787|GO:0016020|GO:0005886|GO:0008283|GO:0006915|GO:0016021				AGGAGGAAACCGAACTTCATTTCAAGACTGAATCTGTTTTAAAAGAACAATAGTGGTAAG	Agilent mouse V1
A_51_P488768	0.0112728	1.64046	down	0.229574	1.18811	up	0.00794851	1.94904	up	7.47457	7.18237	7.4631	6.46589	6.90402	6.60781	7.83859	7.68657	7.34086	P	P	P	P	P	P	P	P	P	Mus musculus solute carrier family 25, member 44 (Slc25a44), transcript variant 1, mRNA [NM_178696]	Slc25a44	229517	ENSMUST00000057935	solute carrier family 25, member 44	chr3	88214562	88214621	-	mRNA			GO:0005739|GO:0008150|GO:0003674|GO:0016020|GO:0006810|GO:0005743|GO:0016021|GO:0055085				CCAAAACAGCTAGAAATGTTGACCCATTGGTCAACACACAAATTAGGAACTCGGCAAGAC	Agilent mouse V1
A_51_P142989	0.340447	1.19092	down	0.503932	1.15601	down	0.896934	1.03019	up	4.96334	5.25324	4.77345	4.56466	5.11813	4.55102	4.30188	5.12346	4.93721	P	P	P	P	P	P	P	P	P	Mus musculus zinc finger protein 429 (Zfp429), mRNA [NM_001080941]	Zfp429	72807	ENSMUST00000109732	zinc finger protein 429	chr13	67490657	67490716	-	mRNA			GO:0008150|GO:0003674|GO:0005575|GO:0046872				GAATGTGTCAAAGCCTTTGTTAATGTTATAGCCTGATCGACACATGACAGTTCATCCTGG	Agilent mouse V1
A_66_P107348	0.437567	1.18322	up	0.748046	1.0223	up	0.496883	1.15741	down	8.49152	8.43123	8.2777	8.68874	8.14621	9.09366	8.55142	8.31948	8.42501	P	P	P	P	P	P	P	P	P	Mus musculus olfactory receptor 955 (Olfr955), mRNA [NM_207141]	Olfr955	258242	ENSMUST00000073946	olfactory receptor 955	chr9	39278167	39278226	-	mRNA			GO:0050911|GO:0007608|GO:0007165|GO:0004984|GO:0016020|GO:0007186|GO:0005886|GO:0004930|GO:0016021|GO:0004871|GO:0050896				CCTTACCTTCCTATCTGTCTATTTGTTTACAGTTGTTGGAAACCTTGGCATGATTGTATT	Agilent mouse V1
A_55_P2011551	0.0686118	1.1215	down	0.26271	1.11066	up	0.051467	1.24561	up	9.20355	9.33065	9.17219	9.04262	9.15992	9.00755	9.2722	9.29045	9.59799	P	P	P	P	P	P	P	P	P	Mus musculus CRL-1722 L5178Y-R cDNA, RIKEN full-length enriched library, clone:I730060B02 product:anaphase-promoting complex subunit 5, full insert sequence. [AK168135]	Anapc5	59008		anaphase-promoting complex subunit 5	chr5	10957954	10958013	+	mRNA			GO:0007067|GO:0007049|GO:0070979|GO:0005680|GO:0019903|GO:0005634|GO:0051301				AAGTTAAAGAACACAGAAATAGTCATCAGTGTCCTCCTGTCAGTGGCAGAGCTGTACTGG	Agilent mouse V1
A_55_P2157048	0.226246	1.44962	down	0.0448706	1.90988	down	0.228209	1.31751	down	6.34316	7.27355	6.48807	6.56833	6.18741	5.74202	5.68343	6.05234	5.56855	P	P	P	P	P	P	P	P	P	Mus musculus myeloid/lymphoid or mixed-lineage leukemia (trithorax homolog, Drosophila); translocated to, 3 (Mllt3), transcript variant 1, mRNA [NM_027326]	Mllt3	70122	ENSMUST00000078090	myeloid/lymphoid or mixed-lineage leukemia (trithorax homolog, Drosophila); translocated to, 3	chr4	87418870	87418929	-	mRNA			GO:0005515|GO:0006355|GO:0007379|GO:2000096|GO:0005634|GO:0009952|GO:0090090|GO:0006351|GO:0070062				GCAGCCAGTGTGGTACTCATTTCTTCTTAAAAACAAAACAAAAACAGGACTCAGAATTTT	Agilent mouse V1
A_55_P2071496	0.194891	1.17502	up	0.188137	1.12544	down	0.041943	1.32242	down	9.64209	9.60267	9.36233	9.8897	9.88993	9.52553	9.36092	9.47582	9.25887	P	P	P	P	P	P	P	P	P	Mus musculus FCF1 small subunit (SSU) processome component homolog (S. cerevisiae), mRNA (cDNA clone MGC:41230 IMAGE:1068150), complete cds. [BC033045]	Fcf1	73736		FCF1 small subunit (SSU) processome component homolog (S. cerevisiae)	chr12	86323220	86323279	+	mRNA			GO:0008150|GO:0042254|GO:0006364|GO:0032040|GO:0005634|GO:0005575				ACCTATAACGAAGAATCCGGAAGATCCCTGGCGTCCCTATCATGTACTTATCTAACCACA	Agilent mouse V1
A_65_P00601	0.0450799	1.39285	down	0.0544066	1.31826	down	0.567034	1.05658	up	11.3117	11.1822	10.8769	10.683	10.8053	10.4484	10.5859	10.8309	10.7581	P	P	P	P	P	P	P	P	P	Mus musculus signal transducer and activator of transcription 6 (Stat6), mRNA [NM_009284]	Stat6	20852	ENSMUST00000092074	signal transducer and activator of transcription 6	chr10	127095694	127095753	+	mRNA			GO:0000790|GO:0070301|GO:0003700|GO:0048295|GO:0019221|GO:0005634|GO:0042802|GO:0005737|GO:0002829|GO:0042127|GO:0045944|GO:0004871|GO:0035771|GO:0034097|GO:0006355|GO:0019903|GO:0005509|GO:0000122|GO:0003677|GO:0000979|GO:0006351|GO:0043565|GO:0060443|GO:0007165|GO:0033598|GO:0045121|GO:0002296				ACAGTCCATCCACTCATTTCAGAGCCTAGAAGAGTCCATGAGTGTACTGCCATCTTTTCA	Agilent mouse V1
A_55_P2398264	0.300844	1.38853	down	0.716295	1.07893	up	0.117065	1.49812	up	4.55941	4.62357	3.76525	4.16356	4.09608	3.26792	4.32674	4.44732	4.50296	P	A	A	P	P	A	P	P	P	Mus musculus ring finger protein 130 (Rnf130), transcript variant 3, mRNA [NM_001290750]	Rnf130	59044		ring finger protein 130	chr11	49938051	49938110	+	mRNA			GO:0005737|GO:0004842|GO:0016567|GO:0016020|GO:0016874|GO:0006915|GO:0008270|GO:0005634|GO:0016021|GO:0012501|GO:0046872				CAGAAAGTGGATTCTAACCTGCTTTTGGAATTATCCTTCATCCACAAATAAGTCTAAATG	Agilent mouse V1
A_55_P2110595	0.371776	1.09395	up	0.0392112	1.2133	up	0.231276	1.1091	up	9.35296	9.42297	9.6309	9.47398	9.52912	9.79236	9.71926	9.82622	9.69815	P	P	P	P	P	P	P	P	P	Mus musculus solute carrier family 35 (UDP-galactose transporter), member A2 (Slc35a2), transcript variant 1, mRNA [NM_078484]	Slc35a2	22232	ENSMUST00000115660	solute carrier family 35 (UDP-galactose transporter), member A2	chrX	7469828	7469887	+	mRNA			GO:0015780|GO:0005794|GO:0016020|GO:0005338|GO:0000139|GO:0072334|GO:0006810|GO:0008643|GO:0005351|GO:0016021|GO:0005459				TCGTCATTGGTGCTGTCTACCTCTACAGCCTTCCCCGAGGTGCAGTCAAAGCCATAGCCT	Agilent mouse V1
A_55_P2153923	0.0175168	1.85411	up	0.177708	1.2589	down	0.00306481	2.33413	down	7.78751	7.86829	7.3266	8.68454	8.7252	8.24484	7.35819	7.50879	7.11894	P	P	P	P	P	P	P	P	P	Mus musculus solute carrier family 17 (anion/sugar transporter), member 5 (Slc17a5), transcript variant 1, mRNA [NM_172773]	Slc17a5	235504	ENSMUST00000119213	solute carrier family 17 (anion/sugar transporter), member 5	chr9	78418831	78418890	-	mRNA			GO:0030054|GO:0005886|GO:0006865|GO:0045202|GO:0031410|GO:0005765|GO:0055085|GO:0005764|GO:0005737|GO:0034220|GO:0015739|GO:0016020|GO:0015136|GO:0006810|GO:0016023|GO:0016021|GO:0015293				ACTTCCTCTTTCCGGAATAATATGCTACTATATGAACTGGACTTACGTCTTCTATCTTTT	Agilent mouse V1
A_66_P107482	0.0336834	1.42117	up	0.0992069	1.36807	up	0.725905	1.03881	down	5.19353	5.08462	5.59837	5.73572	5.84494	5.81709	5.48724	5.9787	5.76699	P	A	P	P	P	P	P	P	P	Mus musculus Rho guanine nucleotide exchange factor (GEF) 33 (Arhgef33), mRNA [NM_001145452]	Arhgef33	381112	ENSMUST00000068175	Rho guanine nucleotide exchange factor (GEF) 33	chr17	80769661	80769720	+	mRNA			GO:0005085|GO:0008150|GO:0003674|GO:0035023|GO:0005575|GO:0005089				TGTGTGTGTTCAGCGCCTCCGAGTGTTTATCTCTCATTATACCCTGCTGTTTCAATGCAA	Agilent mouse V1
A_55_P2360406	0.178071	1.4303	up	0.471799	1.15459	down	0.0183018	1.6514	down	2.00323	2.61389	1.74369	2.85345	2.27221	2.78411	1.89238	1.85315	1.99315	A	A	A	A	A	A	A	A	A	BY707078 RIKEN full-length enriched, adult male testis Mus musculus cDNA clone 1700086P04 5'. [BY707078]	1700086P04Rik	67349		RIKEN cDNA 1700086P04 gene	chr4	128727359	128727418	-	mRNA			GO:0008150|GO:0003674|GO:0005575				CTCATCCAGAAGGCTATACCTATCTTGTGTAAAAAATGTTAATAAGTCACAACGACTTTC	Agilent mouse V1
A_55_P2036942	0.673629	1.03223	up	0.468292	1.06041	up	0.512957	1.02731	up	7.21909	6.94783	6.91707	7.01489	7.12069	7.08569	7.17078	7.14162	7.02548	P	P	P	P	P	P	P	P	P	Mus musculus RAN guanine nucleotide release factor (Rangrf), transcript variant 2, mRNA [NM_021329]	Rangrf	57785	ENSMUST00000144271	RAN guanine nucleotide release factor	chr11	68785995	68786054	-	mRNA			GO:0005791|GO:0005623|GO:0005634|GO:2000649|GO:0015031|GO:0043087|GO:0044325|GO:0006913|GO:0005085|GO:0005622|GO:0006888|GO:0005737|GO:0014704|GO:0005901|GO:0042391|GO:0008565|GO:0008536|GO:2000010|GO:0006810|GO:0032527|GO:0005654|GO:0003254|GO:0090004|GO:0017080				GCTTCTTCCCTGGATGTAAACATAAGATACTTTCTCTGCAGAAATAAACTTGCTTTATGA	Agilent mouse V1
A_55_P2288825	0.0115964	3.58993	down	0.0237443	3.31145	down	0.714953	1.08409	up	5.67263	5.76778	4.51741	3.64112	3.53123	3.2536	3.42521	4.12681	3.2234	P	P	P	A	A	A	A	A	A	Mus musculus Fc receptor, IgA, IgM, high affinity (Fcamr), transcript variant 1, mRNA [NM_001170632]	Fcamr	64435	ENSMUST00000027670	Fc receptor, IgA, IgM, high affinity	chr1	132711226	132711285	+	mRNA			GO:0007165|GO:0006955|GO:0019862|GO:0016020|GO:0005886|GO:0001791|GO:0016021|GO:0004888|GO:0002376				CCTGATGATGGAAAGGTAAATAGCTCAGTCACCATGAAGGGAAGACCAAATCCAAACAGC	Agilent mouse V1
A_51_P184321	0.0070771	1.7386	up	0.104641	1.08751	up	0.0137445	1.5987	down	6.99123	6.91414	6.88583	7.82501	7.93299	7.42699	6.96194	7.12877	7.06358	P	P	P	P	P	P	P	P	P	Mus musculus aminoacyl tRNA synthetase complex-interacting multifunctional protein 1 (Aimp1), mRNA [NM_007926]	Aimp1	13722	ENSMUST00000029663	aminoacyl tRNA synthetase complex-interacting multifunctional protein 1	chr3	132323509	132323568	-	mRNA			GO:0000049|GO:0005794|GO:0009986|GO:0005783|GO:0005975|GO:0003723|GO:0007267|GO:0006915|GO:0005576|GO:0005634|GO:0031410|GO:0001525|GO:0050900|GO:0006412|GO:0005125|GO:0005615|GO:0042803|GO:0017101|GO:0005737|GO:0006954|GO:0001937|GO:0006006|GO:0007155				CAAACCATGGCCAATAGTGGAATTAAATAAGTGCTCTGTAACTGAAAGACATTGGCGAAA	Agilent mouse V1
A_66_P119170	0.00567225	1.65092	up	0.133551	1.25405	up	0.135692	1.31647	down	5.52722	5.44886	5.57933	6.39034	6.34865	5.98622	5.88497	6.11699	5.53322	P	P	P	P	P	P	P	P	P	Mus musculus PHD finger protein 21A (Phf21a), transcript variant 3, mRNA [NM_001109691]	Phf21a	192285	ENSMUST00000111290	PHD finger protein 21A	chr2	92204689	92204748	+	mRNA			GO:0006355|GO:0001967|GO:0000118|GO:0003682|GO:0008270|GO:0005634|GO:0000122|GO:0003677|GO:0046872|GO:0006351|GO:0016568				TTTGGAGTTTTGTGCTTCAAAGTTTCTGTTTCATTTGTTCGGTTTTTGTTTCGAGGGGGT	Agilent mouse V1
A_55_P1953851	0.0270064	1.78173	down	0.0754957	1.80313	down	0.952572	1.01201	down	3.93911	4.74511	4.48341	3.53762	3.66376	3.4664	3.79149	3.00711	3.81753	A	A	P	A	P	A	A	A	A	Mus musculus serine/threonine kinase 39 (Stk39), mRNA [NM_016866]	Stk39	53416	ENSMUST00000126663	serine/threonine kinase 39	chr2	68048524	68048583	-	mRNA			GO:0023014|GO:0005515|GO:0019901|GO:0050727|GO:0043268|GO:0005634|GO:0005524|GO:0035556|GO:0016323|GO:0016310|GO:0016324|GO:0005737|GO:0004672|GO:0000166|GO:0004702|GO:0016020|GO:0004674|GO:0016301|GO:0006468|GO:0005856|GO:0016740|GO:0016772				CCATTCCATTCTGTTGTTTACACAATTACTCAAAGATGACTGCAAAGGTAAACGGAAAAA	Agilent mouse V1
A_66_P115580	0.297444	2.1205	up	0.520581	1.58508	up	0.371809	1.33779	down	3.01921	3.58954	5.88913	5.12765	4.93343	5.69001	5.22148	4.13039	5.13966	A	A	P	P	P	P	P	P	P	Mus musculus 10 days neonate skin cDNA, RIKEN full-length enriched library, clone:4732466E16 product:hypothetical protein, full insert sequence. [AK076360]	1700038P13Rik	73265		RIKEN cDNA 1700038P13 gene	chr17	80115713	80115772	+	mRNA							TGGATAACCCGTTCCCAGCGTTGTGTTATTGTCTCATTTACAAATAAAGAGATTCAGAGA	Agilent mouse V1
A_55_P2108943	0.948615	1.02169	up	0.53135	1.28882	up	0.444775	1.26146	up	4.62989	3.34121	3.48138	3.80016	3.5416	4.20358	4.63931	3.5055	4.40583	P	A	A	P	A	A	P	A	P	Mus musculus chemokine (C-C motif) receptor 6 (Ccr6), transcript variant 1, mRNA [NM_009835]	Ccr6	12458	ENSMUST00000097418	chemokine (C-C motif) receptor 6	chr17	8449933	8449992	+	mRNA			GO:0005515|GO:0005886|GO:0009986|GO:0004930|GO:0007165|GO:0006955|GO:0006935|GO:0007186|GO:0016020|GO:0004950|GO:0016493|GO:0004871|GO:0016021				ACACGAGAGCACAAAGCAACATTGCCCCAAAAGCCTTGGTGAAACTTGCTATTACATATG	Agilent mouse V1
A_55_P2033381	0.420451	1.35164	up	0.00514074	2.95583	up	0.0901861	2.18685	up	5.53771	5.60114	5.06802	6.74261	5.31524	5.45314	7.13355	7.24504	6.51897	P	P	P	P	P	P	P	P	P	Mus musculus RIKEN cDNA 1810041L15 gene (1810041L15Rik), mRNA [NM_001163145]	1810041L15Rik	72301	ENSMUST00000080751	RIKEN cDNA 1810041L15 gene	chr15	84214152	84214211	-	mRNA			GO:0008150|GO:0003674|GO:0016020|GO:0016021|GO:0005575				ACAACTGTGAACCAGTGGAGTCGGTAGGCACAGTGCCTAACCTTCCTGTCCATGCCGCAA	Agilent mouse V1
A_55_P2101963	0.653641	1.10696	up	0.394694	1.0944	down	0.390047	1.21146	down	7.20438	7.13173	7.51615	7.03686	7.28537	7.96983	7.25283	7.0212	7.1878	P	P	P	P	P	P	P	P	P	apoptosis-inducing, TAF9-like domain 1 [Source:MGI Symbol;Acc:MGI:1917178] [ENSMUST00000105696]	Apitd1	69928	ENSMUST00000105696	apoptosis-inducing, TAF9-like domain 1	chr4	148501392	148501451	-	mRNA			GO:0071821|GO:0046982|GO:0005694|GO:0005634|GO:0003677|GO:0006974|GO:0043240|GO:0007049|GO:0007067|GO:0003690|GO:0006281|GO:0003682|GO:0000776|GO:0000775|GO:0051301				GGCACTGAGATGCAGAAGGCCTTTGGTCCCGTCTCTCTTCTGCATCCGCATCTATACTTG	Agilent mouse V1
A_51_P295237	0.0379207	3.23046	down	0.607338	1.08298	up	0.0298183	3.49851	up	6.88559	7.13935	6.58825	6.18237	4.97873	4.37687	7.03171	7.18757	6.73891	P	P	P	P	P	P	P	P	P	Mus musculus low density lipoprotein receptor-related protein 11 (Lrp11), mRNA [NM_172784]	Lrp11	237253	ENSMUST00000019931	low density lipoprotein receptor-related protein 11	chr10	7345019	7345078	+	mRNA			GO:0008150|GO:0003674|GO:0016020|GO:0016021|GO:0005575|GO:0006897				GTTACAGTAGCAGTCTGAGAGATGAATGTTGAGTGAACTTACCTACACTCTGTGATGCTG	Agilent mouse V1
A_55_P1957533	0.841516	1.03778	down	0.505217	1.22291	up	0.330319	1.26912	up	1.84413	2.60139	1.86419	2.02805	2.10714	2.01401	1.95231	2.23899	2.98938	A	A	A	A	A	A	A	A	A	Mus musculus cysteine-rich perinuclear theca 3 (Cypt3), mRNA [NM_173367]	Cypt3	69361	ENSMUST00000056754	cysteine-rich perinuclear theca 3	chrX	149993907	149993966	+	mRNA			GO:0008150|GO:0003674|GO:0005575				CTGTCAAGGCCACTTTTCACCACAAACTAATTTGTATGATGGTGAAAATAATAAGATGTG	Agilent mouse V1
A_55_P1958712	0.405333	1.18556	down	0.336548	1.21277	down	0.759718	1.02295	down	1.83581	2.60497	1.87638	1.81992	1.7356	2.02492	1.80324	1.75347	1.92552	A	A	A	A	A	A	A	A	A	Mus musculus mucin 19 (Muc19), mRNA [NM_207243]	Muc19	239611	ENSMUST00000088547	mucin 19	chr15	91764926	91764985	+	mRNA			GO:0003674|GO:0002244|GO:0050728|GO:0005576|GO:0005575|GO:0060689				GCATGGTTATCATTGTTTTGTTATTGATGCTGGCTGGAAAATAAACGCCATGGTGCAAGG	Agilent mouse V1
A_55_P2156274	0.145095	1.6309	down	0.395684	1.27867	down	0.325522	1.27547	up	8.43446	8.07388	7.37488	7.38112	7.58696	6.79812	7.44939	7.35492	8.01498	P	P	P	P	P	P	P	P	P	Mus musculus pleckstrin homology domain-containing, family A (phosphoinositide binding specific) member 2 (Plekha2), mRNA [NM_031257]	Plekha2	83436	ENSMUST00000128715	pleckstrin homology domain-containing, family A (phosphoinositide binding specific) member 2	chr8	26152635	26152694	-	mRNA			GO:0005515|GO:0043234|GO:0005545|GO:0005737|GO:0016020|GO:0005886|GO:0043236|GO:0005634|GO:0030165|GO:0001968|GO:0001954|GO:0008289				ATCTATCTGAGAGCGGTCGTAAGAGTCTGGGGAGTGAAAGGTGAATTTTTGGGATATCTC	Agilent mouse V1
A_51_P455897	0.00897208	4.77845	down	0.375505	1.29073	up	0.0093047	6.16771	up	4.92815	4.61453	4.37967	3.26987	1.82686	2.05599	4.48254	4.91699	5.6274	P	A	P	A	A	A	P	P	P	Mus musculus family with sequence similarity 64, member A (Fam64a), mRNA [NM_144526]	Fam64a	109212	ENSMUST00000021164	family with sequence similarity 64, member A	chr11	71860513	71860572	+	mRNA			GO:0008150|GO:0003674|GO:0007067|GO:0007049|GO:0005737|GO:0005730|GO:0005634|GO:0051301				TGCTAGATAGTTCTGAGTCTGGAAACTAGGACCAAGGACCTGCAGGAGTCATCCCACAAA	Agilent mouse V1
A_66_P130650	0.437109	1.12281	down	0.0691203	1.17273	down	0.778986	1.04447	down	8.41359	8.39333	8.2987	8.11771	7.92138	8.56521	8.07815	8.02918	8.30866	P	P	P	P	P	P	P	P	P	predicted gene 9979 [Source:MGI Symbol;Acc:MGI:3642885] [ENSMUST00000069457]	Gm9979	791406	ENSMUST00000069457	predicted gene 9979	chr13	40803256	40803315	+	mRNA			GO:0008150|GO:0003674|GO:0005575				AAGCTGGTGAGCACTGTCTTCTTCCTCTTCGTTACCGGGAATAAATTGTTGCAGAAGGAA	Agilent mouse V1
A_55_P2027147	0.852114	1.05423	up	0.457007	1.26128	up	0.13535	1.1964	up	6.00497	6.28018	7.2668	6.61801	6.57658	6.58595	6.9257	7.04589	6.58504	P	P	P	P	P	P	P	P	P	Mus musculus mitochondrial ribosomal protein S18C (Mrps18c), mRNA [NM_026826]	Mrps18c	68735	ENSMUST00000143477	mitochondrial ribosomal protein S18C	chr5	101233418	101233477	+	mRNA			GO:0005739|GO:0005622|GO:0003735|GO:0030529|GO:0005840|GO:0006412|GO:0005763				CCGAGAATAAATTTTGTATTTGTGAAGTTCCTGCCAATAAACCTCTAAGTGGTTGTCAGC	Agilent mouse V1
A_55_P2073965	0.146436	1.69738	down	0.841453	1.10441	up	0.166721	1.87462	up	1.83624	2.99927	3.14312	1.84993	1.76117	2.07761	3.34374	1.7453	3.31945	A	A	A	A	A	A	A	A	A	Mus musculus cDNA sequence BC049715 (BC049715), mRNA [NM_178776]	BC049715	320135		cDNA sequence BC049715	chr6	136789015	136789074	+	mRNA			GO:0008150|GO:0003674|GO:0005575				TCCAGGGCAAGTAGAGGACAACATGTTCCTTTCTGAATGAAAAGCAGCTTGAGTTCTCGA	Agilent mouse V1
A_55_P2088765	0.772442	1.05358	down	0.729885	1.1632	down	0.82252	1.10405	down	4.35706	4.63818	4.08879	4.50681	3.91953	4.43181	5.0358	4.30308	3.09084	P	A	A	P	P	P	P	P	A	SRY-box containing gene 5 [Source:MGI Symbol;Acc:MGI:98367] [ENSMUST00000111746]	Sox5	20678	ENSMUST00000111746	SRY (sex determining region Y)-box 5	chr6	143787982	143788041	-	mRNA			GO:0005515|GO:0006355|GO:2000741|GO:0003700|GO:0046982|GO:0006366|GO:0044212|GO:0051216|GO:0048709|GO:0000981|GO:0071560|GO:0021953|GO:0005634|GO:0001701|GO:0003677|GO:0006351|GO:0045165|GO:0045944|GO:0061036|GO:0032332|GO:0045892|GO:0060164				CTGGGCCCATGGGCAAATTCAATCAGATGCACACACAGAGAGAATAAAAAGAGAAAAATA	Agilent mouse V1
A_51_P166456	0.203365	1.24656	up	0.356344	1.13215	down	0.0375732	1.4113	down	6.91631	6.8595	6.43058	7.27673	7.09507	6.78844	6.46774	6.71128	6.49015	P	P	P	P	P	P	P	P	P	Mus musculus frizzled homolog 5 (Drosophila) (Fzd5), transcript variant 1, mRNA [NM_022721]	Fzd5	14367	ENSMUST00000063982	frizzled homolog 5 (Drosophila)	chr1	64781972	64782030	-	mRNA			GO:0008406|GO:0005515|GO:0017147|GO:2000810|GO:0060715|GO:0060670|GO:0007409|GO:0042995|GO:0030154|GO:0031076|GO:0000578|GO:0060716|GO:0060718|GO:0016055|GO:0071219|GO:0031625|GO:0001944|GO:0032729|GO:0033077|GO:0005794|GO:0009986|GO:0019901|GO:0004930|GO:0007275|GO:0030165|GO:0031077|GO:0060828|GO:0007186|GO:0007420|GO:0005923|GO:0004888|GO:0048471|GO:0008285|GO:0005886|GO:0044332|GO:0005737|GO:…				ACGGGGACCCAGTGGCTGGCATCTGCTATGTGGGCAACCAAAACCTGAACTCACTACGAA	Agilent mouse V1
A_55_P2120551	0.384426	1.1032	up	0.854499	1.01155	up	0.37557	1.09059	down	6.6175	6.88926	6.78212	6.68126	7.10053	6.93215	6.7556	6.84031	6.74269	P	P	P	P	P	P	P	P	P	Q8MV43_AEDAE (Q8MV43) Relish R7 isoform, partial (3%) [TC1600567]					chr13	46036320	46036379	+	mRNA							TAGAAAGAATGGCTGTGTGCACTGTGTCTAGCAAAGGAATGGGTAGTGTTGGCAGAAATG	Agilent mouse V1
A_51_P105017	0.0780468	1.2071	up	0.172831	1.18374	down	0.00957374	1.42889	down	6.5323	6.58107	6.24018	6.69967	6.8083	6.6602	6.00866	6.27646	6.33837	P	P	P	P	P	P	P	P	P	Mus musculus RAD52 homolog (S. cerevisiae) (Rad52), transcript variant 4, mRNA [NM_011236]	Rad52	19365	ENSMUST00000032269	RAD52 homolog (S. cerevisiae)	chr6	119872539	119872598	+	mRNA			GO:0006281|GO:0000724|GO:0006310|GO:0005634|GO:0003677|GO:0006974|GO:0042802				AGATCCATCCTGAGACTCAAGATGTCACTAGACCGTCACAAAAGGACTTTGGAAAACTGC	Agilent mouse V1
A_52_P259558	0.230614	1.22025	down	0.0348066	1.47437	down	0.0793461	1.20825	down	6.94935	6.64171	6.35185	6.15648	6.52153	6.40337	6.13504	6.13019	5.99739	P	P	P	P	P	P	P	P	P	Mus musculus 2-oxoglutarate and iron-dependent oxygenase domain containing 1 (Ogfod1), transcript variant 1, mRNA [NM_177767]	Ogfod1	270086	ENSMUST00000109556	2-oxoglutarate and iron-dependent oxygenase domain containing 1	chr8	96591315	96591374	+	mRNA			GO:0031543|GO:0031544|GO:0031418|GO:0005506|GO:0008283|GO:0010494|GO:0051213|GO:0005634|GO:0006449|GO:0019511|GO:0046872|GO:0034063|GO:0005737|GO:0018126|GO:0016491|GO:0016706|GO:0016705|GO:0055114				CCTAAAGGTGATATTCCCTCCAAAGATAACAATACATAAACAATGCATGTTCATTGTTGG	Agilent mouse V1
A_55_P2131353	0.871347	1.01633	down	0.937768	1.00841	up	0.79733	1.02488	up	6.81823	7.13231	7.14427	6.95978	7.17057	6.89434	6.91021	6.98445	7.23639	P	P	P	P	P	P	P	P	P	Mus musculus RIKEN cDNA 1110059G10 gene (1110059G10Rik), mRNA [NM_025419]	1110059G10Rik	66202	ENSMUST00000035154	RIKEN cDNA 1110059G10 gene	chr9	122857024	122857083	-	mRNA			GO:0008150|GO:0003674|GO:0005575				AGAAAGAACTCACAAAAACAAATAAAAAATAGCAGTCTCCTTTCTTTTGACAGTGAAGAT	Agilent mouse V1
A_55_P2022231	0.973364	1.02033	down	0.438278	1.35041	up	0.557604	1.37786	up	3.24095	2.62443	4.15976	3.76069	4.20931	1.96805	4.11691	3.32607	3.88237	A	A	P	P	P	A	P	A	A	Mus musculus predicted gene 826 (Gm826), mRNA [NM_001033411]	Gm826	329554		predicted gene 826	chr2	160137137	160137194	-	mRNA			GO:0008150|GO:0003674|GO:0005575				GCACTTCACTGCCAGGCTTTCTTCTCTGGACACATATGTAAGTAAATCAAGGTTGTGTTG	Agilent mouse V1
A_55_P1959017	0.203782	1.71925	up	0.109743	2.12429	up	0.140925	1.23559	up	8.00283	8.03764	9.54813	9.32516	9.17102	9.43778	9.87216	9.36092	9.61647	P	P	P	P	P	P	P	P	P						chr5	66302464	66302404	-	mRNA							AGACACACCAGCCCCTCGGGTTTGGATCCTAGAGTAAGTAGAGAAAGCAAGCTGAAAAAA	Agilent mouse V1
A_55_P2079425	0.350439	1.11998	down	0.954435	1.00677	down	0.143604	1.11244	up	7.79789	7.80179	7.36286	7.47264	7.58898	7.41052	7.51506	7.73644	7.68184	P	P	P	P	P	P	P	P	P	Mus musculus sprouty protein with EVH-1 domain 1, related sequence (Spred1), transcript variant 1, mRNA [NM_033524]	Spred1	114715	ENSMUST00000028829	sprouty protein with EVH-1 domain 1, related sequence	chr2	117004952	117005011	+	mRNA			GO:0005515|GO:0005886|GO:0019901|GO:0071901|GO:0019902|GO:0005634|GO:0007275|GO:0009966|GO:0090311|GO:0010801|GO:0030291|GO:0000188|GO:0005737|GO:0016020|GO:0010923|GO:0043517|GO:0005173				GTGATATGCTCCAGCAAACAGGTTAAAAATACTTTGAGGTCAAATTGTCTTGGTTTTGTT	Agilent mouse V1
A_55_P2182358	0.587751	1.25187	up	0.944026	1.02626	up	0.641625	1.21984	down	1.988	2.8559	1.74179	1.72327	2.61456	3.22012	1.75291	2.9587	1.98626	A	A	A	A	A	A	A	A	A	Mus musculus AT rich interactive domain 3A (BRIGHT-like) (Arid3a), transcript variant 1, mRNA [NM_007880]	Arid3a	13496	ENSMUST00000019708	AT rich interactive domain 3A (BRIGHT-like)	chr10	79417698	79417757	+	mRNA			GO:0005515|GO:0006355|GO:0003700|GO:0005794|GO:0005634|GO:0003677|GO:0006351|GO:0042803|GO:0005622|GO:0005737|GO:0003682|GO:0045944|GO:0045121				TATTTAACGGGCTTGTAACCCTGTAAATCAGTGATATTAAAGAGTTGAGACACTTCTGTG	Agilent mouse V1
A_51_P229363	0.297756	1.69409	down	0.938884	1.02639	down	0.244394	1.65053	up	4.0933	4.59582	3.19572	3.56246	3.80279	2.23807	3.51076	4.20223	4.05912	A	A	A	A	P	A	A	P	A	Mus musculus tRNA methyltransferase 10B (Trmt10b), mRNA [NM_027266]	Trmt10b	69934	ENSMUST00000044673	tRNA methyltransferase 10B	chr4	45328891	45328950	+	mRNA			GO:0008150|GO:0003674|GO:0008168|GO:0005575|GO:0032259|GO:0016740				AACACTCCTCTTTATCCAAAACCTGAGCTCGTAGGTTTTTAAGATTGTGGGAATTCTGTT	Agilent mouse V1
A_55_P2091305	0.284452	1.13366	up	0.871347	1.01836	up	0.137388	1.11322	down	10.9047	10.6693	11.1446	11.0309	11.0407	11.1901	10.9834	10.8022	11.0118	P	P	P	P	P	P	P	P	P	Mus musculus 10 days embryo whole body cDNA, RIKEN full-length enriched library, clone:2610318M16 product:hypothetical protein, full insert sequence. [AK019187]	2610318M16Rik	78393		RIKEN cDNA 2610318M16 gene	chr14	9201000	9201058	+	mRNA			GO:0008150|GO:0003674|GO:0005575				TGTTACCTTGTTGTGTGCCTGCTCCTTCCACCTATAACTCCCCTCAAGAAAGCTTTTACA	Agilent mouse V1
A_52_P533040	0.585343	1.13855	down	0.368318	1.20751	down	0.67342	1.06057	down	1.9538	2.61535	1.74785	1.7321	1.75113	2.27221	1.74079	1.8137	1.94642	A	A	A	A	A	A	A	A	A	Mus musculus olfactory receptor 805 (Olfr805), mRNA [NM_146555]	Olfr805	258548	ENSMUST00000078876	olfactory receptor 805	chr10	129160355	129160414	-	mRNA			GO:0050911|GO:0007608|GO:0007165|GO:0004984|GO:0016020|GO:0007186|GO:0005886|GO:0004930|GO:0016021|GO:0004871|GO:0050896				GGAATTTCTCCTTCTTGGAAATGGCATTCACATCTTCTTGCATTCCACGATTCTTGATGA	Agilent mouse V1
A_51_P160787	0.0844794	1.98139	up	0.289154	1.43616	up	0.0244722	1.37964	down	4.76787	4.0935	5.54596	5.58413	5.87557	5.90715	5.40609	5.15928	5.40859	P	A	P	P	P	P	P	P	P	Mus musculus ADP-ribosyltransferase 5 (Art5), transcript variant 1, mRNA [NM_007491]	Art5	11875	ENSMUST00000106937	ADP-ribosyltransferase 5	chr7	109245482	109245541	-	mRNA			GO:0006471|GO:0003953|GO:0016020|GO:0016757|GO:0003956|GO:0005576|GO:0016740|GO:0003950				TTCCAGTCCTAGGAGCCACCTGTCCAACCAGAGTTGGAAATCTGAGGCCATGGCAGGGTT	Agilent mouse V1
A_55_P2085756	0.630869	1.07251	up	0.509516	1.40698	up	0.584749	1.31187	up	3.24589	2.61831	2.98539	3.08567	2.91912	3.14775	2.13349	4.18021	4.0137	A	A	A	A	A	A	A	P	A	Mus musculus olfactory receptor 1261 (Olfr1261), mRNA [NM_146474]	Olfr1261	258466	ENSMUST00000111509	olfactory receptor 1261	chr2	89834413	89834472	+	mRNA			GO:0050911|GO:0007608|GO:0007165|GO:0004984|GO:0016020|GO:0007186|GO:0005886|GO:0004930|GO:0016021|GO:0004871|GO:0050896				GAAGTCAAAAGGGTTATGAAGAAGCTCTGGGGTCGAATGAGGAAAGCTGGTGACATGTAA	Agilent mouse V1
A_55_P2041549	0.0452459	1.81253	up	0.337113	1.31337	up	0.277706	1.38006	down	1.94621	2.61777	2.46075	2.91678	3.05144	3.63052	2.88296	3.16171	2.15987	A	A	A	A	A	A	A	A	A	Mus musculus olfactory receptor 255 (Olfr255), mRNA [NM_001005780]	Olfr255	258185		olfactory receptor 255					mRNA			GO:0050911|GO:0007608|GO:0007165|GO:0004984|GO:0016020|GO:0007186|GO:0005886|GO:0004930|GO:0016021|GO:0004871|GO:0050896				GACATGAAGGGAGCCCTAGTTAGAGTTGTCTGCAATAAGAAAATCAGTTTGAAATGGTAG	Agilent mouse V1
A_55_P2162835	0.294171	1.37896	up	0.221004	1.35397	up	0.944636	1.01846	down	2.99654	2.61649	2.18017	3.62427	2.97608	2.5836	2.66118	3.182	3.2616	A	A	A	A	A	A	A	A	A	Mus musculus sulfatase modifying factor 2 (Sumf2), mRNA [NM_026445]	Sumf2	67902	ENSMUST00000171300	sulfatase modifying factor 2	chr5	130339764	130339823	+	mRNA			GO:0005515|GO:0008150|GO:0005783|GO:0046872|GO:0042803				GTACTGCATGCATGTGGGTTACATAAAATGCATGCAGCTAAAACATACATAAAATGCATA	Agilent mouse V1
A_55_P2071137	0.0819291	1.28452	down	0.511477	1.09302	down	0.277682	1.17521	up	5.95239	5.59976	5.70688	5.60593	5.36352	5.2059	5.61552	5.87948	5.37908	P	P	P	P	P	P	P	P	P	Mus musculus ArfGAP with SH3 domain, ankyrin repeat and PH domain1 (Asap1), transcript variant 1, mRNA [NM_010026]	Asap1	13196	ENSMUST00000023008	ArfGAP with SH3 domain, ankyrin repeat and PH domain1	chr15	63920108	63920167	-	mRNA			GO:0005515|GO:0005547|GO:0005546|GO:0046872|GO:0043547|GO:0008060|GO:0005737|GO:0016020|GO:0032312|GO:0030030|GO:0060271|GO:0008270|GO:0005096				GGATGAAGAAGTGAACTGTACAGTTTTAAACTTGATTGCCATTAAAGCAGAAGTTACAAG	Agilent mouse V1
A_55_P2071226	0.430885	1.15758	down	0.751171	1.08524	down	0.736973	1.06666	up	3.16913	2.61326	2.36916	2.53543	2.56776	2.41503	2.33209	3.10756	2.35785	A	A	A	A	A	A	A	A	A	Mus musculus interleukin 1 family, member 5 (delta) (Il1f5), transcript variant 1, mRNA [NM_001146087]	Il1f5	54450	ENSMUST00000114490	interleukin 1 family, member 5 (delta)	chr2	24137480	24137539	+	mRNA			GO:0003674|GO:0005149|GO:0032715|GO:0005576|GO:0005152|GO:0005615|GO:0005125				GTCTCTACTCACATAAAAAGAAGCTTGTGAACATTAAGTGGGAAGAGATTGCTACTAAAT	Agilent mouse V1
A_55_P2059904	0.591448	1.17132	up	0.00389253	3.2022	up	0.00687218	2.73385	up	3.26099	2.60096	3.52702	3.91465	3.09111	3.06759	4.8285	4.71142	4.88625	A	A	A	P	A	A	P	P	P	Mus musculus chondroitin sulfate synthase 1 (Chsy1), mRNA [NM_001081163]	Chsy1	269941		chondroitin sulfate synthase 1	chr7	73318625	73318684	+	mRNA			GO:0030279|GO:0030206|GO:0005794|GO:0016758|GO:0016020|GO:0032580|GO:0005576|GO:0016021|GO:0050510|GO:0047238|GO:0046872|GO:0016740				CCTATTGCACACTCGAACAAATAAACCAGTGGACAGTATTTTTCTATTGTACTCTGCAGA	Agilent mouse V1
A_51_P259750	0.0287761	1.76084	down	0.147874	1.34608	up	0.00279578	2.37024	up	5.77497	5.29963	5.09589	4.34107	4.5605	4.82012	6.06381	5.77155	5.62143	P	P	P	P	P	P	P	P	P	Mus musculus NOD-derived CD11c +ve dendritic cells cDNA, RIKEN full-length enriched library, clone:F630224F23 product:hypothetical protein, full insert sequence. [AK155400]	Gm10627	100049570		predicted gene 10627	chr8	109572571	109573083	+	mRNA							TTCCGGACGCCCATCGTCGGGAACAGCAGGCGAGTGGCGACAGTTGTCGGTTTTATTAAA	Agilent mouse V1
A_51_P119544	0.00305613	2.13043	down	0.572166	1.07962	down	0.00048	1.97331	up	9.8494	9.88871	9.38404	8.53885	8.71685	8.59302	9.74	9.57925	9.47132	P	P	P	P	P	P	P	P	P	Mus musculus aspartylglucosaminidase (Aga), transcript variant 1, mRNA [NM_001005847]	Aga	11593	ENSMUST00000033920	aspartylglucosaminidase	chr8	54601320	54601379	+	mRNA			GO:0051604|GO:0016787|GO:0005783|GO:0006517|GO:0006508|GO:0003948|GO:0008233|GO:0043621|GO:0005764				GGGGTTTACTAATGAGGACTTGTCTACCAAAACCTCAAGAGATCTTCATTCAGATTGGCT	Agilent mouse V1
A_66_P140711	0.0054102	1.45949	up	0.0622914	1.25932	up	0.115744	1.15895	down	9.49376	9.51483	9.24131	9.98265	10.0311	9.8726	9.59753	9.72511	9.92521	P	P	P	P	P	P	P	P	P	ribosomal protein S10 [Source:MGI Symbol;Acc:MGI:1914347] [ENSMUST00000114882]	Rps10	67097	ENSMUST00000114882	ribosomal protein S10	chr17	27767367	27767426	-	mRNA			GO:0005737|GO:0003735|GO:0022627|GO:0030529|GO:0005730|GO:0005840|GO:0005634				GTCAGCCACCTCAGTGAAGTTGGAGTTTATGTTGTATTGAATAAACTTTAAAGAAAAACA	Agilent mouse V1
A_55_P1994564	0.0582996	1.37824	up	0.385267	1.13053	up	0.00733042	1.21911	down	8.01157	8.03851	8.54767	8.70798	8.62397	8.65427	8.2793	8.45344	8.39602	P	P	P	P	P	P	P	P	P	Mus musculus SAP30 binding protein (Sap30bp), mRNA [NM_020483]	Sap30bp	57230	ENSMUST00000021101	SAP30 binding protein	chr11	115826782	115826841	+	mRNA			GO:0006355|GO:0006915|GO:0005634|GO:0010942|GO:0006351				TATTTGTGTGACCTGGGGACTGACACGCTGCCCATGAAATCTCTAAAATGAAAACCCAGT	Agilent mouse V1
A_51_P118650	0.0229436	1.71141	down	0.00376982	1.26236	up	0.00606345	2.16041	up	9.20133	9.06737	9.02151	8.71335	8.25193	7.99937	9.41139	9.42986	9.45732	P	P	P	P	P	P	P	P	P	Mus musculus WD repeat domain 6 (Wdr6), mRNA [NM_031392]	Wdr6	83669	ENSMUST00000068700	WD repeat domain 6	chr9	108475037	108475096	-	mRNA			GO:0043234|GO:0007049|GO:0005737|GO:0008285|GO:0008180|GO:0005886|GO:0010507|GO:0043560|GO:0007050				AACTGTATTTATTCTGACTTTAAGTGCCCAACATCTGTGAGGTCTTGTTTCTTTCCCAGT	Agilent mouse V1
A_51_P239673	0.0953965	1.45702	down	0.547362	1.11279	down	0.03733	1.30934	up	8.51041	8.61371	7.89216	7.67817	8.01128	7.69776	8.30433	8.07505	8.17437	P	P	P	P	P	P	P	P	P	Mus musculus hypoxanthine guanine phosphoribosyl transferase (Hprt), mRNA [NM_013556]	Hprt	15452	ENSMUST00000026723	hypoxanthine guanine phosphoribosyl transferase	chrX	50374757	50374816	+	mRNA			GO:0046040|GO:0046083|GO:0046872|GO:0042803|GO:0005829|GO:0042802|GO:0045964|GO:0006178|GO:0005737|GO:0042417|GO:0000166|GO:0051289|GO:0032264|GO:0019835|GO:0032263|GO:0046038|GO:0007626|GO:0043103|GO:0007625|GO:0021895|GO:0070062|GO:0000287|GO:0016757|GO:0052657|GO:0004422|GO:0021954|GO:0048813|GO:0006166|GO:0021756|GO:0001975|GO:0006168|GO:0046100|GO:0009116|GO:0046651|GO:0016740|GO:0006164				GTGTTGGCTGTATTTTCCCACTTTCAGTAAATCGTTGTCAACAGTTCCTTTTAAATGCAA	Agilent mouse V1
A_55_P1962139	0.0318997	1.47811	down	0.29385	1.09674	up	0.00961904	1.62109	up	9.32657	9.35682	9.04146	8.91	8.70519	8.41842	9.42812	9.41242	9.28396	P	P	P	P	P	P	P	P	P	Mus musculus mitochondrial fission factor, mRNA (cDNA clone MGC:27850 IMAGE:3489844), complete cds. [BC016597]	Mff	75734		mitochondrial fission factor	chr1	82748724	82748783	+	mRNA			GO:0005739|GO:0005515|GO:0030054|GO:0070584|GO:0016020|GO:0000266|GO:0045202|GO:0005741|GO:0031410|GO:0016021|GO:0005777				GCTTTCTAAGTCACAGTGCTGTACAGGACTGAACTCAAACCACCTAACTCTGCTTCATCA	Agilent mouse V1
A_55_P2038247	0.925923	1.03856	up	0.631799	1.15041	up	0.736593	1.1077	up	3.44441	2.63278	2.14031	2.06526	2.87353	3.44247	2.85827	2.84837	3.11731	A	A	A	A	A	A	A	A	A	Mus musculus TYRO3 protein tyrosine kinase 3 (Tyro3), transcript variant 2, mRNA [NM_001290800]	Tyro3	22174	ENSMUST00000110783	TYRO3 protein tyrosine kinase 3	chr2	119643759	119643818	+	mRNA			GO:0005886|GO:0034122|GO:0060068|GO:0042698|GO:0005634|GO:0005635|GO:0007283|GO:0005622|GO:0043524|GO:0046777|GO:0000166|GO:0016301|GO:0034446|GO:0001779|GO:0007155|GO:0045824|GO:0016772|GO:0046982|GO:0005623|GO:0043277|GO:0030168|GO:0018108|GO:0005524|GO:0070527|GO:0016310|GO:0004672|GO:0016020|GO:0050728|GO:0043491|GO:0005789|GO:0051250|GO:0006468|GO:0004713|GO:0016021|GO:0021885|GO:0070050|GO:…				GCAGGCTCTTGCTGTTAGGAACATTTCTAAGCTATTAAGTTGCTGTTTCAAAACAAATAA	Agilent mouse V1
A_52_P558577	0.0901985	1.43428	up	0.930368	1.01122	down	0.0527625	1.45037	down	4.44263	3.96746	4.39812	4.83729	5.07192	4.45997	4.34505	4.0862	4.32867	P	A	P	P	P	P	P	P	P	Mus musculus zinc finger protein 263 (Zfp263), mRNA [NM_148924]	Zfp263	74120	ENSMUST00000023176	zinc finger protein 263	chr16	3750584	3750643	+	mRNA			GO:0006355|GO:0005737|GO:0015630|GO:0005634|GO:0045892|GO:0003677|GO:0046872|GO:0006351				ACAGTCTACCTTTCTAAAGATTTGAGACTTTATTCCACCTGTCAAAAGGTACCTAGAGCT	Agilent mouse V1
A_51_P475938	0.531447	1.16894	down	0.571781	1.15045	down	0.945235	1.01607	up	2.12595	2.73993	1.93747	1.86542	1.77701	2.48531	2.49209	1.74412	1.96056	A	A	A	A	A	A	A	A	A	Mus musculus major facilitator superfamily domain containing 6-like (Mfsd6l), mRNA [NM_146004]	Mfsd6l	215723	ENSMUST00000053211	major facilitator superfamily domain containing 6-like	chr11	68371642	68371701	+	mRNA			GO:0008150|GO:0003674|GO:0016020|GO:0016021|GO:0005575|GO:0055085				CTGCACTGCAGGGAGCCTTGGAGAAGAAGCCATGTCTATGCCAAAGGCACAGCAGGATCT	Agilent mouse V1
A_55_P1971892	0.0141176	1.78022	down	0.07479	1.45946	down	0.156888	1.21978	up	6.29665	6.39114	5.81057	5.21291	5.50339	5.28589	5.68681	5.82283	5.35243	P	P	P	P	P	P	P	P	P	Mus musculus membrane protein, palmitoylated 7 (MAGUK p55 subfamily member 7) (Mpp7), transcript variant 1, mRNA [NM_001081287]	Mpp7	75739	ENSMUST00000115869	membrane protein, palmitoylated 7 (MAGUK p55 subfamily member 7)	chr18	7350738	7350797	-	mRNA			GO:0005739|GO:0032947|GO:0031334|GO:0030054|GO:0070830|GO:0046982|GO:0016020|GO:0005912|GO:0071896|GO:0019904|GO:0097025|GO:0005923				GCCTTATTTGAAGCACATAAGTGTACAATCTAAGTCAAAATCTGCACAATGCTATAGTCT	Agilent mouse V1
A_55_P2025883	0.00796542	1.97551	down	0.00527169	1.90686	up	0.00131827	3.76702	up	6.2529	6.42	6.16251	4.94335	5.37571	5.56968	7.43753	7.26745	6.92403	P	P	P	P	P	P	P	P	P	Mus musculus regulating synaptic membrane exocytosis 4 (Rims4), mRNA [NM_183023]	Rims4	241770	ENSMUST00000044734	regulating synaptic membrane exocytosis 4	chr2	163690606	163690665	-	mRNA			GO:0030054|GO:2000300|GO:0097060|GO:0042391|GO:0006836|GO:0006810|GO:0045202|GO:0006887|GO:0044325				ACTGGACCCGTTGTACAACCAGGTGCTTCTGTTTCCTGAGAGTCCCCAGGGCAAAGTCCT	Agilent mouse V1
A_55_P2269819	0.0543867	2.25054	up	0.074168	2.02325	down	0.000766	4.55338	down	7.17755	7.14732	5.9787	8.26017	7.92092	7.63328	5.6692	6.04704	5.53732	P	P	P	P	P	P	P	P	P	Mus musculus family with sequence similarity 107, member A (Fam107a), mRNA [NM_183187]	Fam107a	268709	ENSMUST00000121887	family with sequence similarity 107, member A	chr14	9129295	9129354	-	mRNA			GO:0043005|GO:0003674|GO:0005634|GO:0001558				TGAGGTTTTATGCTGAAGATGTGTTTCCTAAATAAAGAAAGGGTTGGGGGTTGTCACCCT	Agilent mouse V1
A_55_P2045855	0.820836	1.04209	down	0.80857	1.04754	down	0.963007	1.00523	down	5.5204	5.35359	4.76743	5.32426	5.12837	5.01036	5.24751	5.28915	4.90373	P	P	P	P	P	P	P	P	P	Mus musculus zinc finger protein 944 (Zfp944), mRNA [NM_176962]	Zfp944	319615	ENSMUST00000115535	zinc finger protein 944	chr17	22475963	22476022	-	mRNA			GO:0008150|GO:0003674|GO:0005575|GO:0046872				GAGAAGCCTTATAGATGTAGTGGATGTGACAAAATCTTTAATCACAAAGGTGATCTTAGA	Agilent mouse V1
A_55_P2192532	0.00544333	1.51427	down	0.0415042	1.2993	down	0.0938422	1.16545	up	7.15027	7.42717	7.13439	6.53135	6.67753	6.70709	6.69629	6.98261	6.89974	P	P	P	P	P	P	P	P	P	Mus musculus adult male testis cDNA, RIKEN full-length enriched library, clone:4930433G11 product:hypothetical protein, full insert sequence. [AK015302]	4933432K03Rik	75793		RIKEN cDNA 4933432K03 gene	chr7	128705854	128705913	-	mRNA							TGAACCTTGCTGTTTCTGGTACTTACACAGCCTATGCACACACCAAAGTTTGAAAACTGC	Agilent mouse V1
A_55_P2091496	0.782378	1.11512	down	0.468823	1.26319	up	0.287475	1.40861	up	1.99557	2.59747	3.33143	2.31875	3.18462	1.94948	3.09093	3.19853	2.6462	A	A	A	A	A	A	A	A	A	Mus musculus developmental pluripotency-associated 3 (Dppa3), mRNA [NM_139218]	Dppa3	73708	ENSMUST00000049644	developmental pluripotency-associated 3	chr6	122580207	122580266	+	mRNA			GO:0005515|GO:2000653|GO:0005737|GO:0001939|GO:0040016|GO:0007275|GO:0005634|GO:0035064|GO:0001940|GO:0016568				CCCAGGGCTGAGGAATAAAGTAAATAGAATTTGGAGTATGTACTTTCTAATTTCCAGAAA	Agilent mouse V1
A_55_P2020101	0.470551	1.66364	down	0.767946	1.15422	up	0.269959	1.9202	up	3.98813	4.71186	2.6377	2.85836	4.32907	1.94723	3.49717	4.21261	4.24864	A	A	A	A	P	A	A	P	A	Mus musculus predicted gene, 20877 (Gm20877), mRNA [NM_001199332]	Gm20877	100041550	ENSMUST00000100105	predicted gene, 20877	chrY_random	8782330	8782389	-	mRNA							TCTGGTTTAAGCGGGCAAGATCTTCAGTCCCAGGCAATGGGCAAGTATGATATTTGAAGA	Agilent mouse V1
A_55_P2061984	0.458955	1.13561	up	0.825541	1.03799	down	0.449195	1.17876	down	4.4727	4.29143	4.10664	4.16046	4.42161	4.83913	4.6255	3.9429	4.14098	P	A	P	P	P	P	P	A	A	Mus musculus solute carrier family 7 (cationic amino acid transporter, y+ system), member 12 (Slc7a12), mRNA [NM_080852]	Slc7a12	140918	ENSMUST00000037321	solute carrier family 7 (cationic amino acid transporter, y+ system), member 12	chr3	14505556	14505615	+	mRNA			GO:0005737|GO:0016020|GO:0015171|GO:0005886|GO:0006865|GO:0016021|GO:0003333				CATCTGAAGATCCAGAAGAACAGAAAAATTAATTCCTTCTCCAAATCCTGACTAAAGAAG	Agilent mouse V1
A_66_P121116	0.891914	1.05577	down	0.88046	1.04758	down	0.986583	1.00782	up	1.9599	2.6052	2.41394	1.7292	1.7552	3.25976	2.99945	1.82132	1.9571	A	A	A	A	A	A	A	A	A	Mus musculus adult male testis cDNA, RIKEN full-length enriched library, clone:4930542J08 product:unclassifiable, full insert sequence. [AK076896]	Gm2090	100039191		predicted gene 2090	chr12	89226515	89226574	-	mRNA							GCACTGGCGTTGGAGAGCATCGGTGTGGCGAAGTTTGCAAACACCTGAAGTATCCATTCT	Agilent mouse V1
A_55_P2185905	0.0240176	6.93098	down	0.0702076	1.28376	down	0.0367844	5.39898	up	10.9454	11.2442	10.9159	6.75166	8.57669	9.39804	10.7905	10.7644	10.4696	P	P	P	P	P	P	P	P	P	Mus musculus neuregulin 4 (Nrg4), mRNA [NM_032002]	Nrg4	83961	ENSMUST00000126368	neuregulin 4	chr9	55075745	55084303	-	mRNA			GO:0016020|GO:0005886|GO:0005576|GO:0016021|GO:0008083				GTTCAGTCCAGTGTGAGATCAGCCTGGTAGAGACAAACAATACCAGAACCCGTCACAGTG	Agilent mouse V1
A_66_P105350	0.221295	2.37042	up	0.250313	2.16887	up	0.640991	1.09293	down	3.47562	2.61346	5.40915	5.02114	4.69692	5.5156	4.83941	5.12845	4.88121	A	A	P	P	P	P	P	P	P	Mus musculus calcium channel, voltage-dependent, alpha 2/delta subunit 4 (Cacna2d4), mRNA [NM_001033382]	Cacna2d4	319734	ENSMUST00000037434	calcium channel, voltage-dependent, alpha 2/delta subunit 4	chr6	119301349	119301408	+	mRNA			GO:0005262|GO:0005244|GO:0005245|GO:0005891|GO:0046872|GO:0016020|GO:0050908|GO:0006810|GO:0070588|GO:0006816|GO:0034765|GO:0016021|GO:0006811				TCTCAAGCCCCGCGTATCTATCTTTTAAATCAGGAACCTAAACTGGCAGCCGTGGTGCAC	Agilent mouse V1
A_55_P2041544	0.856626	1.0652	down	0.69551	1.20119	up	0.65696	1.27952	up	2.62482	2.612	3.16972	3.58119	2.22982	2.32215	3.95479	3.32394	1.92121	A	A	A	A	A	A	P	A	A	Mus musculus olfactory receptor 355 (Olfr355), mRNA [NM_146625]	Olfr355	258618	ENSMUST00000100147	olfactory receptor 355	chr2	36782700	36782759	-	mRNA			GO:0050911|GO:0007608|GO:0007165|GO:0004984|GO:0016020|GO:0007186|GO:0005886|GO:0004930|GO:0016021|GO:0004871|GO:0050896				TTGAGAAACAAAGACCTGAAGCAGGGTCTGAGGAAGCTCATAAGCAGAAGACACATCTAA	Agilent mouse V1
A_55_P1956624	0.0737489	1.52924	down	0.105307	1.41859	down	0.261692	1.078	up	10.5418	10.6108	9.85509	9.7147	9.86777	9.58679	9.8615	9.83032	9.8025	P	P	P	P	P	P	P	P	P	Mus musculus predicted gene 14431 (Gm14431), transcript variant 1, mRNA [NM_001177406]	Gm14431	100303732		predicted gene 14431	chr2	175210697	175210756	+	mRNA			GO:0008150|GO:0003674|GO:0005575				AGTAATTAAGAAGAGACCAGCATCATTGGGCTGACATCTTCTCGGAAGTGTTTGCCGAGA	Agilent mouse V1
A_55_P2090105	0.965096	1.00708	up	0.019485	2.41289	down	0.0226361	2.42998	down	5.58157	5.12781	5.30594	5.65681	5.0531	5.33595	3.81569	4.68325	3.7041	P	P	P	P	P	P	A	P	A	NIMA (never in mitosis gene a)- related kinase 10 [Source:MGI Symbol;Acc:MGI:2685128] [ENSMUST00000134866]	Nek10	674895	ENSMUST00000134866	NIMA (never in mitosis gene a)- related kinase 10	chr14	15803968	15804027	+	mRNA			GO:0016310|GO:0004672|GO:0000166|GO:0016301|GO:0004674|GO:0006468|GO:0005575|GO:0004713|GO:0005524|GO:0046872|GO:0016740|GO:0016772				GGTTGGTACTTTATCCTGGCTGTTAGAATAGAATTCTTTCTTTCTTTTGTTGTTGTTCTG	Agilent mouse V1
A_65_P10357	0.368236	1.11723	up	0.502359	1.07433	down	0.165517	1.20028	down	10.253	10.2116	9.93092	10.4996	10.2957	10.08	9.97366	9.89377	10.2178	P	P	P	P	P	P	P	P	P	Mus musculus serine/arginine-rich splicing factor 6 (Srsf6), mRNA [NM_026499]	Srsf6	67996	ENSMUST00000017065	serine/arginine-rich splicing factor 6	chr2	162760546	162760605	+	mRNA			GO:0006397|GO:0008380|GO:0048025|GO:0003723|GO:0010837|GO:0006376|GO:0005634|GO:0003676|GO:0045617|GO:0061041|GO:0000166|GO:0016607|GO:0000381|GO:0060501|GO:0000380|GO:0060548|GO:0036002				TAGGCAGTTACTCTTCCGAGTTTATACTCGCCTCTTCTTTAAGAGGATTTCCTGAAAAGG	Agilent mouse V1
A_55_P1953369	0.0242985	1.4613	up	0.852779	1.00957	down	0.02397	1.47528	down	8.90938	8.88683	9.02755	9.45352	9.76213	9.24989	8.88933	8.85919	9.03404	P	P	P	P	P	P	P	P	P	LUC7-like 2 (S. cerevisiae) [Source:MGI Symbol;Acc:MGI:2183260] [ENSMUST00000159936]	Luc7l2	192196	ENSMUST00000159936	LUC7-like 2 (S. cerevisiae)	chr6	38509244	38509303	+	mRNA			GO:0006376|GO:0005634|GO:0019899|GO:0003729|GO:0005685				AACGTGAAAAGAATTTAACCAGCTGCCCTTGCTGACTCTTTTATCCTGTCTCAAGAATAT	Agilent mouse V1
A_55_P2000909	0.196591	1.21066	down	0.019643	1.54573	up	0.00155792	1.87136	up	9.38638	9.38321	8.93159	8.98509	9.10633	8.78238	9.85444	9.98793	9.74369	P	P	P	P	P	P	P	P	P	Mus musculus ATP synthase, H+ transporting, mitochondrial F0 complex, subunit G (Atp5l), mRNA [NM_013795]	Atp5l	27425	ENSMUST00000088299	ATP synthase, H+ transporting, mitochondrial F0 complex, subunit G	chr9	44721374	44721433	-	mRNA			GO:0005739|GO:0046034|GO:0015986|GO:0008553|GO:0006200|GO:0005743|GO:0000276|GO:0016887|GO:0005753				CTGATTTGAGTTCTTATTTGAATGTTATTGGACCATGTGTAACAGGACTGCTATCTGAAT	Agilent mouse V1
A_52_P672803	0.141468	1.46458	up	0.845813	1.08745	down	0.300952	1.59266	down	2.91539	2.63051	2.1119	2.85839	3.4725	2.97836	2.06565	1.74646	3.48282	A	A	A	A	A	A	A	A	A	Mus musculus cathepsin A (Ctsa), transcript variant 1, mRNA [NM_008906]	Ctsa	19025	ENSMUST00000017904	cathepsin A	chr2	164666433	164666492	+	mRNA			GO:0005739|GO:0005515|GO:0004185|GO:0016787|GO:0006508|GO:0004180|GO:0008233|GO:0005634|GO:0005764|GO:0070062|GO:0043231				GCGGCTAGGTAAATAAGTATGGTTTTATCTAAGGAAATTCCAACAATCTTTACTCTCTGT	Agilent mouse V1
A_51_P329811	0.308962	10.6379	up	0.159639	1.33042	up	0.362733	7.99589	down	4.11779	3.4336	4.08463	4.14602	4.59752	13.1259	4.4464	4.27597	4.14932	A	A	P	P	P	P	P	P	A	Mus musculus regenerating islet-derived 1 (Reg1), mRNA [NM_009042]	Reg1	19692	ENSMUST00000079926	regenerating islet-derived 1	chr6	78378527	78378586	+	mRNA			GO:0030246|GO:0005576|GO:0008083				GGACCATCTATCAAAAGCAAATTAGATCCTGTCTTCCTGGAGAGACATTCTTGCTTCACT	Agilent mouse V1
A_52_P315976	0.101689	2.2116	up	0.00385216	3.47654	up	0.262508	1.57196	up	9.44536	9.88791	9.00078	11.476	10.4499	9.84341	11.2812	11.488	10.9578	P	P	P	P	P	P	P	P	P	Mus musculus tropomyosin 2, beta (Tpm2), transcript variant 1, mRNA [NM_009416]	Tpm2	22004	ENSMUST00000150262	tropomyosin 2, beta	chr4	43531276	43531335	-	mRNA			GO:0005515|GO:0005862|GO:0005737|GO:0006936|GO:0005200|GO:0003779|GO:0005856				ATTCCACCAAAGAGGACAAATACGAAGAAGAGATCAAACTTCTGGAGGAGAAGCTGAAAG	Agilent mouse V1
A_55_P2115225	0.0611983	1.44546	down	0.505346	1.19206	down	0.515463	1.21257	up	4.18447	3.95237	3.98997	3.27918	3.89373	3.35932	3.41194	4.46582	3.48869	A	A	A	A	P	A	A	P	A	Mus musculus fibroblast activation protein (Fap), mRNA [NM_007986]	Fap	14089	ENSMUST00000102732	fibroblast activation protein	chr2	62339001	62339060	-	mRNA			GO:0030054|GO:0004252|GO:0005886|GO:0045178|GO:0045177|GO:0042995|GO:0002020|GO:0005615|GO:0010716|GO:0030027|GO:0004175|GO:0016020|GO:0016787|GO:0043542|GO:0006508|GO:0008236|GO:0008233|GO:0016021				CACAATGTTTTATCACCTGTTCATTGCCGGGTAGCGGAAATAAAGTCAGATGCTCAGGTT	Agilent mouse V1
A_66_P108910	0.951693	1.02029	down	0.715446	1.1385	up	0.755761	1.1616	up	2.41349	2.64558	2.46604	1.71364	2.47255	3.25197	1.76937	2.99242	3.3247	A	A	A	A	A	A	A	A	A	Mus musculus 2 days pregnant adult female oviduct cDNA, RIKEN full-length enriched library, clone:E230027M02 product:MEMBRANE-BOUND AMINOPEPTIDASE P (EC 3.4.11.9) homolog [Mus musculus], full insert sequence. [AK087627]	Xpnpep2	170745		X-prolyl aminopeptidase (aminopeptidase P) 2, membrane-bound	chrX	45487053	45487112	+	mRNA			GO:0008150|GO:0003674|GO:0016787|GO:0004177|GO:0006508|GO:0008233|GO:0046872|GO:0070062				TTCCCCTGGGTTTAGCACTATGTAAAAGTAGTAGAGGAAGGTACAGAGAAATGTGTATGG	Agilent mouse V1
A_55_P1973623	0.842195	1.08716	up	0.964065	1.01261	up	0.86743	1.07362	down	2.02054	2.61877	1.74623	1.71734	1.76952	3.26036	1.76453	2.68136	1.99389	A	A	A	A	A	A	A	A	A	distal-less homeobox 1 [Source:MGI Symbol;Acc:MGI:94901] [ENSMUST00000126400]	Dlx1	13390	ENSMUST00000126400	distal-less homeobox 1	chr2	71367411	71367470	+	mRNA			GO:0045746|GO:0000976|GO:0006355|GO:0003700|GO:0006357|GO:0021544|GO:0021879|GO:0048706|GO:0005634|GO:0007275|GO:0009954|GO:0000122|GO:0003677|GO:0030154|GO:0043565|GO:0021766|GO:0043524|GO:0003682|GO:0048715|GO:0042475|GO:0021893|GO:0021892|GO:0021882				CGCGACTCCGCGATCCAGAGACCGCGGCCGGACTCTGGAGCGGCGCTCCGCACCGGACTA	Agilent mouse V1
A_52_P193236	0.0580773	1.53439	up	0.885138	1.04577	up	0.2991	1.46723	down	2.89647	2.59869	2.67813	3.2896	3.74171	2.99498	3.02085	3.35424	1.99191	A	A	A	A	P	A	A	A	A	Mus musculus RIKEN cDNA 1600002H07 gene (1600002H07Rik), mRNA [NM_028056]	1600002H07Rik	72016	ENSMUST00000124557	RIKEN cDNA 1600002H07 gene	chr17	24352502	24352561	-	mRNA			GO:0008150|GO:0003674|GO:0005575				CCTGTATGACACTAGAACTCCTTTAGGAAGTGTAAGTATTTAAATTATATCATAGCAGGG	Agilent mouse V1
A_52_P117408	0.0348544	2.22022	up	0.563938	1.34082	down	0.050905	2.97691	down	3.83466	2.58882	3.08065	4.33805	4.40348	4.21471	1.90031	3.8245	2.51	A	A	A	P	P	A	A	A	A	Mus musculus thyroglobulin (Tg), mRNA [NM_009375]	Tg	21819	ENSMUST00000163495	thyroglobulin	chr15	66682078	66682137	+	mRNA			GO:0048471|GO:0005794|GO:0043168|GO:0005783|GO:0051087|GO:0005102|GO:0005576|GO:0005615|GO:0032403|GO:0042803|GO:0043234|GO:0042403|GO:0045056|GO:0005179|GO:0031641|GO:0042446|GO:0006590|GO:0015705|GO:0009268				AGAGTGAAGAGGAAGACTTGGAAGTTGGACCTGGATTAGAAGAAGACCTCTCAGGCTCAC	Agilent mouse V1
A_52_P292305	0.0112819	2.63206	up	0.234057	1.38513	down	0.000372	3.64574	down	3.61079	2.58744	3.29572	4.47736	4.7288	4.47636	2.60405	2.97912	2.50072	A	A	A	P	P	P	A	A	A	Mus musculus low density lipoprotein receptor class A domain containing 1 (Ldlrad1), mRNA [NM_001081272]	Ldlrad1	546840	ENSMUST00000094916	low density lipoprotein receptor class A domain containing 1	chr4	106888822	106888881	+	mRNA			GO:0008150|GO:0003674|GO:0005575				TCAGACCAGAAATGTGATGGCGTCAACAACTGTGGAGACTGCTCAGATGAGCTGAGCCCA	Agilent mouse V1
A_55_P2077522	0.6575	1.12024	up	0.460807	1.24388	up	0.661801	1.11037	up	4.84501	5.15853	5.81682	5.20557	5.29656	5.80964	6.07809	5.49102	5.1958	P	P	P	P	P	P	P	P	P	Mus musculus adult male hippocampus cDNA, RIKEN full-length enriched library, clone:2900045O20 product:unclassifiable, full insert sequence. [AK013651]					chr8	40821832	40821891	-	mRNA							AGGAAGAGGAAGAGGAAGAGGAAGAGGAAGAGGAAGAGGAAGAGGAAGAGGAAGAAAAAG	Agilent mouse V1
A_55_P1993664	0.306764	1.23694	down	0.381505	1.19738	down	0.594369	1.03303	up	1.95863	2.59877	1.74298	1.72919	1.75576	1.8951	1.74204	1.82166	1.95702	A	A	A	A	A	A	A	A	A	Mus musculus adult male diencephalon cDNA, RIKEN full-length enriched library, clone:9330101M15 product:hypothetical protein, full insert sequence. [AK162393]	Gm10862	100038349		predicted gene 10862	chr2	4013064	4013123	+	mRNA							CCCTGTTTACCCAACAAAATTGTGCTTCTGCAAAAATTGTGTCTATCTAGAGGTGGATAG	Agilent mouse V1
A_52_P316697	0.374007	1.17995	down	0.539528	1.12684	down	0.714688	1.04713	up	10.818	10.9527	10.2438	10.5219	10.5411	10.2353	10.5395	10.7144	10.2437	P	P	P	P	P	P	P	P	P	Mus musculus oligosaccharyltransferase 4 homolog (S. cerevisiae) (Ost4), transcript variant 1, mRNA [NM_024460]	Ost4	67695	ENSMUST00000132034	oligosaccharyltransferase 4 homolog (S. cerevisiae)	chr5	31208996	31209055	-	mRNA			GO:0008150|GO:0003674|GO:0016020|GO:0005783|GO:0016021|GO:0005575				AAAGCAACTACACCTGGATTTTTCCAAACAACTTTTATTTCCTCAAAGTCTTCCTTAACC	Agilent mouse V1
A_52_P270145	0.00293495	1.47611	down	0.369135	1.14156	down	0.0969921	1.29306	up	6.8028	6.89194	6.61116	6.24116	6.22328	6.15606	6.51007	6.89958	6.32323	P	P	P	P	P	P	P	P	P	Mus musculus zinc finger protein 329 (Zfp329), mRNA [NM_026046]	Zfp329	67230	ENSMUST00000121215	zinc finger protein 329	chr7	13391580	13391639	-	mRNA			GO:0008150|GO:0006355|GO:0005634|GO:0003676|GO:0003677|GO:0046872|GO:0006351				ATGTGAGTTACAGGGAGGAACAAGTCAGAGATGGAACGTCTTCATGAGTCACACACAGTT	Agilent mouse V1
A_55_P2180249	0.0969723	1.4359	up	0.988998	1.00355	up	0.167551	1.43082	down	5.03386	5.53542	4.84121	5.61724	5.89305	5.46608	5.50761	5.32733	4.5909	P	P	P	P	P	P	P	P	P	mitochondrial carrier homolog 2 (C. elegans) [Source:MGI Symbol;Acc:MGI:1929260] [ENSMUST00000148936]	Mtch2	56428	ENSMUST00000148936	mitochondrial carrier homolog 2 (C. elegans)	chr2	90687900	90687959	+	mRNA			GO:0005739|GO:0003674|GO:0016020|GO:0006810|GO:0005743|GO:0005634|GO:0016021				CAGCGAAATATCTCAAACTCGAGACGTGAAATAACTCATCTATGGGCAAATTTAAAATTC	Agilent mouse V1
A_55_P1965079	0.305016	1.23932	down	0.93672	1.02071	down	0.310129	1.21417	up	1.94968	2.60456	1.74769	1.73248	1.75082	1.88998	1.74029	2.52786	1.94505	A	A	A	A	A	A	A	A	A	predicted gene 10499 [Source:MGI Symbol;Acc:MGI:3702919] [ENSMUST00000174778]			ENSMUST00000174778		chr17	36278728	36278787	-	mRNA							TCTGTAATGGAATCCCATGTACCCTTATAGTATATGTCTGGAGCTAGGTGCAGTATATTT	Agilent mouse V1
A_66_P119735	0.391688	1.17274	up	0.49325	1.10143	up	0.767065	1.06474	down	9.74357	9.59087	9.8354	9.69429	9.75592	10.4093	10.2003	9.64923	9.73846	P	P	P	P	P	P	P	P	P	Mus musculus visual cortex cDNA, RIKEN full-length enriched library, clone:K430348G11 product:unclassifiable, full insert sequence. [AK158865]	BC049265	414075		cDNA sequence BC049265	chr7	116094958	116095017	+	mRNA							TCTATCATTTTGATTTCTTTTTTGCGTATTAAATGAACCCCACTCCCCATTTAAAAAGGA	Agilent mouse V1
A_55_P2286176	0.305776	1.23949	down	0.366262	1.20632	down	0.638114	1.0275	up	1.94551	2.60677	1.74981	1.73381	1.74894	1.8901	1.73994	1.80983	1.94049	A	A	A	A	A	A	A	A	A	PREDICTED: Mus musculus gamma-aminobutyric acid (GABA) A receptor, subunit beta 1 (Gabrb1), transcript variant X1, mRNA [XM_006503736]	Gabrb1	14400		gamma-aminobutyric acid (GABA) A receptor, subunit beta 1	chr5	72540069	72540128	+	mRNA			GO:0006820|GO:0006821|GO:0005230|GO:0030054|GO:0005886|GO:0045202|GO:0005634|GO:0005635|GO:0050811|GO:0005254|GO:0005253|GO:0030425|GO:0005737|GO:0034220|GO:0045211|GO:0006810|GO:0006811|GO:0004890|GO:0034707|GO:0009636|GO:0043235|GO:0007165|GO:0016020|GO:0016021|GO:0005216				CTTTGCTAGAAAACATGCTATCGTTTGCTTTGGTATACAAGATTTTACCCTGTTGCAGCA	Agilent mouse V1
A_55_P2009592	0.758549	1.05207	up	0.711289	1.05765	up	0.962672	1.00531	up	7.09966	7.13274	6.56632	7.17185	7.0871	6.75946	7.09294	7.1098	6.83857	P	P	P	P	P	P	P	P	P	Mus musculus predicted gene 608 (Gm608), mRNA [NM_001029889]	Gm608	207806	ENSMUST00000169582	predicted gene 608	chr16	44221878	44221937	+	mRNA			GO:0008150|GO:0003674|GO:0005575				AACAGACCTGCTCACAACATAAGCCATATTTTAGGTCATGACTGCAGTTCAGCTGTTTAA	Agilent mouse V1
A_52_P559808	0.0759563	1.21413	up	0.225702	1.16179	down	0.0171781	1.41057	down	7.49604	7.4261	7.16192	7.74935	7.62817	7.54633	6.98653	7.08749	7.36098	P	P	P	P	P	P	P	P	P	Mus musculus Rho guanine nucleotide exchange factor (GEF) 12 (Arhgef12), mRNA [NM_027144]	Arhgef12	69632	ENSMUST00000072767	Rho guanine nucleotide exchange factor (GEF) 12	chr9	42772033	42772092	-	mRNA			GO:0035556|GO:0005515|GO:0005085|GO:0005737|GO:0001664|GO:0016020|GO:0007186|GO:0035023|GO:0038032|GO:0005089|GO:0070062|GO:0005096				TGCTCTAATTATCCAGATGCACCTTTGTAAAAAGCTCTTTTATGAATTAGCTGATAAGGC	Agilent mouse V1
A_66_P112198	0.323796	1.2268	down	0.334931	1.21848	down	0.909215	1.00683	up	1.90968	2.60383	1.78382	1.74997	1.73555	1.92711	1.74108	1.78538	1.91562	A	A	A	A	A	A	A	A	A	Mus musculus 2 cells egg cDNA, RIKEN full-length enriched library, clone:B020017C02 product:weakly similar to Exonuclease GOR (EC 3.1.-.-) (Antigen GOR) [Pan troglodytes], full insert sequence. [AK139788]					chr3	54437155	54437214	-	mRNA							GGACACTGACTTAAACGTGGTTTACGACACCTTCGTCAAGCCTGATCATGAGATTGTGGA	Agilent mouse V1
A_55_P2047285	0.650626	1.05824	down	0.0465383	1.36621	down	0.117174	1.29102	down	4.70024	4.36923	4.57963	4.43952	4.24754	4.71703	3.9577	3.99192	4.34893	P	A	P	P	P	P	P	A	P	Mus musculus lipocalin 6 (Lcn6), transcript variant 2, mRNA [NM_177840]	Lcn6	620709	ENSMUST00000059693	lipocalin 6	chr2	25536493	25536552	+	mRNA			GO:0008150|GO:0003674|GO:0005576|GO:0005575				ATTCACCAAATGGAGCCAGGGGCTGGGCTTCTTGTCTCAACAGCAGGCTCAGCTGCAGAA	Agilent mouse V1
A_52_P95930	0.883332	1.02108	down	0.959917	1.0085	down	0.935082	1.01248	up	6.12181	6.19959	5.70782	6.21384	5.84988	5.87521	5.69333	6.28023	6.01904	P	P	P	P	P	P	P	P	P	Mus musculus T-box 19 (Tbx19), mRNA [NM_032005]	Tbx19	83993	ENSMUST00000027859	T-box 19	chr1	167068819	167068878	-	mRNA			GO:0005515|GO:0006355|GO:0045165|GO:0003700|GO:0045944|GO:0042127|GO:0021983|GO:0045595|GO:0005634|GO:0003677|GO:0001158|GO:0006351				CTGCTTTCTCTGAGTTGATTTATCTTGGCCACGCTTAGGTTGCAAAGTCAGCTTGGTCTA	Agilent mouse V1
A_52_P635312	0.851603	1.05144	up	0.461838	1.19336	up	0.607737	1.13497	up	1.85308	2.58873	1.84181	2.68873	1.82022	1.99177	2.25856	2.06982	2.72033	A	A	A	A	A	A	A	A	A	Mus musculus Iroquois related homeobox 2 (Drosophila) (Irx2), mRNA [NM_010574]	Irx2	16372	ENSMUST00000074372	Iroquois related homeobox 2 (Drosophila)	chr13	72768784	72768843	+	mRNA			GO:0043565|GO:0006355|GO:0003700|GO:0005634|GO:0003677				CGGGGATGCCTTGTGCGAATCAGGCTCAGAGTGTAAGGACAAGTTTGAGGACCTGGAGGA	Agilent mouse V1
A_66_P140886	0.298043	1.18942	up	0.250999	1.11002	down	0.157433	1.32028	down	8.12161	8.15095	8.01924	8.50697	8.59596	7.93964	8.06523	8.03743	7.7374	P	P	P	P	P	P	P	P	P	Mus musculus proline rich 24 (Prr24), mRNA [NM_001136270]	Prr24	66300	ENSMUST00000169612	proline rich 24	chr7	16857401	16857460	-	mRNA			GO:0008150|GO:0003674|GO:0005575				CCACGGGATGATGTACAGCAATGTACTTAAATCTCTCTGGTCTTGTAAAAGGAAGACAAC	Agilent mouse V1
A_55_P1963036	0.090635	1.26669	down	0.118626	1.1572	down	0.410235	1.09462	up	6.50722	6.56326	6.28216	6.25389	6.21976	5.85579	6.35939	6.14711	6.21422	P	P	P	P	P	P	P	P	P	Mus musculus oxidation resistance 1 (Oxr1), transcript variant 1, mRNA [NM_130885]	Oxr1	170719	ENSMUST00000022918	oxidation resistance 1	chr15	41692493	41692552	+	mRNA			GO:0005739|GO:0043524|GO:0016491|GO:0007628|GO:0005730|GO:0071447|GO:0005634|GO:0055114				GAGGTGACTAAATCACAAAACTTTAAACATCCTGTAATGGATTCCAACTACAAAAAGGAC	Agilent mouse V1
A_51_P391291	0.743421	1.05572	down	0.988016	1.00333	down	0.799866	1.05222	up	5.3312	5.57273	5.95594	5.58836	5.29871	5.73813	5.55427	6.05516	5.23607	P	P	P	P	P	P	P	P	P	Mus musculus guanine nucleotide binding protein (G protein), gamma 3 (Gng3), mRNA [NM_010316]	Gng3	14704	ENSMUST00000096259	guanine nucleotide binding protein (G protein), gamma 3	chr19	8912410	8912469	-	mRNA			GO:0006184|GO:0007165|GO:0001664|GO:0016020|GO:0007186|GO:0005886|GO:0005834|GO:0003924|GO:0004871|GO:0031702|GO:0007204				CAAGCACCTTCTACTCTATCTATAAAGGGACCCCGCTAAACTGCCAAAATCCTGCCTGTT	Agilent mouse V1
A_55_P2012899	0.505271	1.10238	down	0.609858	1.18158	up	0.415801	1.30254	up	6.38064	6.05699	5.83738	6.17098	5.83499	5.84719	5.86726	5.98879	7.1411	P	P	P	P	P	P	P	P	P	Mus musculus V-set and immunoglobulin domain containing 4 (Vsig4), mRNA [NM_177789]	Vsig4	278180	ENSMUST00000050707	V-set and immunoglobulin domain containing 4	chrX	93442598	93442657	-	mRNA			GO:0032703|GO:0042130				GGATTACTCCTCTTTCTCTAGGGCCAGATGACTTTTAATTGATATTACTATTGCTACATT	Agilent mouse V1
A_55_P2097038	0.00926329	1.72853	down	0.475931	1.12521	up	0.0041431	1.94496	up	9.01756	9.12279	8.61177	8.12603	8.02098	8.23647	8.78835	9.20931	9.26502	P	P	P	P	P	P	P	P	P	Mus musculus mannose receptor, C type 2 (Mrc2), mRNA [NM_008626]	Mrc2	17534	ENSMUST00000126931	mannose receptor, C type 2	chr11	105187039	105187098	+	mRNA			GO:0016020|GO:0009986|GO:0030574|GO:0005518|GO:0030246|GO:0016021|GO:0001649|GO:0006897				AGAGGCCTTGAGTCTTCGATGGCAGTGTCGTACACTAGGGGACCAGTTGTCCCTGCTTCT	Agilent mouse V1
A_55_P2085835	0.589594	1.04753	up	0.00112761	1.15758	down	0.0746916	1.2126	down	9.92002	9.89377	9.88201	9.85957	9.8441	10.1931	9.64852	9.72704	9.6869	P	P	P	P	P	P	P	P	P	Mus musculus RIKEN cDNA 5330417C22 gene (5330417C22Rik), mRNA [NM_001033304]	5330417C22Rik	229722	ENSMUST00000185128	RIKEN cDNA 5330417C22 gene	chr3	108263858	108263917	-	mRNA			GO:0005802|GO:0005794|GO:0005886|GO:0005770|GO:0016236|GO:0006914|GO:0044090|GO:0005764|GO:0016020|GO:0005887|GO:2001240|GO:2000786|GO:0016021|GO:0070062|GO:0005768|GO:0009267				GCACCTGCACTGCCATCCTGCTTACTGTCCTGACCTGCTACTTTTGGAAGAAGAATCAAA	Agilent mouse V1
A_55_P2052166	0.0178665	1.82584	up	0.179288	1.24516	down	0.00136483	2.27346	down	8.71499	8.85074	8.25193	9.69439	9.48941	9.23953	8.31924	8.15504	8.39438	P	P	P	P	P	P	P	P	P	Mus musculus A kinase (PRKA) anchor protein 13 (Akap13), mRNA [NM_029332]	Akap13	75547	ENSMUST00000166315	A kinase (PRKA) anchor protein 13	chr7	82881198	82881257	+	mRNA			GO:0045859|GO:0048471|GO:0046872|GO:0016310|GO:0005737|GO:0032947|GO:0016301|GO:1900169|GO:0017048|GO:0010611|GO:0051018|GO:0051168|GO:0016740				AAAGAAGCTGATTGTAAGAGAAGTGGCCCATGAGGAGAAAGGCCTGTTCCTCATCAGTAT	Agilent mouse V1
A_55_P2094123	0.240498	1.31403	down	0.561222	1.14606	down	0.310586	1.14656	up	2.20354	2.69386	1.74691	1.70665	1.77062	1.98505	1.77938	2.28845	1.98641	A	A	A	A	A	A	A	A	A	Mus musculus maestro heat-like repeat family member 5 (Mroh5), mRNA [NM_001033365]	Mroh5	268816	ENSMUST00000110021	maestro heat-like repeat family member 5	chr15	73617367	73617426	-	mRNA			GO:0008150|GO:0003674|GO:0005575				ACTGGAAGACTACTTGATGCTGCAGAAAATACAACCAAGGACTGGTGTCCACATTGGGAA	Agilent mouse V1
A_51_P517787	0.0841853	1.36096	down	0.671282	1.05427	down	0.041843	1.29091	up	10.5027	10.5065	10.03	9.71273	9.88892	10.1037	10.2418	10.3723	10.1965	P	P	P	P	P	P	P	P	P	Mus musculus CLPTM1-like (Clptm1l), mRNA [NM_146047]	Clptm1l	218335	ENSMUST00000022102	CLPTM1-like	chr13	73757690	73757749	+	mRNA			GO:0008150|GO:0003674|GO:0016020|GO:0006915|GO:0016021|GO:0005575				ATTTCTCAGTATCCCTGAGCACCCTCTCTTCTCGTGTTTCAGAAGGAACCATAGCACTTA	Agilent mouse V1
A_55_P2131061	0.254306	1.48817	down	0.164719	1.63819	down	0.784242	1.10081	down	3.1553	2.6083	3.5111	3.13142	2.47389	1.94876	1.75651	2.51858	2.86329	A	A	A	A	A	A	A	A	A	Mus musculus RIKEN cDNA 9530053H05 gene, mRNA (cDNA clone IMAGE:5066616). [BC049918]	9530053H05Rik	78425		RIKEN cDNA 9530053H05 gene	chr19	8107502	8107562	+	mRNA							GGCTCAATTAGGTTGTGAATACAAAAACCTGGTCTTTGTGTTACTTCAGTTCAATATGAA	Agilent mouse V1
A_55_P2086933	0.585868	1.11683	down	0.405078	1.15241	up	0.312698	1.28704	up	4.382	4.45226	4.11197	3.83664	3.98562	4.64576	4.39976	4.26055	4.89988	P	A	P	P	P	P	P	P	P	Mus musculus ankyrin repeat domain 66 (Ankrd66), mRNA [NM_001254953]	Ankrd66	100043332	ENSMUST00000178772	ankyrin repeat domain 66	chr17	43671881	43671940	-	mRNA							TCAAAACAGCAACAAAAAGAAGAAGAGAATCCGAGGTTCCACCCGGTTTAACCATGCCCA	Agilent mouse V1
A_55_P2056310	0.866432	1.02449	down	0.00535292	1.99054	down	0.00624123	1.94295	down	7.45745	7.55869	7.10696	7.32555	7.58604	7.10678	6.40119	6.57512	6.1673	P	P	P	P	P	P	P	P	P	Mus musculus asparaginase like 1 (Asrgl1), mRNA [NM_025610]	Asrgl1	66514	ENSMUST00000049948	asparaginase like 1	chr19	9186304	9186363	-	mRNA			GO:0008798|GO:0033345|GO:0005737|GO:0016787|GO:0006508|GO:0004067|GO:0008233|GO:0005634				TTGAACTTTCTCTGAGTGTGTTAAGGCATTTCCAAGTCTCAGCCAGACTCATGGCTGTCT	Agilent mouse V1
A_55_P2167530	0.019275	1.40772	up	0.318914	1.20876	up	0.374988	1.16459	down	2.76969	2.5819	2.97836	3.20003	3.21645	3.39354	2.68917	3.4216	3.03977	A	A	A	A	A	A	A	A	A	signal peptide, CUB domain, EGF-like 3 [Source:MGI Symbol;Acc:MGI:3045253] [ENSMUST00000043503]	Scube3	268935	ENSMUST00000043503	signal peptide, CUB domain, EGF-like 3	chr17	28311682	28311741	+	mRNA			GO:0009986|GO:0005509|GO:0051260|GO:0005576|GO:0051291				GTGGTACACAGAGTATTTTGCACTTGGGGAAAAATATGTATCTGAAAACTTGTAAAAAGG	Agilent mouse V1
A_55_P2170169	0.499891	1.24409	up	0.977924	1.00816	down	0.102157	1.25425	down	4.2375	3.34654	4.70038	4.21382	4.30726	4.70862	4.09627	4.12688	4.02609	A	A	P	P	P	P	P	A	A	Mus musculus kallikrein related-peptidase 5 (Klk5), mRNA [NM_026806]	Klk5	68668	ENSMUST00000048444	kallikrein related-peptidase 5	chr7	51106492	51106551	+	mRNA			GO:0045745|GO:0097209|GO:0016787|GO:0004252|GO:0006508|GO:0008236|GO:0008233				AGCCTTTTCTTCAGCCGTCACCCAGATTTAGACCTCAAATAAAAAACGGGAAGAACCGTG	Agilent mouse V1
A_55_P2365958	0.316834	1.2264	down	0.447253	1.16323	down	0.45822	1.05431	up	1.97898	2.58116	1.74169	1.72427	1.76468	1.92958	1.75103	1.91383	1.98257	A	A	A	A	A	A	A	A	A	Mus musculus helt bHLH transcription factor (Helt), mRNA [NM_173789]	Helt	234219	ENSMUST00000058636	helt bHLH transcription factor	chr8	47379523	47379582	-	mRNA			GO:0021858|GO:0005515|GO:0010467|GO:0005667|GO:0006355|GO:0003700|GO:0010259|GO:0005634|GO:0007275|GO:0000122|GO:0007417|GO:0009791|GO:0003677|GO:0042803|GO:0030154|GO:0006351|GO:0007399|GO:0001967|GO:0035264|GO:0045944|GO:0030182|GO:0046983				TGGAATAATTCAGCGCGTGAGAATGCACTTGCAGTCCTAGATGGCTGCTTTATAAAGGGA	Agilent mouse V1
A_55_P1968698	0.014271	1.38828	up	0.192481	1.11477	down	0.00380556	1.54762	down	8.79528	8.72735	8.53522	9.2495	9.23552	8.99273	8.42759	8.51574	8.64429	P	P	P	P	P	P	P	P	P	Mus musculus arginine glutamic acid dipeptide (RE) repeats (Rere), mRNA [NM_001085492]	Rere	68703	ENSMUST00000105682	arginine glutamic acid dipeptide (RE) repeats	chr4	149882952	149883011	+	mRNA			GO:0005515|GO:0006355|GO:0003700|GO:0005634|GO:0007275|GO:0003677|GO:0006351|GO:0046872|GO:0043565|GO:0000118|GO:0003682|GO:0006338|GO:0008270				ATCTGCAACCATTTCCTTCTCCAGATGGTGATACTGTGACTCAGCATGAGGAACTTGTCT	Agilent mouse V1
A_55_P2143041	0.00032	14.7136	down	0.0109806	2.77756	down	0.00137126	5.29731	up	12.3461	12.4119	11.62	7.81611	8.5376	8.3871	10.9443	10.7658	10.2465	P	P	P	P	P	P	P	P	P	Mus musculus 3-phosphoglycerate dehydrogenase (Phgdh), mRNA [NM_016966]	Phgdh	236539	ENSMUST00000065793	3-phosphoglycerate dehydrogenase	chr3	98117303	98117361	-	mRNA			GO:0010468|GO:0048037|GO:0021510|GO:0019530|GO:0008652|GO:0070314|GO:0031175|GO:0016616|GO:0004617|GO:0051287|GO:0021782|GO:0008152|GO:0021915|GO:0006544|GO:0016491|GO:0006564|GO:0006563|GO:0006566|GO:0070062|GO:0055114|GO:0022008|GO:0006541|GO:0009448				TGTACAGCTGCTGTCCTACCAAACCTCCATGTTGTTTGACGGAGAGCCCTGGCACGTCAC	Agilent mouse V1
A_55_P2167840	0.225668	1.16451	down	0.0761556	1.28574	down	0.0441715	1.10411	down	10.0894	10.0867	9.64109	9.71548	9.6571	9.78546	9.51848	9.58026	9.63068	P	P	P	P	P	P	P	P	P	Mus musculus predicted gene 14151 (Gm14151), mRNA [NM_001097977]	Gm14151	433486	ENSMUST00000109888	predicted gene 14151	chr2	150913900	150913959	-	mRNA			GO:0008150|GO:0003674|GO:0005575				AATGGTTTAATCAGAGGCCTGCGAACTTTATGTTGCTGCCTGCCAATCGAAAAGAGAGTG	Agilent mouse V1
A_55_P2081020	0.125191	2.31985	up	0.000883	3.44391	up	0.435634	1.48454	up	5.09361	5.11325	5.13586	7.52269	6.06472	5.39742	6.92079	7.23323	6.54085	P	P	P	P	P	P	P	P	P	Mus musculus G protein-coupled receptor 20 (Gpr20), mRNA [NM_173365]	Gpr20	239530	ENSMUST00000064166	G protein-coupled receptor 20	chr15	73525037	73525096	-	mRNA			GO:0043235|GO:0007165|GO:0016020|GO:0007186|GO:0005886|GO:0005887|GO:0004930|GO:0016021|GO:0004871				GTGTGGCCACAGTCCTCTCCAGTGGTAGAAAATGTTAGGAATAAAGATACAAAGCAACTC	Agilent mouse V1
A_55_P2094292	0.236349	1.24544	up	0.982011	1.00351	down	0.0289208	1.2498	down	10.7774	10.7838	11.4054	11.2016	11.227	11.488	10.9558	10.9512	11.0444	P	P	P	P	P	P	P	P	P	Mus musculus endoplasmic reticulum protein 27 (Erp27), mRNA [NM_026983]	Erp27	69187	ENSMUST00000032343	endoplasmic reticulum protein 27	chr6	136855910	136855969	-	mRNA			GO:0008150|GO:0003674|GO:0005783				TTGTGCCCGATGCCTGCCCTGTGTCTATTCTATACTGAATAAAAGGGAGCTGTTCAAATC	Agilent mouse V1
A_51_P137388	0.0202243	1.55481	down	0.00349798	1.41143	up	0.0017746	2.19451	up	8.83413	8.60679	8.84595	8.39409	8.11366	7.86891	9.23006	9.2995	9.2488	P	P	P	P	P	P	P	P	P	Mus musculus zinc binding alcohol dehydrogenase, domain containing 2 (Zadh2), mRNA [NM_146090]	Zadh2	225791	ENSMUST00000060223	zinc binding alcohol dehydrogenase, domain containing 2	chr18	84266504	84266563	+	mRNA			GO:0005739|GO:0016491|GO:0008270|GO:0055114|GO:0005777				GGGGGGCTTTATGAATGTCAGAATGCTCAGGAAATGACTGGTAATGGAAAAAATGTTGTA	Agilent mouse V1
A_52_P449417	0.0176057	1.83849	down	0.861752	1.01171	down	0.0147598	1.81721	up	8.52611	8.40104	8.22712	7.84304	7.54983	7.12584	8.3186	8.37923	8.40605	P	P	P	P	P	P	P	P	P	Mus musculus vang-like 1 (van gogh, Drosophila) (Vangl1), transcript variant 1, mRNA [NM_177545]	Vangl1	229658	ENSMUST00000159388	vang-like 1 (van gogh, Drosophila)	chr3	101960720	101960779	-	mRNA			GO:0005515|GO:0016020|GO:0005886|GO:0007275|GO:0016021|GO:0016328				TGCTCCACCAAGTACTCTTTCCTTTATCAGTTTCAGGGATCTCATTTCAGGAAAGGAGAA	Agilent mouse V1
A_55_P2028961	0.033552	2.80835	down	0.0327553	2.28975	up	0.00299018	6.43042	up	4.19662	3.26643	4.15913	2.07883	3.09506	1.97911	5.23962	5.32794	4.64018	P	A	P	A	A	A	P	P	P	Mus musculus isopentenyl-diphosphate delta isomerase (Idi1), mRNA [NM_145360]	Idi1	319554	ENSMUST00000169314	isopentenyl-diphosphate delta isomerase	chr13	8891524	8891583	+	mRNA			GO:0006629|GO:0006695|GO:0006694|GO:0030145|GO:0000287|GO:0008299|GO:0004452|GO:0046872|GO:0005739|GO:0016787|GO:0016126|GO:0016853|GO:0008202|GO:0005777|GO:0008203				CTAATTTCTTGCTAACTCTGAACAGTTGATTTATCATTGGGGATATGACTATGTTGCAAG	Agilent mouse V1
A_55_P2146655	0.571171	1.10231	down	0.143827	1.26927	down	0.272737	1.15146	down	7.55587	7.72764	7.13344	7.09555	7.30595	7.59388	7.14292	7.00193	7.24012	P	P	P	P	P	P	P	P	P	PREDICTED: Mus musculus calphotin-like (LOC102638893), mRNA [XM_006500488]	LOC102638893	102638893		calphotin-like	chr2	66250325	66250384	-	mRNA							AGCAGTGGCTGTGGCAGTGCCTATTGCAGTGGCTGTGGCTATAGCAGTGTTTGTGGCAGT	Agilent mouse V1
A_55_P1971522	0.878145	1.03319	down	0.291829	1.22892	up	0.171088	1.2697	up	4.95498	4.70552	4.19356	4.26981	4.54627	4.89667	4.81762	4.8145	5.1141	P	A	P	P	P	P	P	P	P	Mus musculus kinesin family member 16B (Kif16b), mRNA [NM_001081133]	Kif16b	16558	ENSMUST00000043589	kinesin family member 16B	chr2	142444116	142444175	-	mRNA			GO:0008017|GO:0045022|GO:0008289|GO:0005622|GO:0005737|GO:0000166|GO:0007173|GO:0008574|GO:0006810|GO:0005856|GO:0007018|GO:0001704|GO:0005871|GO:0017137|GO:0043325|GO:0005874|GO:0080025|GO:0005623|GO:0005547|GO:0032266|GO:0003777|GO:0005524|GO:0006895|GO:0001919|GO:0007492|GO:0016020|GO:0008543|GO:0032801|GO:0035091|GO:0005769|GO:0005768				GGAAGATGCAGCTAGCCCTATAAGGAGGAGACTAATATTCAATTAATTAAATATCATAGC	Agilent mouse V1
A_55_P2179027	0.791027	1.07635	up	0.843061	1.0654	up	0.975565	1.01028	down	1.81773	2.59242	1.88496	2.75392	1.82672	2.03289	2.89195	1.75037	1.92695	A	A	A	A	A	A	A	A	A	Mus musculus GTP binding protein (gene overexpressed in skeletal muscle) (Gem), mRNA [NM_010276]	Gem	14579		GTP binding protein (gene overexpressed in skeletal muscle)	chr4	11642081	11642140	+	mRNA			GO:0005515|GO:0072686|GO:0051276|GO:0000287|GO:0005886|GO:0007264|GO:0003924|GO:0030496|GO:0005634|GO:0051233|GO:0005525|GO:0006184|GO:0007165|GO:0007067|GO:0000166|GO:0016020|GO:0009898|GO:0019003|GO:0051310				GTTATTTCTGGCTGATTGAATTGGGAAGGATTTGGGGTCAAATAAAGCTGAGCTAGAATC	Agilent mouse V1
A_51_P257684	0.0767569	1.44461	up	0.0945137	1.246	down	0.00924074	1.79998	down	10.1251	10.0691	9.6819	10.7283	10.5919	10.148	9.70288	9.56223	9.65909	P	P	P	P	P	P	P	P	P	Mus musculus staufen (RNA binding protein) homolog 1 (Drosophila) (Stau1), transcript variant 3, mRNA [NM_011490]	Stau1	20853	ENSMUST00000109236	staufen (RNA binding protein) homolog 1 (Drosophila)	chr2	166774326	166774385	-	mRNA			GO:0005515|GO:0003725|GO:0043005|GO:0005737|GO:0008298|GO:0010494|GO:0005783|GO:0030529|GO:0003723|GO:0043025|GO:0008157|GO:0070062				GATTGATACAACACTATAATTTTCATTTCAGTTCCTTAGTCGTGTCTACTTACCTAGCAG	Agilent mouse V1
A_55_P1985749	0.143738	1.17412	up	0.032437	1.28335	up	0.1251	1.09303	up	6.6021	6.22016	6.38967	6.6018	6.54581	6.75905	6.76197	6.79603	6.73367	P	P	P	P	P	P	P	P	P	Mus musculus RAD23a homolog (S. cerevisiae) (Rad23a), mRNA [NM_009010]	Rad23a	19358	ENSMUST00000003911	RAD23a homolog (S. cerevisiae)	chr8	87358551	87358610	-	mRNA			GO:0003684|GO:0005737|GO:0000502|GO:0006281|GO:0043161|GO:0032434|GO:0005634|GO:0006289|GO:0045070|GO:0006974|GO:0031593				TCCCCCTGGTAATTGGCTAATTACTGGAGATTAATGTTGGTAAACAGAAGCCTCCTCCTC	Agilent mouse V1
A_55_P2186629	0.39748	1.21588	down	0.258396	1.30413	down	0.445061	1.07259	down	1.89887	2.76659	1.94337	1.87249	1.78468	2.10567	1.75367	1.74335	1.96253	A	A	A	A	A	A	A	A	A	Mus musculus predicted gene 5414 (Gm5414), mRNA [NM_001003670]	Gm5414	406223	ENSMUST00000062879	predicted gene 5414	chr15	101455044	101455103	-	mRNA			GO:0005882|GO:0008150|GO:0003674				TCTTGAGTGTCAACATATACCTTGATGTGGAAATCACCACTTACAGGAAGCTGCTGGAGG	Agilent mouse V1
A_55_P2171143	0.142014	1.25486	down	0.102962	1.2837	down	0.775495	1.02298	down	12.0578	12.0293	11.5702	11.5827	11.6918	11.4002	11.4077	11.5342	11.6345	P	P	P	P	P	P	P	P	P	Mus musculus heterogeneous nuclear ribonucleoprotein C (Hnrnpc), transcript variant 1, mRNA [NM_016884]	Hnrnpc	15381	ENSMUST00000111610	heterogeneous nuclear ribonucleoprotein C	chr14	52694562	52694621	-	mRNA			GO:0008380|GO:0000790|GO:0003723|GO:0005634|GO:0003729|GO:0071013|GO:0005829|GO:0042802|GO:0008266|GO:0000166|GO:0005681|GO:0003730|GO:0070062|GO:0006397|GO:0043044|GO:0031492|GO:0003676|GO:0000978|GO:0001649|GO:0043234|GO:0016020|GO:0030529|GO:0000980|GO:0045120|GO:0070935				GTGTTCATTAATTCATGATTGCCCTGCGCCTAGTTACAGTTCCACTTCCTTTGATGCTCC	Agilent mouse V1
A_52_P541161	0.00692955	1.61218	down	0.608542	1.16673	down	0.322122	1.3818	up	5.45668	5.64302	5.65144	4.6684	5.07104	4.94465	4.61944	5.49248	5.9718	P	P	P	P	P	P	P	P	P	Mus musculus regulator of G-protein signaling 18 (Rgs18), mRNA [NM_022881]	Rgs18	64214	ENSMUST00000027603	regulator of G-protein signaling 18	chr1	146600137	146600196	-	mRNA			GO:0043547|GO:0005737|GO:0008277|GO:0007186|GO:0005886|GO:0038032|GO:0009968|GO:0005096				TGCTTGAACGATGAAGATGGCATACTTTCACACAAGCATTTATGTCTCATATTTGGAATT	Agilent mouse V1
A_66_P134294	0.216964	1.17395	up	0.0867215	1.29566	down	0.0351893	1.52104	down	9.93258	9.77854	10.078	9.92497	10.3825	10.1758	9.37744	9.45629	9.83428	P	P	P	P	P	P	P	P	P	Mus musculus ubiquitin-activating enzyme, Chr Y (Uba1y), mRNA [NM_011667]	Uba1y	22202	ENSMUST00000115894	ubiquitin-activating enzyme, Chr Y	chrY	180154	180213	+	mRNA			GO:0000166|GO:0016874|GO:0008641|GO:0003824|GO:0005524|GO:0006464				GGTGTGGGTGTGCTGCTGTCCCTAGGAAGAAATGGACACCTTATCCTAAACTGTAATTCT	Agilent mouse V1
A_55_P2292380	0.834782	1.07413	down	0.302255	1.48991	down	0.367656	1.38708	down	2.43016	2.59488	3.53054	2.40741	2.46641	3.37224	1.76141	2.93143	2.13706	A	A	A	A	A	A	A	A	A	Mus musculus 10 days lactation, adult female mammary gland cDNA, RIKEN full-length enriched library, clone:D730047E02 product:unclassifiable, full insert sequence. [AK021345]	D730047E02Rik	77860		RIKEN cDNA D730047E02 gene	chr12	56491281	56491340	-	mRNA							GAGCATCCTGACTCTACTTTAAAGGCAAAGTAGAAATCAAATTAGTTGCTACAACGAAAA	Agilent mouse V1
A_52_P528240	0.281561	1.76142	up	0.163391	2.10721	up	0.312551	1.19631	up	1.99385	2.58154	4.08943	3.37745	3.65633	4.08127	4.08532	3.78543	4.02008	A	A	P	A	P	A	P	A	A	Mus musculus retinitis pigmentosa 1 homolog (human)-like 1 (Rp1l1), mRNA [NM_146246]	Rp1l1	271209	ENSMUST00000058229	retinitis pigmentosa 1 homolog (human)-like 1	chr14	64649368	64649427	+	mRNA			GO:0042461|GO:0005930|GO:0042995|GO:0045494|GO:0035556|GO:0003674|GO:0005929|GO:0005737|GO:0030030|GO:0032391|GO:0005856|GO:0007601|GO:0050896|GO:0001750				AAGAGAGATTTGCCCTTGAAAATCCCTTCTCAAAGACCTGATTCCAGGAACCAGGGGTAC	Agilent mouse V1
A_55_P2108754	0.569178	1.17506	down	0.138452	1.23068	down	0.871499	1.04733	down	7.48358	7.51277	7.2171	7.64288	7.41629	6.45607	7.06358	7.35161	6.8999	P	P	P	P	P	P	P	P	P	Mus musculus ubiquitin family domain containing 1 (Ubfd1), mRNA [NM_138589]	Ubfd1	28018	ENSMUST00000033158	ubiquitin family domain containing 1	chr7	129225567	129225626	+	mRNA			GO:0008150|GO:0005575				CGCCTGTTTGGGAGGAGATGAACGTATTTAGTCTATTAGATTTGCGCTGCTGGATTTTTT	Agilent mouse V1
A_55_P2011106	0.0163197	1.85402	up	0.618975	1.14168	down	0.0548189	2.1167	down	8.02538	7.76359	8.0022	9.12001	8.92005	8.42307	7.36963	7.41906	8.42899	P	P	P	P	P	P	P	P	P	Mus musculus jun B proto-oncogene (Junb), mRNA [NM_008416]	Junb	16477	ENSMUST00000064922	jun B proto-oncogene	chr8	87501881	87501940	-	mRNA			GO:0005515|GO:0006355|GO:0000977|GO:0003700|GO:0006366|GO:0033687|GO:0009987|GO:0045597|GO:0060136|GO:0030316|GO:0005634|GO:0001829|GO:0001701|GO:0003677|GO:0001649|GO:0006351|GO:0043565|GO:0046697|GO:0003690|GO:0071277|GO:0060716|GO:0051726|GO:0001570				AGGGCTTTGCGGACGGTTTTGTCAAAGCCCTGGACGACCTGCACAAGATGAACCACGTGA	Agilent mouse V1
A_52_P534810	0.774318	1.09275	up	0.571937	1.30204	up	0.69346	1.19153	up	1.97628	2.5743	3.07533	2.13146	2.89755	2.98079	3.82119	2.96607	1.98097	A	A	A	A	A	A	A	A	A	Mus musculus predicted gene 597 (Gm597), mRNA [NM_001013750]	Gm597	210962	ENSMUST00000059937	predicted gene 597	chr1	28833350	28833409	-	mRNA			GO:0008150|GO:0003674|GO:0005575				CAGCAGTCCGGTCTTTCTGACCAGAAATCCAGTGACCCAGGTCAAAGTGGAATAAAAATT	Agilent mouse V1
A_55_P2068315	0.806609	1.02441	up	0.899229	1.01686	up	0.950464	1.00742	down	4.92533	5.00581	5.28422	4.98979	5.25098	5.07895	5.37903	4.97379	4.9349	P	A	P	P	P	P	P	P	P	Mus musculus predicted gene 17019 (Gm17019), mRNA [NM_182957]	Gm17019	66773	ENSMUST00000167908	predicted gene 17019	chr5	15029199	15029258	-	mRNA							TTTACTAGGAAGCCATGGCTGATCCAGTGCGTTGTTCCCTTTTCTCTTCAGACATAGTCT	Agilent mouse V1
A_51_P247694	0.344745	1.06545	up	0.078821	1.1265	up	0.480962	1.0573	up	6.46821	6.45521	6.36897	6.3965	6.50068	6.6696	6.67346	6.6643	6.47018	P	P	P	P	P	P	P	P	P	Mus musculus G protein-coupled receptor 97 (Gpr97), mRNA [NM_173036]	Gpr97	54672	ENSMUST00000051259	G protein-coupled receptor 97	chr8	97568989	97569048	+	mRNA			GO:0007165|GO:0016020|GO:0007186|GO:0005886|GO:0007218|GO:0005887|GO:0004930|GO:0016021|GO:0004871|GO:0007166|GO:0004888				CCAAGGGGGAAAAGGGAGAAAAAGCAGCTCTTCCCACGACGTCTGTACTCTTATGGGACA	Agilent mouse V1
A_55_P2028465	0.0621841	1.26813	down	0.154268	1.15029	up	0.0285021	1.45872	up	5.64859	5.60886	5.76983	5.54237	5.34495	5.11184	5.9659	5.99776	5.6696	P	P	P	P	P	P	P	P	P	Mus musculus a disintegrin and metallopeptidase domain 22 (Adam22), transcript variant 1, mRNA [NM_001007220]	Adam22	11496	ENSMUST00000046838	a disintegrin and metallopeptidase domain 22	chr5	8092341	8092400	-	mRNA			GO:0005515|GO:0008344|GO:0022011|GO:0005576|GO:0042063|GO:0014037|GO:0016020|GO:0007229|GO:0006508|GO:0008270|GO:0016021|GO:0004222|GO:0008237				TGGGAGGCAACAAAAAGAAAATCAGAGGGAAAAGATTTAGACCTCGATCTAACTCAACTG	Agilent mouse V1
A_55_P2042773	0.396002	1.2514	down	0.463933	1.16879	down	0.698777	1.07069	up	10.1001	9.99864	9.26822	9.39657	9.12756	9.87216	9.74514	9.51272	9.43403	P	P	P	P	P	P	P	P	P	Mus musculus CTD nuclear envelope phosphatase 1 (Ctdnep1), mRNA [NM_026017]	Ctdnep1	67181	ENSMUST00000108593	CTD nuclear envelope phosphatase 1	chr11	69804041	69804100	+	mRNA			GO:0005515|GO:0034504|GO:0031965|GO:0010867|GO:0005783|GO:0007276|GO:0090263|GO:0071595|GO:0005634|GO:0005635|GO:0016791|GO:0005737|GO:0006470|GO:0016787|GO:0016020|GO:0005789|GO:0004721|GO:0006998|GO:0007498|GO:0016021|GO:0004722				ACCTGTAATCGGCTCCTTTCTTCTTTCCTCTTTTAAACCATGCATTATAACTTTGAAACC	Agilent mouse V1
A_55_P1960775	0.0159125	1.29666	up	0.07491	1.22314	up	0.610484	1.06011	down	10.8853	10.855	10.8655	11.3132	11.3576	11.0594	10.9193	11.2503	11.308	P	P	P	P	P	P	P	P	P	Mus musculus ribosomal protein S15A (Rps15a), mRNA [NM_170669]	Rps15a	267019	ENSMUST00000106590	ribosomal protein S15A	chr7	125253453	125253512	-	mRNA			GO:0005739|GO:0008284|GO:0005737|GO:0003735|GO:0022627|GO:0009615|GO:0045787|GO:0070062				ATTTGATGTTCAACTCAAAGGCCTAGAGAAATGGCAGAACAACCTGCTCCCTTCACGTCA	Agilent mouse V1
A_51_P518163	0.41783	1.12942	up	0.869867	1.02302	up	0.057183	1.104	down	8.192	7.77736	7.55169	8.06465	8.07098	7.91219	7.89905	7.84834	7.87218	P	P	P	P	P	P	P	P	P	Mus musculus RRP9, small subunit (SSU) processome component, homolog (yeast) (Rrp9), mRNA [NM_145620]	Rrp9	27966	ENSMUST00000125630	RRP9, small subunit (SSU) processome component, homolog (yeast)	chr9	106386845	106387461	+	mRNA			GO:0008150|GO:0030529|GO:0006364|GO:0003723|GO:0005634				CCCCTGGTTGGTTTTATCAACAGCCTCAAGTTCTCCAGTGCTGGGGACTTCTTGGTGGCA	Agilent mouse V1
A_55_P2092953	0.828932	1.02432	down	0.0509641	1.19263	up	0.0914473	1.22164	up	6.90816	6.91225	7.16157	7.1802	6.94967	6.74811	7.20236	7.21775	7.32433	P	P	P	P	P	P	P	P	P	Mus musculus TNF receptor-associated factor 5 (Traf5), mRNA [NM_011633]	Traf5	22033	ENSMUST00000085573	TNF receptor-associated factor 5	chr1	193821311	193821370	-	mRNA			GO:0005515|GO:0035631|GO:0004842|GO:0005813|GO:0008284|GO:0016567|GO:0006915|GO:0042981|GO:0031996|GO:0046872|GO:0005829|GO:0007165|GO:0051091|GO:0005737|GO:0051092|GO:0009898|GO:0008270|GO:0004871|GO:0031625				AAAGACGACACACTGTTCTTGAAAGTGGCCGTGGATTTAACTGACTTGGAGGATCTGTAG	Agilent mouse V1
A_55_P2167152	0.206046	2.19392	down	0.165139	2.45277	down	0.825453	1.11799	down	4.9206	4.11397	2.91303	3.45882	3.17309	1.91517	1.7881	3.48387	2.79239	P	A	A	A	A	A	A	A	A	Mus musculus haloacid dehalogenase-like hydrolase domain containing 2 (Hdhd2), transcript variant 3, mRNA [NM_001039202]	Hdhd2	76987	ENSMUST00000097521	haloacid dehalogenase-like hydrolase domain containing 2	chr18	77200669	77200728	+	mRNA			GO:0019899|GO:0046872|GO:0070062				CCTGGACTGGATTTGCATTTTTGCTCTCCTATTAATATGAGAGCACAAAGTTCTTAATTT	Agilent mouse V1
A_55_P2082215	0.659833	1.14739	up	0.339288	1.21418	down	0.228626	1.39314	down	1.90991	2.59436	1.77854	2.8875	1.73674	2.25365	1.74029	1.78728	1.91531	A	A	A	A	A	A	A	A	A	Mus musculus tau tubulin kinase 1 (Ttbk1), mRNA [NM_001162864]	Ttbk1	106763	ENSMUST00000047034	tau tubulin kinase 1	chr17	46579430	46579489	-	mRNA			GO:0016310|GO:0008150|GO:0005737|GO:0004672|GO:0000166|GO:0016301|GO:0004674|GO:0006468|GO:0005524|GO:0016740|GO:0016772				CTGACACCAACACCTTGCAAGTCGCTGTCACAACTAGATCGGGTCTCAGAAGGGAAGTAG	Agilent mouse V1
A_55_P2236607	0.0223807	2.12437	down	0.55579	1.10641	down	0.0102809	1.92006	up	5.9367	6.05555	5.3353	4.80144	4.96729	4.29772	5.55082	5.70249	5.63659	P	P	P	P	P	P	P	P	P	Mus musculus cyclin C (Ccnc), transcript variant 4, mRNA [NM_001290422]	Ccnc	51813	ENSMUST00000065928	cyclin C	chr4	21676240	21676299	+	mRNA			GO:0006355|GO:0019901|GO:0016592|GO:0016591|GO:0051726|GO:0005634|GO:0000079|GO:0006351				CAGTGAGATTCTTAATTCTCATGGGTATAGACTTCAGAATAAATGTTACATTTGTGGGAC	Agilent mouse V1
A_55_P2313861	0.150383	1.20039	up	0.847079	1.02081	down	0.0257516	1.22537	down	8.35452	8.59239	8.12954	8.74488	8.59579	8.52631	8.29454	8.43663	8.25614	P	P	P	P	P	P	P	P	P	Mus musculus zinc finger, BED domain containing 6 (Zbed6), mRNA [NM_001166552]	Zbed6	667118	ENSMUST00000179598	zinc finger, BED domain containing 6	chr1	135552487	135552546	-	mRNA			GO:0006355|GO:0046983|GO:0005730|GO:0005634|GO:0000122|GO:0003676|GO:0045892|GO:0003677|GO:0046872|GO:0006351				CCTCACCCTGGTCAGTTTATAATGTCAGGTTACTGGGTATGATAGAATTATCTTTTATAT	Agilent mouse V1
A_55_P2002150	0.021203	1.35024	down	0.13843	1.20514	up	0.00215461	1.62723	up	7.20184	6.9335	6.8247	6.48845	6.61289	6.55905	7.36687	7.07079	7.32999	P	P	P	P	P	P	P	P	P	Mus musculus phosphatidylglycerophosphate synthase 1 (Pgs1), mRNA [NM_133757]	Pgs1	74451	ENSMUST00000155507	phosphatidylglycerophosphate synthase 1	chr11	117885264	117885323	+	mRNA			GO:0006629|GO:0005783|GO:0008654|GO:0003824|GO:0005524|GO:0008444|GO:0005739|GO:0003674|GO:0008150|GO:0016780|GO:0000166|GO:0008152|GO:0016740				TCCTAGCCAATGGTGTTTGTGTCCTGCGTGGCATTGGAATCACAATAAACATGGAGAATG	Agilent mouse V1
A_55_P2278093	0.0152388	3.39264	up	0.0578907	2.25577	up	0.0564432	1.50398	down	3.37805	2.58243	1.95959	4.2005	4.3397	4.66711	3.47458	4.04215	3.92421	A	A	A	P	P	P	A	P	A	Mus musculus adult pancreas islet cells cDNA, RIKEN full-length enriched library, clone:C820001A05 product:unclassifiable, full insert sequence. [AK148445]	AI480461	105525		expressed sequence AI480461	chr14	27456992	27457051	+	mRNA							CTGCAAAAATCAGAGACCCCTTTATCCTTAGAGGGATACTTTAGATGTCTATAAGTTTTT	Agilent mouse V1
A_52_P392742	0.28155	1.31962	up	0.0418435	1.37815	down	0.0473292	1.81864	down	5.38519	4.92614	5.14787	5.75658	5.92778	4.97523	4.5648	4.84872	4.65749	P	A	P	P	P	P	P	P	P	Mus musculus queuine tRNA-ribosyltransferase domain containing 1 (Qtrtd1), mRNA [NM_029128]	Qtrtd1	106248	ENSMUST00000156568	queuine tRNA-ribosyltransferase domain containing 1	chr16	43861881	43861940	-	mRNA			GO:0005739|GO:0005515|GO:0005737|GO:0016757|GO:0008270|GO:0046872|GO:0016740|GO:0008479|GO:0008033|GO:0006400|GO:0008616				GTGGCCATTACTGAACATTGTATGTAGGAATTATGTAATTACTGTACTTTTATGTGCTGG	Agilent mouse V1
A_52_P175952	0.685869	1.06186	up	0.227478	1.18733	up	0.275685	1.11816	up	9.06726	9.15746	8.62781	9.12705	9.17281	8.81247	9.26315	9.25191	9.08065	P	P	P	P	P	P	P	P	P	Mus musculus mitogen-activated protein kinase kinase kinase 7 (Map3k7), transcript variant A, mRNA [NM_172688]	Map3k7	26409	ENSMUST00000131310	mitogen-activated protein kinase kinase kinase 7	chr4	32104023	32104082	+	mRNA			GO:0005515|GO:0005886|GO:2001234|GO:0046330|GO:0046872|GO:0005622|GO:0000187|GO:0005737|GO:0000166|GO:0000165|GO:0016301|GO:0097110|GO:0007179|GO:0043123|GO:0004709|GO:0060546|GO:0004708|GO:0016772|GO:0006355|GO:0000287|GO:0007252|GO:0006950|GO:0006915|GO:0001525|GO:0005524|GO:0006351|GO:0001841|GO:0016310|GO:0007165|GO:0004672|GO:0016020|GO:0004674|GO:0006468|GO:2000377|GO:2000378|GO:0016740				GTGCCCAAACTCCAAAGAATCCATGGCAGTGTTCGAACAACATTGTAAAATGGCACAGGA	Agilent mouse V1
A_55_P2017418	0.0519708	1.38572	up	0.0922114	1.35783	down	0.014131	1.88157	down	10.3182	10.4423	10.0877	10.8537	10.9238	10.4826	9.60821	9.74108	10.175	P	P	P	P	P	P	P	P	P	Mus musculus complement component factor h (Cfh), mRNA [NM_009888]	Cfh	12628	ENSMUST00000123238	complement component factor h	chr1	141982548	141982607	-	mRNA			GO:0030449|GO:0005886|GO:0005576|GO:0005634|GO:0043395|GO:0072562|GO:0005615|GO:0001851|GO:0006957|GO:0005737|GO:0045087|GO:0008201|GO:0002376				GGATACCTTTTGATGTAAGGTCCTGATTTACAGTGGATAAAGGATATATTGACTGATTCT	Agilent mouse V1
A_51_P171288	0.161666	1.44803	down	0.303479	1.18755	up	0.0415417	1.71961	up	7.19395	6.57103	6.70746	6.77917	6.11348	5.97753	6.8961	7.20601	7.11429	P	P	P	P	P	P	P	P	P	Mus musculus GLI-Kruppel family member GLI3 (Gli3), mRNA [NM_008130]	Gli3	14634	ENSMUST00000110510	GLI-Kruppel family member GLI3	chr13	15821502	15821561	+	mRNA			GO:0001656|GO:0005515|GO:0010468|GO:0007389|GO:0001658|GO:0003700|GO:0008013|GO:0030879|GO:0042995|GO:0021861|GO:0007224|GO:0007507|GO:0021798|GO:0007411|GO:0016485|GO:0042127|GO:0017053|GO:0035035|GO:0021543|GO:0033077|GO:0021544|GO:0000122|GO:0007417|GO:0000978|GO:0001701|GO:0005929|GO:0022018|GO:0007420|GO:0016592|GO:0042307|GO:0045595|GO:0043586|GO:0021631|GO:0042733|GO:0021513|GO:0008285|GO:…				TGTTCTCCTCTGACAAGTTACGCTTGTATATCCTGCAGATGTGTAAAATAAACTGTGTTC	Agilent mouse V1
A_55_P1979463	0.20898	1.24947	down	0.946224	1.0081	up	0.12257	1.25959	up	11.9084	11.9542	11.4914	11.6903	11.5363	11.1635	11.932	11.7224	11.7345	P	P	P	P	P	P	P	P	P	Mus musculus peroxiredoxin 5 (Prdx5), mRNA [NM_012021]	Prdx5	54683	ENSMUST00000025904	peroxiredoxin 5	chr19	6981371	6981430	-	mRNA			GO:0048471|GO:2001057|GO:0001016|GO:0005782|GO:0051354|GO:0005634|GO:0005615|GO:0072541|GO:0005829|GO:0043231|GO:0005739|GO:0005737|GO:0004601|GO:0046983|GO:0016480|GO:0051920|GO:0042744|GO:0043154|GO:2001141|GO:0006979|GO:0043027|GO:0070062|GO:0005777|GO:0043066|GO:0016209|GO:0005102|GO:0031410|GO:0060785|GO:0070995|GO:0032967|GO:0016491|GO:0034614|GO:0055114				TGATAGACAACGGCATAGTGAAGGCACTGAACGTGGAGCCAGATGGCACAGGCCTCACCT	Agilent mouse V1
A_55_P1970655	0.0705978	1.18344	up	0.109377	1.19654	down	0.0101335	1.41603	down	7.19159	7.15494	7.42031	7.51814	7.5815	7.39614	7.11437	6.80884	7.06702	P	P	P	P	P	P	P	P	P	Mus musculus 2 cells egg cDNA, RIKEN full-length enriched library, clone:B020009D12 product:jumonji domain containing 1B, full insert sequence. [AK163281]	Kdm3b	277250		KDM3B lysine (K)-specific demethylase 3B	chr18	34964114	34964173	+	mRNA			GO:0008150|GO:0003674|GO:0006355|GO:0016491|GO:0051213|GO:0005634|GO:0046872|GO:0006351|GO:0055114|GO:0016568				CCCCACTTCCAATCACTTGGCATGGCTATAGTTTTTTCTTGCTAATTTTGTTCTGTTAAA	Agilent mouse V1
A_55_P2113399	0.499604	1.16679	down	0.289212	1.26874	down	0.445059	1.08737	down	1.84621	2.70363	1.9309	1.8591	1.77107	2.18293	1.75347	1.74309	1.954	A	A	A	A	A	A	A	A	A	Mus musculus 12 days embryo spinal ganglion cDNA, RIKEN full-length enriched library, clone:D130043H15 product:forkhead box P2, full insert sequence. [AK164319]	Foxp2	114142		forkhead box P2	chr6	15147188	15147247	+	mRNA			GO:0005515|GO:0007389|GO:0003700|GO:0021987|GO:0030324|GO:0005634|GO:0009790|GO:0009791|GO:0046872|GO:0042803|GO:0005737|GO:0060501|GO:0048745|GO:0043010|GO:0050679|GO:0006355|GO:0048286|GO:0046982|GO:0008301|GO:0002053|GO:0021549|GO:0000122|GO:0003677|GO:0006351|GO:0043565|GO:0007519|GO:0003682|GO:0042297|GO:0045892|GO:0040007|GO:0060013|GO:0021757|GO:0021758				GGAGACTGTATTCATAGTAAATTGAGCATGTTGTTTTAAGCTAACAGATGCTGAGAGTTT	Agilent mouse V1
A_55_P2060991	0.0125608	1.39212	down	0.0104794	1.56759	down	0.193187	1.12605	down	6.16923	5.88062	5.85049	5.43225	5.4599	5.57634	5.46937	5.35694	5.12837	P	P	P	P	P	P	P	P	P	Mus musculus cDNA sequence BC005764 (BC005764), transcript variant 1, mRNA [NM_181681]	BC005764	216152	ENSMUST00000166057	cDNA sequence BC005764	chr10	79327527	79327586	-	mRNA			GO:0005515|GO:0008150|GO:0016787|GO:0016020|GO:0016021|GO:0008195|GO:0005575|GO:0003824				TGATGGGGATTAGGGGAGCTGGGGGTGTCTACAGCCCCACCAATAAAAACTTATGCTATT	Agilent mouse V1
A_55_P2062213	0.132209	1.65847	up	0.235294	1.45876	up	0.451643	1.13691	down	3.63557	2.65716	3.79333	4.34844	4.1071	3.82009	3.81709	3.68303	4.22016	A	A	A	P	P	A	A	A	A	Mus musculus transmembrane protein 41a (Tmem41a), transcript variant 1, mRNA [NM_025693]	Tmem41a	66664	ENSMUST00000023562	transmembrane protein 41a	chr16	21934400	21934459	-	mRNA			GO:0008150|GO:0003674|GO:0016020|GO:0016021|GO:0005575				TGTAGTTATATGTCTTGATAGTTAGGCTGATTCAAACATGATTAAAGATGAACGGAAGCC	Agilent mouse V1
A_55_P2076876	0.134839	1.5357	down	0.00978087	2.02066	down	0.374674	1.31579	down	3.27001	3.30291	3.28291	2.12292	2.61124	3.26497	2.33555	1.86313	2.61267	A	A	A	A	A	A	A	A	A	Mus musculus arylacetamide deacetylase-like 3 (Aadacl3), mRNA [NM_001085503]	Aadacl3	230883	ENSMUST00000105749	arylacetamide deacetylase-like 3	chr4	144045626	144045685	-	mRNA			GO:0052689|GO:0008150|GO:0003674|GO:0016787|GO:0016020|GO:0008152|GO:0016021|GO:0005575				ATATGGAAGATGGCTTCCATGGAGTGCTTAGTGCCCTTGACTATGGATTATTGAGCTTCC	Agilent mouse V1
A_66_P120484	0.0251734	1.47358	up	0.020005	1.526	down	0.00366757	2.24869	down	6.89233	6.98165	6.68537	7.40868	7.64681	7.18186	5.96946	6.38996	6.37067	P	P	P	P	P	P	P	P	P	Mus musculus mbt domain containing 1 (Mbtd1), mRNA [NM_134012]	Mbtd1	103537	ENSMUST00000107853	mbt domain containing 1	chr11	93807668	93807727	+	mRNA			GO:0003674|GO:0006355|GO:0048706|GO:0008270|GO:0005634|GO:0046872|GO:0006351|GO:0016568				CTTGCAGTGTATGAGGAAAGCTAAAGCTGTTATCAACTTCTTATTCTGCGGATACTAACA	Agilent mouse V1
A_51_P439584	0.0348904	1.68824	up	0.905563	1.04263	up	0.262292	1.61922	down	2.63987	2.58164	2.58132	2.9376	3.36316	3.76862	1.93909	3.56028	2.48412	A	A	A	A	A	A	A	A	A	Mus musculus ras homolog gene family, member V (Rhov), mRNA [NM_145530]	Rhov	228543	ENSMUST00000037360	ras homolog gene family, member V	chr2	119095740	119095799	-	mRNA			GO:0005622|GO:0007165|GO:0016020|GO:0005886|GO:0000166|GO:0007264|GO:0005575|GO:0005525|GO:0046872|GO:0005768				AGTTCTTCTGCTTTGTGTGAGCAGCTATGGCAAGAGATAGGCGGGTGGCCTGAGACTTCT	Agilent mouse V1
A_55_P2119377	0.0797203	1.65006	down	0.0142666	2.1672	down	0.0942284	1.31341	down	2.89903	2.57914	3.46935	2.29987	2.52717	1.95294	1.75808	1.85207	1.98987	A	A	A	A	A	A	A	A	A	Mus musculus killer cell lectin-like receptor family I member 2 (Klri2), mRNA [NM_177155]	Klri2	320407	ENSMUST00000050385	killer cell lectin-like receptor family I member 2	chr6	129679136	129679195	-	mRNA			GO:0008150|GO:0003674|GO:0005887				AGTGAGCTTACTGTTTTGCAATTAAATCCCGTTTCTGTTCATGGCTCTTTGTTTTCTTCC	Agilent mouse V1
A_52_P232438	0.892896	1.01679	down	0.750768	1.03382	down	0.855713	1.01675	down	6.56539	6.43286	6.86496	6.4313	6.55925	6.80059	6.62799	6.45403	6.63724	P	P	P	P	P	P	P	P	P	Mus musculus olfactory receptor 1419 (Olfr1419), mRNA [NM_001011775]	Olfr1419	257938	ENSMUST00000087857	olfactory receptor 1419	chr19	11944914	11944973	-	mRNA			GO:0050911|GO:0007608|GO:0007165|GO:0004984|GO:0016020|GO:0007186|GO:0005886|GO:0004930|GO:0016021|GO:0004871|GO:0050896				ACACCTCCTCGTGGTTGTCCTGCAGTATGGATGTTGCACCCTCATCTACCTTCGCCCTAG	Agilent mouse V1
A_55_P2157236	0.553253	1.0591	down	0.790629	1.05524	up	0.595988	1.1176	up	4.46104	4.48765	4.71827	4.4242	4.66292	4.33134	4.14756	5.04091	4.71121	P	A	P	P	P	P	P	P	P	RIKEN cDNA 9330160F10 gene [Source:MGI Symbol;Acc:MGI:3693095] [ENSMUST00000101007]			ENSMUST00000101007		chr11	68873373	68873432	-	mRNA							CCCCGGACAGCGTCCGGACTGAGGGCGGCTTCGAGGGCGTTCGGGACGGCCTGCCGCTGA	Agilent mouse V1
A_66_P131931	0.992853	1.00262	up	0.240188	1.22902	down	0.431899	1.23224	down	1.98189	2.56776	1.92672	1.72349	2.82827	1.93592	1.75342	1.84558	1.98484	A	A	A	A	A	A	A	A	A	Mus musculus aurora kinase C (Aurkc), transcript variant 2, mRNA [NM_001080966]	Aurkc	20871	ENSMUST00000086248	aurora kinase C	chr7	6955217	6955537	+	mRNA			GO:0000793|GO:0005694|GO:0030496|GO:0005634|GO:0051233|GO:0005524|GO:0016310|GO:0005737|GO:0007049|GO:0007067|GO:0007126|GO:0004672|GO:0000166|GO:0016301|GO:0004674|GO:0006468|GO:0005856|GO:0016740|GO:0000775|GO:0051301|GO:0016772				GTGAGACATATAGACGCATCCGCCAGGTGGATTTTAAGTTTCCTTCATCAGTGCCTGCAG	Agilent mouse V1
A_55_P1998578	0.510235	1.14575	down	0.432586	1.16406	up	0.0746578	1.33372	up	12.5944	12.5757	11.8911	12.4176	12.1291	11.9256	12.4108	12.7506	12.5572	P	P	P	P	P	P	P	P	P	Mus musculus interferon induced transmembrane protein 2 (Ifitm2), mRNA [NM_030694]	Ifitm2	80876	ENSMUST00000081649	interferon induced transmembrane protein 2	chr7	148140881	148140940	-	mRNA			GO:0005886|GO:0035456|GO:0035455|GO:0005575|GO:0009615|GO:0009607|GO:0003674|GO:0051607|GO:0016020|GO:0046597|GO:0045087|GO:0016021|GO:0034341|GO:0002376|GO:0045071				ACCTCTGTGGTAGTCTTTCAGTCTTTTGCACAAAGAACACCCCATTCTGGATTCTAGCTG	Agilent mouse V1
A_52_P244956	0.539962	1.24978	down	0.696861	1.13099	down	0.781785	1.10504	up	3.85989	4.26191	3.24684	4.22622	3.10791	3.06949	3.37506	3.24467	4.21616	A	A	A	P	A	A	A	A	A	Mus musculus activation-induced cytidine deaminase (Aicda), mRNA [NM_009645]	Aicda	11628	ENSMUST00000043301	activation-induced cytidine deaminase	chr6	122512827	122512886	+	mRNA			GO:0005515|GO:0006397|GO:0016814|GO:0009972|GO:0045190|GO:0005634|GO:0016445|GO:0016446|GO:0003824|GO:0090310|GO:0046872|GO:0000178|GO:0005737|GO:0071222|GO:0016787|GO:0080111|GO:0004126|GO:0008270				ATTCTCAGGGGTATCAGTGACGGATTCTTCTATTCTTTCCCTCTAAGGCTCACTTTCAGG	Agilent mouse V1
A_55_P2192497	0.305314	1.2341	down	0.375252	1.19748	down	0.601481	1.03057	up	1.94528	2.58739	1.74598	1.732	1.75159	1.88469	1.73985	1.81405	1.94472	A	A	A	A	A	A	A	A	A	Mus musculus transmembrane protein 30C (Tmem30c), mRNA [NM_027651]	Tmem30c	71027	ENSMUST00000023434	transmembrane protein 30C	chr16	57270216	57270275	-	mRNA			GO:0008150|GO:0003674|GO:0016020|GO:0016021|GO:0005575				TCTAGATGACCCAGAGAACAATGCATTTCTCAATGAGGACTTCATTGTGTGGATGCGGAC	Agilent mouse V1
A_51_P371882	0.569516	1.22767	down	0.396886	1.4746	down	0.574603	1.20114	down	8.28521	7.85743	6.79856	7.04394	7.67643	7.33305	6.74328	7.87022	6.64672	P	P	P	P	P	P	P	P	P	Mus musculus coiled-coil domain containing 71 (Ccdc71), mRNA [NM_133744]	Ccdc71	72454	ENSMUST00000061209	coiled-coil domain containing 71	chr9	108366804	108366863	+	mRNA			GO:0008150|GO:0003674|GO:0005575				GGTGTTCTCATGGCTCAGTGCACTGTGACTTGTTCTTCAGATTGTATGTCCACGTTCATT	Agilent mouse V1
A_55_P2174704	0.308523	1.23347	down	0.360396	1.20527	down	0.678509	1.02339	up	1.93141	2.59261	1.75502	1.73703	1.74466	1.88922	1.73861	1.80304	1.92932	A	A	A	A	A	A	A	A	A	Mus musculus NUF2, NDC80 kinetochore complex component, homolog (S. cerevisiae) (Nuf2), mRNA [NM_023284]	Nuf2	66977	ENSMUST00000111368	NUF2, NDC80 kinetochore complex component, homolog (S. cerevisiae)	chr1	171428269	171428328	-	mRNA			GO:0003674|GO:0007067|GO:0007049|GO:0005694|GO:0000776|GO:0005634|GO:0008608|GO:0031262|GO:0000775|GO:0051301				CCCTACATATCTGATTGCTGTTGTTTAGGTAGAGAATTATGATGATCTCTGAAGACTTAT	Agilent mouse V1
A_55_P1985425	0.0426781	1.14444	down	0.199914	1.12068	down	0.763424	1.0212	up	6.30296	6.19489	6.09712	5.94645	6.01996	6.04463	5.90201	5.99596	6.20388	P	P	P	P	P	P	P	P	P	Mus musculus ubiquitin specific peptidase 27, X chromosome (Usp27x), mRNA [NM_019461]	Usp27x	54651	ENSMUST00000115744	ubiquitin specific peptidase 27, X chromosome	chrX	6952478	6952537	-	mRNA			GO:0006511|GO:0016787|GO:0006508|GO:0008233|GO:0008234|GO:0005575|GO:0046872				CGAGAAGGAGCCGAAGGATGAGAACCCAGCGCAGAGCGGTGTTGGCGGCAGCGGCGACGA	Agilent mouse V1
A_51_P452659	0.0395365	1.40524	down	0.313732	1.138	down	0.131133	1.23484	up	7.11894	6.81823	6.73685	6.22889	6.35539	6.61729	6.7686	6.86047	6.48547	P	P	P	P	P	P	P	P	P	Mus musculus scavenger receptor cysteine rich domain containing (5 domains) (Ssc5d), mRNA [NM_173008]	Ssc5d	269855	ENSMUST00000057612	scavenger receptor cysteine rich domain containing (5 domains)	chr7	4896016	4896075	+	mRNA			GO:0005515|GO:2000483|GO:2000482|GO:0050830|GO:0042494|GO:0050840|GO:0005576|GO:0006952|GO:0007275|GO:0005615|GO:0006898|GO:0005622|GO:0031012|GO:0050829|GO:0005737|GO:0016020|GO:0045087|GO:0043236|GO:0001968|GO:0002376|GO:0005044				ACTCAAGGGCCAACCCCTAATCACAACCCAGATCCTTTTGGGCCATGTGTGTCCCCATTA	Agilent mouse V1
A_55_P2166833	0.799399	1.05364	down	0.24893	1.28288	up	0.0790142	1.35169	up	4.22724	3.40664	3.73492	3.74624	3.45372	3.94271	4.15127	4.35434	3.94135	P	A	A	P	A	A	P	P	A	PREDICTED: Mus musculus membrane-spanning 4-domains, subfamily A, member 14 (Ms4a14), transcript variant X1, mRNA [XM_006527509]	Ms4a14	383435		membrane-spanning 4-domains, subfamily A, member 14	chr19	11375984	11376043	-	mRNA			GO:0008150|GO:0003674|GO:0005575				AACACCACTTCTTCCACATCATATCAAAGAGATCAACAGCAATCTGAAGATTCAGACTAA	Agilent mouse V1
A_55_P1968583	0.144212	1.7639	up	0.198281	1.59641	up	0.675712	1.10491	down	3.87114	3.2928	4.61738	4.40914	4.6201	5.20837	4.19789	4.91473	4.6932	A	A	P	P	P	P	P	P	P	predicted gene 10047 [Source:MGI Symbol;Acc:MGI:3642129] [ENSMUST00000069263]			ENSMUST00000069263		chr5	104884514	104884573	-	mRNA							GGCAGATTCTTCATGGAGTTGTGTTCTTGTTGGAGAGATTGTCCCCGTGAATATAAATAA	Agilent mouse V1
A_52_P70027	0.000958	2.8578	down	0.310024	1.16121	up	0.000256	3.31852	up	9.22894	9.33156	8.84037	7.55618	7.79403	7.50595	9.44936	9.46877	9.12964	P	P	P	P	P	P	P	P	P	cytochrome c oxidase assembly protein 16 [Source:MGI Symbol;Acc:MGI:1913522] [ENSMUST00000110340]	Cox16	66272	ENSMUST00000110340	cytochrome c oxidase assembly protein 16	chr12	82460078	82460137	-	mRNA			GO:0005739|GO:0008150|GO:0003674|GO:0031966|GO:0016020|GO:0016021				CACTTAGCTTTCAGAAATGGTAGAGAAGTTAGATGTCCAGTCTTACTTAGCGGTGACCAA	Agilent mouse V1
A_66_P123282	0.526802	1.09914	down	0.661415	1.0731	down	0.864458	1.02426	up	7.16291	6.71566	6.67256	6.94919	6.63089	6.56191	6.70682	6.5157	7.02324	P	P	P	P	P	P	P	P	P	Mus musculus zinc finger, DHHC domain containing 23 (Zdhhc23), mRNA [NM_001007460]	Zdhhc23	332175	ENSMUST00000165648	zinc finger, DHHC domain containing 23	chr16	43971572	43971631	-	mRNA			GO:0003674|GO:0018345|GO:0016746|GO:0016020|GO:0008270|GO:0016021|GO:0005575|GO:0072659|GO:0046872|GO:0016740				CCTTTCCATCTTCTTGCTCACTTCGGTTTACGGAATATCGCTGACCTTGAACACCATTTG	Agilent mouse V1
A_55_P2180866	0.295258	1.46824	up	0.772335	1.12366	up	0.258518	1.30666	down	10.0686	10.3303	11.5576	11.2302	11.1322	11.2563	10.635	11.3904	10.4357	P	P	P	P	P	P	P	P	P	Mus musculus TBC1 domain family, member 21 (Tbc1d21), mRNA [NM_028854]	Tbc1d21	74286	ENSMUST00000040217	TBC1 domain family, member 21	chr9	58207611	58207670	-	mRNA			GO:0008150|GO:0001669|GO:0003779|GO:0070062				AAGGAGTTCCTTCTCTAAGGACACTGACACTCACAATGGACACCTGCCCTCAATGGACTG	Agilent mouse V1
A_55_P1993468	0.533736	1.31011	up	0.770897	1.1318	up	0.524261	1.15754	down	9.44337	9.56999	11.0976	10.199	10.227	10.854	9.98167	10.644	10.0211	P	P	P	P	P	P	P	P	P	PREDICTED: Mus musculus kinesin-like protein KIF19-like (LOC101055939), mRNA [XM_006504777]	LOC101055939	101055939		kinesin-like protein KIF19-like	chr5	140968863	140968922	+	mRNA							AACACGCTCCAAGTGCCAGAGGTCAGCTTCACCTTCCCCAGCGCCATGTGGCAGAGCAAC	Agilent mouse V1
A_55_P1978541	0.378	1.20327	down	0.483626	1.16904	down	0.795556	1.02929	up	1.86482	2.72969	2.07755	1.86495	1.91104	2.09519	2.18808	1.74244	2.06559	A	A	A	A	A	A	A	A	A	predicted gene 15130 [Source:MGI Symbol;Acc:MGI:3705238] [ENSMUST00000132464]	Gm15130	623270	ENSMUST00000132464	predicted gene 15130	chr2	110974322	110974381	-	mRNA			GO:0008150|GO:0003674|GO:0005575				CCAGGATTATCCTGATAGCCGAGAAAATACTCTGTCATCTGTATGTAATGAATTATTTCA	Agilent mouse V1
A_55_P2035394	0.0643764	1.35638	up	0.0583136	1.63266	down	0.00978128	2.2145	down	2.86901	2.77908	2.40024	2.9301	3.24467	3.19282	1.75314	1.74284	2.43068	A	A	A	A	A	A	A	A	A	Mus musculus vomeronasal 2, receptor 12 (Vmn2r12), mRNA [NM_001104623]	Vmn2r12	627569	ENSMUST00000095922	vomeronasal 2, receptor 12	chr5	109514868	109514927	-	mRNA			GO:0008150|GO:0007165|GO:0003674|GO:0016020|GO:0007186|GO:0005886|GO:0004930|GO:0016021|GO:0005575|GO:0004871				AGTGCAGGCTTGCTAGGGTGCATCTTTCTCCCAAAATGTTGTGTTATCTTATTAGACTAG	Agilent mouse V1
A_51_P415905	0.0120647	1.7402	down	0.468075	1.15992	up	0.0231325	2.01849	up	4.69503	4.77131	5.06195	4.12705	4.24279	3.76069	4.66654	5.502	5.00183	P	A	P	P	P	A	P	P	P	Mus musculus polymerase (DNA directed), alpha 1 (Pola1), mRNA [NM_008892]	Pola1	18968	ENSMUST00000006856	polymerase (DNA directed), alpha 1	chrX	90550189	90550248	-	mRNA			GO:0005515|GO:0008408|GO:0090305|GO:0008283|GO:0005658|GO:0003887|GO:0005634|GO:0005635|GO:0006303|GO:0019985|GO:0046872|GO:0016363|GO:0000084|GO:0006273|GO:0005737|GO:0006271|GO:0003690|GO:0006272|GO:0000166|GO:0001882|GO:0006270|GO:0017076|GO:0000785|GO:0051539|GO:0051536|GO:0046982|GO:0003896|GO:0016779|GO:0003676|GO:0003677|GO:0006260|GO:0006261|GO:0006139|GO:0019103|GO:0003682|GO:0006269|GO:…				CATCAGTTCTTCAGAATAGTGTCTCTTTGAAGTGATAAACAATATTACAATATGGCAGCC	Agilent mouse V1
A_51_P477682	0.0490564	1.62519	down	0.0391606	1.67024	down	0.835902	1.02772	down	5.36092	4.62349	5.034	4.372	4.49285	4.05175	4.2695	4.47319	4.05557	P	A	P	P	P	A	P	P	A	Mus musculus protease, serine 12 neurotrypsin (motopsin) (Prss12), mRNA [NM_008939]	Prss12	19142	ENSMUST00000029603	protease, serine 12 neurotrypsin (motopsin)	chr3	123209409	123209468	+	mRNA			GO:0030424|GO:0004252|GO:0005886|GO:0045202|GO:0043083|GO:0005576|GO:0031410|GO:0003824|GO:0006887|GO:0030425|GO:0016020|GO:0016787|GO:0043195|GO:0006508|GO:0008236|GO:0008233|GO:0031638|GO:0005044				CTTTGTACCTTGGATAAAAAGTGTCACCAGTCTGTAACTTATGGAAAGCTCAAGAAAATA	Agilent mouse V1
A_55_P2136456	0.865128	1.08635	up	0.533238	1.44918	up	0.66837	1.33399	up	2.04444	2.63961	3.24921	1.71157	2.95367	3.62648	1.77184	3.82259	3.94455	A	A	A	A	A	A	A	A	A	Mus musculus RIKEN cDNA 4933417A18 gene (4933417A18Rik), mRNA [NM_025750]	4933417A18Rik	66761	ENSMUST00000160279	RIKEN cDNA 4933417A18 gene	chr13	35044940	35044999	+	mRNA			GO:0008150|GO:0003674|GO:0005575				CGGAAAGTCTATAAAACAGTTTACAAATTCCCTACAGAAATGGAAAGAGGAGAGCATTAA	Agilent mouse V1
A_55_P2150108	0.724508	1.1942	up	0.691426	1.1964	up	0.997086	1.00185	up	3.98989	2.61276	2.87255	3.57701	4.23864	2.42767	2.57829	4.03299	3.64003	A	A	A	A	P	A	A	A	A	Mus musculus phosphoglucomutase 2-like 1 (Pgm2l1), mRNA [NM_027629]	Pgm2l1	70974	ENSMUST00000054436	phosphoglucomutase 2-like 1	chr7	107427316	107427375	+	mRNA			GO:0047933|GO:0016310|GO:0016052|GO:0005975|GO:0004614|GO:0006006|GO:0016868|GO:0016853|GO:0016740|GO:0005829				TGTGTGGATTTCTGTGGTTTTAACCAAATGAAACGTTCTCAGTAATAAACAGGCCTCCTC	Agilent mouse V1
A_55_P2015989	0.0280231	1.40577	up	0.729435	1.0354	down	0.00414783	1.45554	down	9.37094	9.56991	9.13837	9.86798	9.9726	9.71273	9.20904	9.33406	9.38557	P	P	P	P	P	P	P	P	P	Mus musculus ribosomal protein L22 (Rpl22), transcript variant 3, mRNA [NM_001277114]	Rpl22	19934	ENSMUST00000103191	ribosomal protein L22	chr4	151706515	151706574	+	mRNA			GO:0005622|GO:0005737|GO:0003735|GO:0046632|GO:0030529|GO:0003723|GO:0005840|GO:0005634|GO:0022625|GO:0008201|GO:0006412|GO:0070062				GGAGGAAGACGAGGATTAGGACACATTGGTCTGCAATGTTTTGTATTAATTCATAAATAA	Agilent mouse V1
A_55_P2079079	0.257184	1.2397	down	0.551613	1.10598	down	0.296753	1.1209	up	7.43449	6.91201	6.74438	6.93569	6.64426	6.58095	7.01962	6.73279	6.90246	P	P	P	P	P	P	P	P	P	Mus musculus CD19 antigen (Cd19), mRNA [NM_009844]	Cd19	12478	ENSMUST00000032968	CD19 antigen	chr7	133552524	133552583	-	mRNA			GO:0050853|GO:0016020|GO:0016021|GO:0009897|GO:0070062				TGCATGTTCAAGCAAAGCTTCCTTTTGACCCTTTGCTTTCCCCAAATAAACCCAATTAGC	Agilent mouse V1
A_65_P15503	0.34379	1.17907	up	0.505708	1.20846	down	0.302026	1.42486	down	4.14229	4.12104	4.24279	4.32228	4.81947	4.07732	3.18855	4.0473	4.45076	A	A	P	P	P	A	A	A	P	Mus musculus mitogen-activated protein kinase kinase kinase 2 (Map3k2), mRNA [NM_011946]	Map3k2	26405	ENSMUST00000096575	mitogen-activated protein kinase kinase kinase 2	chr18	32396341	32396398	+	mRNA			GO:0005515|GO:0019901|GO:0005634|GO:0005524|GO:0046872|GO:0005829|GO:0016310|GO:0000186|GO:0005737|GO:0004672|GO:0000166|GO:0000165|GO:0004674|GO:0016301|GO:0006468|GO:0045893|GO:0004709|GO:0016740|GO:0016772				GTGGAATGGACATAAATGAATGGTAATTGGAGTGTTAATAAAAGCTGGTATTTATTCCCC	Agilent mouse V1
A_55_P2058953	0.00298623	1.66002	up	0.0160341	1.39614	up	0.0603728	1.18901	down	9.79574	10.123	9.98957	10.6633	10.8219	10.6168	10.3043	10.5136	10.5347	P	P	P	P	P	P	P	P	P	Mus musculus ribosomal protein L13A (Rpl13a), mRNA [NM_009438]	Rpl13a	22121	ENSMUST00000125074	ribosomal protein L13A	chr7	52381388	52381529	-	mRNA			GO:0017148|GO:0032844|GO:0003735|GO:0060425|GO:0015934|GO:0005634|GO:0003729|GO:0006412|GO:0006417|GO:0071346|GO:0030529|GO:0032496|GO:0005840|GO:0022625|GO:0048246				AAGGAAAAGTCCAAGATGCACTATCGGAAGAAGAAGCAGCTCTTGAGGTTACGGAAACAG	Agilent mouse V1
A_51_P143296	0.220066	1.71524	down	0.71657	1.15194	down	0.106942	1.489	up	2.96551	4.66918	3.8786	2.65047	3.16597	3.36164	3.837	3.27816	3.78594	A	A	A	A	A	A	A	A	A	Mus musculus myosin, heavy polypeptide 8, skeletal muscle, perinatal (Myh8), mRNA [NM_177369]	Myh8	17885	ENSMUST00000019625	myosin, heavy polypeptide 8, skeletal muscle, perinatal	chr11	67121925	67121984	+	mRNA			GO:0005515|GO:0030049|GO:0006200|GO:0003779|GO:0016459|GO:0005524|GO:0000146|GO:0003774|GO:0005737|GO:0032982|GO:0000166|GO:0003009|GO:0016887				CCAGGTCAACAAGCTGCGGGTGAAGAGCCGAGAGGTTCACACCAAAATCAGCGCAGAGTA	Agilent mouse V1
A_51_P122582	0.0233126	1.61696	down	0.193339	1.17742	down	0.0857399	1.37332	up	5.64166	5.75392	5.41594	5.24361	4.73317	4.75487	5.21244	5.30312	5.58908	P	P	P	P	P	P	P	P	P	Mus musculus diacylglycerol lipase, beta (Daglb), mRNA [NM_144915]	Daglb	231871	ENSMUST00000045593	diacylglycerol lipase, beta	chr5	144264931	144264990	+	mRNA			GO:0006629|GO:0019369|GO:0004806|GO:0005886|GO:0005765|GO:0046872|GO:0007405|GO:0016042|GO:0016020|GO:0016787|GO:0016021|GO:0042136|GO:0022008				CCCTCATGGATACATGAGCTAGCTGATCACTAACTCTTATGTATGCTTAATTCTCACATT	Agilent mouse V1
A_55_P2130249	0.890721	1.06563	up	0.726966	1.15593	up	0.839682	1.08475	up	4.50954	4.70641	3.26312	5.10424	3.96542	3.68452	3.92062	4.1791	5.00653	P	A	A	P	P	A	A	P	P	Mus musculus SH3-domain GRB2-like 2 (Sh3gl2), mRNA [NM_019535]	Sh3gl2	20404	ENSMUST00000107188	SH3-domain GRB2-like 2	chr4	85025254	85025313	+	mRNA			GO:0005515|GO:0005737|GO:0016020|GO:0005623|GO:0002090|GO:0048488|GO:0042802|GO:0008289|GO:0006897				GAAATTCGATGAGTCTAAAGAAATCGCCGAGTCGAGCATGTTCAACCTCTTGGAGATGGA	Agilent mouse V1
A_55_P2027037	0.862438	1.06142	up	0.781691	1.15573	down	0.635188	1.22671	down	1.97263	2.56117	3.47568	2.64607	3.07052	2.55087	3.56285	1.8403	1.97992	A	A	A	A	A	A	A	A	A	Mus musculus olfactory receptor 729 (Olfr729), mRNA [NM_146278]	Olfr729	258275	ENSMUST00000061020	olfactory receptor 729	chr14	50767576	50767635	-	mRNA			GO:0050911|GO:0007608|GO:0007165|GO:0004984|GO:0016020|GO:0007186|GO:0005886|GO:0004930|GO:0016021|GO:0004871|GO:0050896				TATCTCAGACCTCCCAAAGTAGCTGAAATGTCATTTGTAGCCAGAATTTCTCTTTATTGA	Agilent mouse V1
A_55_P2025225	0.240817	1.46887	up	0.335635	1.40004	up	0.763278	1.04916	down	10.6326	10.7947	11.8931	11.6662	11.528	11.7904	11.8499	11.1964	11.7306	P	P	P	P	P	P	P	P	P	Mus musculus guanine nucleotide binding protein, alpha z subunit (Gnaz), mRNA [NM_010311]	Gnaz	14687	ENSMUST00000159991	guanine nucleotide binding protein, alpha z subunit	chr10	74454041	74454100	+	mRNA			GO:0005886|GO:0005834|GO:0003924|GO:0031683|GO:0005525|GO:0007193|GO:0046872|GO:0043087|GO:0031234|GO:0005829|GO:0005085|GO:0006184|GO:0007165|GO:0019001|GO:0016020|GO:0000166|GO:0007186|GO:0031821|GO:0007188|GO:0004871				TCATCTGCCCGTCACACCAGCCCACGTTTGAGCATCCCTCGTTGTGACCATTCTGTTTGG	Agilent mouse V1
A_51_P224980	0.00935199	1.78404	up	0.482147	1.24046	down	0.0484364	2.21302	down	4.1406	4.2043	4.5125	5.00069	5.39219	4.96995	3.29226	4.62434	4.00817	A	A	P	P	P	P	A	P	A	Mus musculus cDNA sequence BC027231 (BC027231), mRNA [NM_145972]	BC027231	212547	ENSMUST00000147804	cDNA sequence BC027231	chr16	44736595	44736654	+	mRNA			GO:0045747|GO:0003674|GO:0045665|GO:0005634				TCTGAGTAATTTCATAAAATCTTACATATCTGAAGGTAAACAGAACAAGGCTGGAGTAGC	Agilent mouse V1
A_52_P671784	0.124633	1.3262	down	0.127082	1.31926	down	0.851785	1.00526	up	9.55299	9.35182	8.85521	8.77863	8.888	8.87151	8.88088	8.85722	8.82275	P	P	P	P	P	P	P	P	P	Mus musculus a disintegrin-like and metallopeptidase (reprolysin type) with thrombospondin type 1 motif, 10 (Adamts10), transcript variant 1, mRNA [NM_172619]	Adamts10	224697	ENSMUST00000173013	a disintegrin-like and metallopeptidase (reprolysin type) with thrombospondin type 1 motif, 10	chr17	33686520	33687435	+	mRNA			GO:0031012|GO:0016787|GO:0006508|GO:0005578|GO:0001527|GO:0008270|GO:0008233|GO:0005576|GO:0004222|GO:0046872|GO:0008237				CAGCGTGCCTGCAACACAGAACCATGTCCACCAGATTGGGTTGTAGGAAACTGGTCACGC	Agilent mouse V1
A_52_P156158	0.016806	2.4183	up	0.162753	1.3099	up	0.0234609	1.84617	down	5.42282	4.82538	4.72762	6.34025	6.63641	5.82114	5.51923	5.30699	5.31797	P	A	P	P	P	P	P	P	P	Mus musculus GrpE-like 1, mitochondrial (Grpel1), mRNA [NM_024478]	Grpel1	17713	ENSMUST00000031099	GrpE-like 1, mitochondrial	chr5	36815817	36815876	+	mRNA			GO:0005739|GO:0006457|GO:0005759|GO:0051087|GO:0051082|GO:0042803|GO:0000774				GAAGTCTCAGAATGGTTGACAGCAAACATGAAGAGGACTTTTAAGTTTGTATGGCATTAT	Agilent mouse V1
A_52_P374897	0.212039	1.28351	down	0.529756	1.15459	down	0.613008	1.11166	up	1.95748	2.56878	2.47479	2.26462	1.75862	1.89753	2.58848	1.82686	1.96358	A	A	A	A	A	A	A	A	A	Mus musculus arginase type II (Arg2), mRNA [NM_009705]	Arg2	11847	ENSMUST00000021550	arginase type II	chr12	80252972	80253031	+	mRNA			GO:0050998|GO:0019547|GO:0016813|GO:0006941|GO:0046872|GO:0005739|GO:0010963|GO:0016787|GO:0051001|GO:0045988|GO:0000050|GO:0006525|GO:0004053				CACAGGAACCCCTGTTGTAGGGGGATTAACCTACAGAGAAGGAGTGTATATTACTGAAGA	Agilent mouse V1
A_52_P500979	0.912232	1.10018	up	0.296699	2.01473	up	0.362325	1.83127	up	1.95652	4.77846	2.94971	4.78059	3.42187	1.89545	4.45908	4.34271	3.91465	A	A	A	P	A	A	P	P	A	Mus musculus proprotein convertase subtilisin/kexin type 1 (Pcsk1), mRNA [NM_013628]	Pcsk1	18548	ENSMUST00000022075	proprotein convertase subtilisin/kexin type 1	chr13	75269727	75269786	+	mRNA			GO:0005794|GO:0016787|GO:0016486|GO:0004252|GO:0004175|GO:0016485|GO:0043043|GO:0006508|GO:0008236|GO:0008233|GO:0031410|GO:0005615				TGCTGCAAGCTCTCATGGACATCCTAAATGAGGAGAATTAAAATAAGTGTGTTGCCTGAG	Agilent mouse V1
A_51_P440790	0.0193219	1.74722	down	0.664782	1.07347	down	0.0112517	1.62764	up	8.50157	8.61164	8.01084	7.45878	7.78017	7.46993	8.10645	8.49999	8.21078	P	P	P	P	P	P	P	P	P	Mus musculus dipeptidylpeptidase 7 (Dpp7), mRNA [NM_031843]	Dpp7	83768	ENSMUST00000028332	dipeptidylpeptidase 7	chr2	25207942	25208001	-	mRNA			GO:0016787|GO:0004177|GO:0006508|GO:0008236|GO:0008233|GO:0005576|GO:0031410|GO:0008239|GO:0005764|GO:0005829				AGACTAAAGCAACCAGCAATGCCACGGTGGCTTGGGCCTAAGAAGCAGCACCCTTCCAGA	Agilent mouse V1
A_55_P2000404	0.316545	1.40562	up	0.396805	1.32845	down	0.0910987	1.86731	down	1.9426	2.5823	3.04951	3.28057	2.44543	3.32204	1.73944	1.92097	2.68475	A	A	A	A	A	A	A	A	A	ETV6_MOUSE (P97360) Transcription factor ETV6 (ETS-related protein Tel1) (Tel) (ETS translocation variant 6), partial (46%) [TC1692153]					chr6	134197612	134197671	+	mRNA							ACGCTTTCAAGTACAAAATCACCATTCTACAAAAACCTCAGTCATTGCTGCTGAGAGCAG	Agilent mouse V1
A_51_P266579	0.351392	1.34585	up	0.537579	1.19951	up	0.734575	1.12199	down	1.9407	2.58311	1.83868	2.87402	2.89105	1.88297	1.80792	2.46007	2.88186	A	A	A	A	A	A	A	A	A	Mus musculus potassium channel tetramerisation domain containing 16 (Kctd16), mRNA [NM_026135]	Kctd16	383348	ENSMUST00000091927	potassium channel tetramerisation domain containing 16	chr18	40690672	40690731	+	mRNA			GO:0043235|GO:0042734|GO:0003674|GO:0030054|GO:0008277|GO:0016020|GO:0005886|GO:0045211|GO:0045202|GO:0051260				ATTTCTTGAAGATAAAAATTCCAGATCGCTTCCCTGAGCGAAAACATCCTTGGCAGTCTG	Agilent mouse V1
A_52_P379297	0.426777	1.14641	down	0.0455496	1.183	down	0.841099	1.03192	down	6.1097	5.89366	5.8639	6.01088	5.92157	5.34345	5.64587	5.75229	5.74177	P	P	P	P	P	P	P	P	P	Mus musculus zinc finger protein 738 (Zfp738), mRNA [NM_001001187]	Zfp738	408068	ENSMUST00000175821	zinc finger protein 738	chr13	67784376	67784435	-	mRNA			GO:0006355|GO:0003700|GO:0005575|GO:0046872				TTCAAACTTCACTCCTCAAATGTATGCAGTTGTCCTCAGCACTACATCTGGATTTCTGAC	Agilent mouse V1
A_66_P111258	0.564831	1.11684	down	0.0589011	1.3435	down	0.374712	1.20295	down	6.17382	6.44784	6.12918	6.05043	5.70718	6.51496	6.08049	5.67595	5.71641	P	P	P	P	P	P	P	P	P	Mus musculus complexin 4 (Cplx4), mRNA [NM_145493]	Cplx4	225644	ENSMUST00000025397	complexin 4	chr18	66116174	66116233	-	mRNA			GO:0019905|GO:0030054|GO:0016020|GO:0005886|GO:0000149|GO:0006836|GO:0006810|GO:0046928|GO:0045202|GO:0006887				CAGAAGGAGTCAAACAAAAGCATTTCCTTTCCAGCTTTCTTCCTTATCGAGCAGGTCCCA	Agilent mouse V1
A_51_P196726	0.152026	1.10497	up	0.97636	1.0057	down	0.588588	1.11127	down	5.39091	5.46474	5.25973	5.46566	5.45563	5.62611	5.60062	4.85744	5.6327	P	P	P	P	P	P	P	P	P	Mus musculus inter-alpha trypsin inhibitor, heavy chain 2 (Itih2), mRNA [NM_010582]	Itih2	16425	ENSMUST00000042290	inter-alpha trypsin inhibitor, heavy chain 2	chr2	10018826	10019537	-	mRNA			GO:0004867|GO:0010466|GO:0030212|GO:0072562|GO:0005576|GO:0030414|GO:0070062				AAACTCGAGGGTGCTCATCTCTGTGAAGAAAGAAAAATCTGTGACTCTCACCCTGAATAA	Agilent mouse V1
A_66_P137439	0.0735374	1.15619	up	0.707972	1.03379	down	0.0970579	1.19525	down	8.48059	8.26876	8.38959	8.48327	8.5875	8.6963	8.32409	8.15876	8.51228	P	P	P	P	P	P	P	P	P	START domain containing 9 [Source:MGI Symbol;Acc:MGI:3045258] [ENSMUST00000180041]			ENSMUST00000180041		chr2	120492109	120492256	+	mRNA							GCCTCTGTTGGGCTGACTCCGAGGATATGTGAGGGTCTCTTCATCAGGGAGGATGACTGT	Agilent mouse V1
A_55_P2056186	0.00853813	1.48172	up	0.386534	1.11836	down	0.0194969	1.65709	down	7.95535	7.80251	7.83844	8.55382	8.52775	8.21656	7.43011	7.98314	7.69892	P	P	P	P	P	P	P	P	P	Mus musculus SIVA1, apoptosis-inducing factor (Siva1), transcript variant 1, mRNA [NM_013929]	Siva1	30954	ENSMUST00000021728	SIVA1, apoptosis-inducing factor	chr12	113887275	113887334	+	mRNA			GO:0005164|GO:0006915|GO:0005634|GO:0032088|GO:0097191|GO:0009615|GO:0006924|GO:0046872|GO:0005175|GO:0005739|GO:0005737|GO:0001618|GO:0005654|GO:0008270				CACACTAAAGAGAGAGAAGGTGGCTTTTTATATGTTATGTTTTATACCCAGTAACAAGTG	Agilent mouse V1
A_55_P2089665	0.00658014	1.262	down	0.917447	1.0157	up	0.140918	1.28182	up	4.42334	4.24099	4.23929	4.00575	3.95838	3.93234	4.32292	3.98745	4.66069	P	A	P	P	P	A	P	A	P	Mus musculus mammary gland RCB-0526 Jyg-MC(A) cDNA, RIKEN full-length enriched library, clone:G830003D14 product:unclassifiable, full insert sequence. [AK144919]					chr2	152050397	152050455	-	mRNA							GGTACAATGTTTGCATAACGTGCCCTAAACTCTCAGATCAATTCAATAAATTGAACCTGA	Agilent mouse V1
A_55_P2011410	0.089677	1.24684	down	0.0807241	1.26535	down	0.896278	1.01484	down	7.63725	7.59799	7.33284	7.03324	7.18158	7.39842	7.21763	6.97701	7.35484	P	P	P	P	P	P	P	P	P	Mus musculus PDZ domain containing 1 (Pdzk1), transcript variant 1, mRNA [NM_021517]	Pdzk1	59020	ENSMUST00000058865	PDZ domain containing 1	chr3	96674286	96674345	+	mRNA			GO:0005515|GO:0005886|GO:0090314|GO:0031528|GO:0031526|GO:0005124|GO:0030165|GO:0032403|GO:0044070|GO:0005737|GO:0016324|GO:0016020|GO:0006810|GO:0045121|GO:0015879|GO:0034767|GO:0090002|GO:0070062				TTCCAAAGTGCAACTTTTCACTTCTGTTGATGAGACCTCTTCCTTCTGCAGGCTTGAGCA	Agilent mouse V1
A_55_P2102060	0.200469	1.4567	down	0.488426	1.33904	down	0.836017	1.08787	up	3.49182	2.6377	2.89022	2.90174	2.44624	2.04363	3.54666	2.27978	1.9297	A	A	A	A	A	A	A	A	A	Mus musculus glutathione S-transferase, mu 3 (Gstm3), mRNA [NM_010359]	Gstm3	14864	ENSMUST00000004136	glutathione S-transferase, mu 3	chr3	107766615	107766674	-	mRNA			GO:0071407|GO:0005737|GO:0008152|GO:0004364|GO:0035690|GO:0042803|GO:0016740				TCATGTACAATAAAGCCTGAAACACACTTGAAACACAATAAACACTGAACACTTGCTGTG	Agilent mouse V1
A_55_P1979090	0.108874	1.47523	down	0.438083	1.20008	up	0.0351177	1.77039	up	5.22412	4.51851	4.60544	4.47686	4.25648	3.9319	5.11132	4.65346	5.37267	P	A	P	P	P	A	P	P	P	Mus musculus ubiquitin-like domain containing CTD phosphatase 1 (Ublcp1), mRNA [NM_024475]	Ublcp1	79560	ENSMUST00000129054	ubiquitin-like domain containing CTD phosphatase 1	chr11	44268095	44268154	-	mRNA			GO:0008150|GO:0003674|GO:0016787|GO:0005730|GO:0005634|GO:0004721				GCTCCTTTTAAATGAACAGGTGTACATTGTTCTTATGGGACTATTTCAGTGGTGTAAATA	Agilent mouse V1
A_55_P1993728	0.157896	1.15883	up	0.769434	1.0248	down	0.0267202	1.18756	down	8.02047	8.08984	8.36746	8.29289	8.3295	8.49339	8.06078	8.19241	8.11857	P	P	P	P	P	P	P	P	P	Mus musculus transmembrane protein 116 (Tmem116), transcript variant 1, mRNA [NM_001161627]	Tmem116	77462	ENSMUST00000150805	transmembrane protein 116	chr5	121945124	121945183	+	mRNA			GO:0008150|GO:0003674|GO:0016020|GO:0016021|GO:0005575				AGAAGAGAATTTATAGTAGAAGCCCAAACCTACTGGAGTCTCCTCTTGCCCTTGCTTCCA	Agilent mouse V1
A_55_P2177633	0.451486	1.17106	down	0.643575	1.20081	up	0.355037	1.40621	up	1.80965	2.62701	1.91045	1.84437	1.75435	2.06496	3.3024	1.89602	1.9407	A	A	A	A	A	A	A	A	A	zinc finger, FYVE domain containing 28 [Source:MGI Symbol;Acc:MGI:2684992] [ENSMUST00000094868]	Zfyve28	231125	ENSMUST00000094868	zinc finger, FYVE domain containing 28	chr5	34537523	34537582	-	mRNA			GO:0005737|GO:0016020|GO:0031901|GO:0007175|GO:0042059|GO:0032266|GO:0046872|GO:0005829|GO:0005768				GTAATTCAAAACCATTTCCATAAATCTATTTAAGGATTGCACACGCTCTGGCGTCTTCTA	Agilent mouse V1
A_51_P334174	0.941414	1.0167	down	0.310664	1.24279	down	0.162932	1.22238	down	1.81653	2.6486	1.91602	1.84886	2.38844	2.07216	1.7525	1.74362	1.94427	A	A	A	A	A	A	A	A	A	Mus musculus rhodopsin (Rho), mRNA [NM_145383]	Rho	212541	ENSMUST00000032471	rhodopsin	chr6	115888515	115888574	+	mRNA			GO:0005515|GO:0060041|GO:0005886|GO:0042622|GO:0016918|GO:0071482|GO:0046872|GO:0018298|GO:0009881|GO:0005911|GO:0009416|GO:0004871|GO:0016056|GO:0005794|GO:0004930|GO:0030507|GO:0009585|GO:0007165|GO:0001917|GO:0009583|GO:0007186|GO:0016020|GO:0030867|GO:0006468|GO:0016021|GO:0007602|GO:0007601|GO:0050953|GO:0050896|GO:0060342|GO:0001750				ACTCTGGTATTCTAGACCTTGGCTCAGAGCTGCCTTTACTAGGATACTGTCACTTAGCAA	Agilent mouse V1
A_55_P2013858	0.485248	1.29835	up	0.583346	1.20771	up	0.877678	1.07505	down	2.96569	3.42503	3.39574	4.04863	2.70637	4.1615	3.80364	4.11111	2.68854	A	A	A	P	A	A	A	P	A	Mus musculus acyl-Coenzyme A dehydrogenase family, member 8 (Acad8), mRNA [NM_025862]	Acad8	66948	ENSMUST00000060513	acyl-Coenzyme A dehydrogenase family, member 8	chr9	26781825	26781884	-	mRNA			GO:0005739|GO:0050660|GO:0008152|GO:0016491|GO:0009083|GO:0003995|GO:0016627|GO:0055114				TGTGGCAGGGGAGGTGATTGTTGAAAATAGAATATGACAAACTTATTCTAAAAGTATGGA	Agilent mouse V1
A_55_P2010396	1.55e-05	13.0286	up	0.0152761	1.44739	up	5.7e-05	9.00148	down	8.18892	8.18572	7.99657	12.0461	11.8538	11.5821	8.62795	8.86896	8.47464	P	P	P	P	P	P	P	P	P	Mus musculus phosphodiesterase 4D, cAMP specific (Pde4d), mRNA [NM_011056]	Pde4d	238871	ENSMUST00000177907	phosphodiesterase 4D, cAMP specific	chr13	110741493	110741552	+	mRNA			GO:0005515|GO:0005886|GO:0003824|GO:0050900|GO:0046872|GO:0006939|GO:0005737|GO:0035264|GO:0010880|GO:0033137|GO:0060314|GO:0051117|GO:0005856|GO:0045822|GO:0086004|GO:0006198|GO:0008081|GO:0004114|GO:0007568|GO:0030593|GO:0034704|GO:0005891|GO:0044325|GO:0007165|GO:0071222|GO:0071872|GO:0002027|GO:0016020|GO:0016787				GCGGAAGAGGAAAGCCAGCCTGAAACTTGCGTCCCAGATGACTGCTGTCCTGATACGTAA	Agilent mouse V1
A_55_P2081398	0.30497	1.31133	up	0.30017	1.26513	up	0.793369	1.03652	down	5.22986	5.10622	6.00419	5.48195	6.0261	6.00531	5.81252	5.85561	5.69001	P	A	P	P	P	P	P	P	P	Mus musculus 3 days neonate thymus cDNA, RIKEN full-length enriched library, clone:A630006J12 product:unclassifiable, full insert sequence. [AK041390]					chr14	50683840	50683899	+	mRNA							CAGCCAGTTAGAGATGGTTTCCCCTCTTTAAAGGTATGCCACTATATAAATTATATTGTA	Agilent mouse V1
A_55_P2158006	0.273875	2.04976	up	0.781171	1.18945	up	0.0197726	1.72328	down	4.4555	2.74895	5.55627	5.23265	5.33169	5.30274	4.89204	4.18647	4.4331	P	A	P	P	P	P	P	P	P	Mus musculus clone NIA:C0346F04 unknown mRNA. [AY512933]	Gm14243	100126880		predicted gene 14243	chr2	161042041	161042100	+	mRNA							GGGCAAAACGGTGTGGGTGTGAGTAGGACTCTGGTCTCTCAGCAACCTAAGATGAAATAG	Agilent mouse V1
A_55_P2015044	0.227461	1.14817	down	0.927048	1.00993	up	0.0803303	1.15957	up	10.0826	9.86406	9.64061	9.73483	9.70501	9.54944	9.8494	9.76883	10.0118	P	P	P	P	P	P	P	P	P	Mus musculus anterior pharynx defective 1a homolog (C. elegans) (Aph1a), transcript variant 2, mRNA [NM_146134]	Aph1a	226548	ENSMUST00000056710	anterior pharynx defective 1a homolog (C. elegans)	chr3	95700163	95700222	+	mRNA			GO:0042987|GO:0001656|GO:0005515|GO:0005794|GO:0007220|GO:0031293|GO:0005783|GO:0043085|GO:0004175|GO:0007219|GO:0016020|GO:0016485|GO:0005887|GO:0006508|GO:0008233|GO:0006509|GO:0016021				TTCCTGAACCCCTGGTATGAGGCTAGCCTGCTGCCCATCTATGCAGTCACCGTTTCCATG	Agilent mouse V1
A_66_P105368	0.112595	1.42835	up	0.490791	1.14278	down	0.0310243	1.63229	down	4.55699	5.2422	5.02937	5.38207	5.75155	5.23798	4.44711	4.94401	4.8598	P	P	P	P	P	P	P	P	P	Mus musculus predicted gene 15319 (Gm15319), mRNA [NM_001177408]	Gm15319	100040599	ENSMUST00000178524	predicted gene 15319	chr8	19951728	19952506	-	mRNA			GO:0008150|GO:0003674|GO:0005575				AAACTGAGTACTGGATCGTCAGCTCAGAGAACTGAAGTGAAGCATGTCAGGTTCAATGAA	Agilent mouse V1
A_55_P2181348	0.355303	1.25155	up	0.0905407	1.27559	up	0.929134	1.01921	up	10.0091	9.99456	10.4098	10.1804	10.1857	11.0186	10.5834	10.3286	10.555	P	P	P	P	P	P	P	P	P	BY742470 RIKEN full-length enriched, adult retina Mus musculus cDNA clone A930104C15 5'. [BY742470]					chr13	31712285	31712344	+	mRNA							TCGCGGGGCCCAGCGCCCCGCCGAGATCGCTGCCCTCCTAGATATTTATTTATTTATTTG	Agilent mouse V1
A_51_P205278	0.132458	1.39799	up	0.0853591	1.25134	up	0.495222	1.1172	down	6.5253	6.47368	6.07514	6.78563	7.23555	6.503	6.67796	6.68031	6.68626	P	P	P	P	P	P	P	P	P	Mus musculus transmembrane protein 161B (Tmem161b), transcript variant 1, mRNA [NM_175187]	Tmem161b	72745	ENSMUST00000057495	transmembrane protein 161B	chr13	84435050	84435109	+	mRNA			GO:0008150|GO:0003674|GO:0016020|GO:0016021|GO:0005575				CCTATTGTCTACAAGTACTGTTACTTGAGAGTAGCAGGAATATTCTTTTAAAGTGAATGC	Agilent mouse V1
A_55_P2171493	0.00369581	1.8331	up	0.0934202	1.48131	down	0.0056047	2.71538	down	6.50819	6.7143	6.40107	7.2156	7.43354	7.59728	5.49144	6.23308	6.19844	P	P	P	P	P	P	P	P	P	Mus musculus cDNA sequence BC030867 (BC030867), mRNA [NM_153544]	BC030867	217216	ENSMUST00000133930	cDNA sequence BC030867	chr11	102126433	102126492	+	mRNA			GO:0008150|GO:0003674|GO:0005575				CCAGGGTGACTGTGAGGTGCAGGCTGCTGTACCTGGTTCTGAAATAAAGCGTCCCTTCCT	Agilent mouse V1
A_51_P142896	0.117472	1.82873	down	0.659765	1.16434	down	0.090261	1.57061	up	11.3774	11.6978	10.3709	10.6118	10.2186	10.0032	11.1114	11.2086	10.4675	P	P	P	P	P	P	P	P	P	Mus musculus CD59a antigen (Cd59a), transcript variant 2, mRNA [NM_007652]	Cd59a	12509	ENSMUST00000168176	CD59a antigen	chr2	103954688	103954747	+	mRNA			GO:0045916|GO:0030948|GO:0016020|GO:0005886|GO:0001848|GO:0001971|GO:0016525|GO:0090272|GO:0005576|GO:0031225|GO:0009897|GO:0001775				AGTGAGTGGGCCAGGAGGATTCTCTTTACCACTCTGACACGCTCAAAATGCTTTCATAAT	Agilent mouse V1
A_51_P111932	0.494645	1.10664	up	0.242697	1.16377	up	0.664024	1.05162	up	9.97304	10.2	9.71409	10.2495	10.2375	9.83859	10.11	10.3337	10.0998	P	P	P	P	P	P	P	P	P	Mus musculus torsin A interacting protein 2 (Tor1aip2), transcript variant 2, mRNA [NM_022329]	Tor1aip2	240832	ENSMUST00000111754	torsin A interacting protein 2	chr1	157898874	157898933	+	mRNA			GO:0005515|GO:0016020|GO:0005783|GO:0051117|GO:0005634|GO:0032781|GO:0016021|GO:0007029|GO:0001671				GCACTCCAGTGTTGTTGAACTGACAAGTTGCTAAAGGAAACTGTAACTGGACTGACTGTT	Agilent mouse V1
A_52_P324986	0.489188	1.15995	up	0.967579	1.01074	down	0.400469	1.1724	down	3.36639	2.99188	2.43451	3.27864	3.01302	3.14329	2.98441	3.27806	2.48407	A	A	A	A	A	A	A	A	A	Mus musculus signal recognition particle receptor, B subunit (Srprb), mRNA [NM_009275]	Srprb	20818	ENSMUST00000035157	signal recognition particle receptor, B subunit	chr9	103090729	103090788	-	mRNA			GO:0005622|GO:0005881|GO:0005737|GO:0016020|GO:0000166|GO:0007264|GO:0005783|GO:0016021|GO:0005525|GO:0031625				TAAAGTGATTTTACTTAGTGGGAGAATCAGTACATCAAAAAAGTGACAAGGATGGAGAGC	Agilent mouse V1
A_51_P202745	0.982489	1.00396	down	0.816337	1.03948	down	0.729767	1.03538	down	7.45022	7.36945	6.77047	7.2509	7.35604	6.96611	7.01902	7.14577	7.25778	P	P	P	P	P	P	P	P	P	Mus musculus zinc finger CCCH type containing 13 (Zc3h13), mRNA [NM_026083]	Zc3h13	67302	ENSMUST00000022577	zinc finger CCCH type containing 13	chr14	75730024	75730083	+	mRNA			GO:0008150|GO:0005575|GO:0046872				GCAAGAACTCAAAGAGAAGCTTTCTTGTGGCGACAGGCAAAGGGAGCAGGCCGAAAGCGT	Agilent mouse V1
A_55_P2099840	0.820245	1.09095	up	0.0279573	3.1387	up	0.0016262	2.87704	up	1.96099	3.53293	3.24415	3.23411	2.66662	3.21407	4.70219	4.54958	4.43679	A	A	A	A	A	A	P	P	P	predicted gene 10642 [Source:MGI Symbol;Acc:MGI:3704338] [ENSMUST00000098589]			ENSMUST00000098589		chr9	70505608	70505667	+	mRNA							ACGCCCCAGGCGAGAGGGTAAATTTGGTCCAATAATAATAAATCAGTTTGCGTTTGAAGC	Agilent mouse V1
A_55_P2002819	0.354648	1.23105	down	0.298663	1.15356	down	0.764969	1.06718	up	7.36557	7.35592	7.01792	7.26019	7.1554	6.42414	6.87287	7.2951	6.95317	P	P	P	P	P	P	P	P	P	Mus musculus RAB GTPase activating protein 1-like (Rabgap1l), transcript variant 1, mRNA [NM_013862]	Rabgap1l	29809	ENSMUST00000028049	RAB GTPase activating protein 1-like	chr1	162187336	162187395	-	mRNA			GO:0032880|GO:0035855|GO:0032313|GO:0017137|GO:0005794|GO:0032851|GO:0005634|GO:0005769|GO:0005097|GO:0005096				TGTATATTTATAGGTAACTCCAGCTGTTGAATTTATACTGGGAATCTTCATGAGAAGCTG	Agilent mouse V1
A_51_P203955	0.0196512	1.96027	down	0.817511	1.08992	up	0.112849	2.13655	up	11.3104	11.1126	11.5233	10.5166	10.6256	9.89098	10.9186	10.9812	12.4191	P	P	P	P	P	P	P	P	P	Mus musculus guanylate binding protein 2 (Gbp2), mRNA [NM_010260]	Gbp2	14469	ENSMUST00000165774	guanylate binding protein 2	chr3	142300719	142300778	+	mRNA			GO:0005794|GO:0035458|GO:0050830|GO:0020005|GO:0003924|GO:0042832|GO:0005634|GO:0031410|GO:0005525|GO:0006184|GO:0005737|GO:0044406|GO:0071222|GO:0071346|GO:0000166|GO:0016020				GTTTCTCCTGTATAATCTTAAGTGTTCCTCTTTCCTACAGATAGCTTCTGTAATCACAGA	Agilent mouse V1
A_51_P482121	0.571258	1.31033	up	0.521103	1.39921	up	0.820121	1.06783	up	3.24129	2.57752	4.62113	3.79352	3.57477	4.24142	3.9596	4.5509	3.38327	A	A	P	P	A	P	P	P	A	Mus musculus endothelin 2 (Edn2), mRNA [NM_007902]	Edn2	13615	ENSMUST00000030384	endothelin 2	chr4	119839682	119839741	+	mRNA			GO:0008284|GO:0001659|GO:0019722|GO:0019221|GO:0007204|GO:0005615|GO:0007205|GO:0019229|GO:0005622|GO:0046888|GO:0050880|GO:0001516|GO:0045987|GO:0042310|GO:0046887|GO:0003100|GO:0014824|GO:0014826|GO:0048286|GO:0048016|GO:0030593|GO:0005576|GO:0001543|GO:0060585|GO:0002690|GO:0097009|GO:0005179|GO:0042116|GO:0008217|GO:0048246|GO:0010460				AGGACACAATTACCTAAGCCACACCTGGAGACTGAACAGTCATCCTAATGACTGACATCA	Agilent mouse V1
A_52_P366572	0.399576	1.10898	up	0.885184	1.01135	up	0.41324	1.09654	down	8.72176	8.74535	8.47399	8.81263	9.01725	8.55893	8.60619	8.7844	8.59936	P	P	P	P	P	P	P	P	P	Mus musculus SLAIN motif family, member 2 (Slain2), transcript variant 1, mRNA [NM_153567]	Slain2	75991	ENSMUST00000144843	SLAIN motif family, member 2	chr5	73367239	73367298	+	mRNA			GO:0003674|GO:0031116|GO:0005813|GO:0005737|GO:0007020|GO:0031113|GO:0015630|GO:0035371|GO:0031122|GO:0005634|GO:0005856				ATTGCCAGCTCCTAAAAGTTATGGTAGCATGAAAGATGACAGTTGGAAAGACGGCTGTTA	Agilent mouse V1
A_51_P472901	0.00247412	4.01795	up	0.714554	1.05717	up	0.00386538	3.80067	down	13.215	13.033	12.8164	15.4171	15.1642	14.5023	12.7655	13.2941	13.2453	P	P	P	P	P	P	P	P	P	Mus musculus solute carrier family 3 (activators of dibasic and neutral amino acid transport), member 2 (Slc3a2), transcript variant 2, mRNA [NM_008577]	Slc3a2	17254	ENSMUST00000170157	solute carrier family 3 (activators of dibasic and neutral amino acid transport), member 2	chr19	8782189	8782248	-	mRNA			GO:0003725|GO:0005515|GO:0030054|GO:0005886|GO:0043169|GO:0005975|GO:0006865|GO:0005634|GO:0003824|GO:0003333|GO:0015804|GO:0005737|GO:0016020|GO:0006810|GO:0015175|GO:0016021|GO:0060356|GO:0043330|GO:0070062				GAGGGCTTGCTGTTACAGTTCCCCTTTGTGGCCTGATCCTTCCTATGCAGAACCTACCAC	Agilent mouse V1
A_55_P2130144	0.425902	1.20358	up	0.399828	1.28327	up	0.778084	1.06621	up	3.50505	2.58169	3.11087	3.60451	3.13808	3.25701	2.94418	3.44334	3.88955	A	A	A	A	A	A	A	A	A	Mus musculus leucine rich repeat and Ig domain containing 1 (Lingo1), mRNA [NM_181074]	Lingo1	235402	ENSMUST00000053568	leucine rich repeat and Ig domain containing 1	chr9	56466922	56466981	-	mRNA			GO:0005622|GO:0005515|GO:0005154|GO:0016020|GO:0005886|GO:0048715|GO:0043491|GO:0021954|GO:0016021|GO:0031175				AACTTGGGTTTCAATAATTAATGGATTTTTATGAAAACTTGAAATAATAAAAAGAAAAAA	Agilent mouse V1
A_66_P116597	0.889347	1.06739	down	0.683476	1.1862	down	0.813728	1.11131	down	3.47145	2.58211	2.03128	2.67339	1.74184	3.38737	2.4595	1.79708	3.08924	A	A	A	A	A	A	A	A	A	Mus musculus adult male testis cDNA, RIKEN full-length enriched library, clone:4930473D10 product:unclassifiable, full insert sequence. [AK019644]	4930473D10Rik	78012		RIKEN cDNA 4930473D10 gene	chr10	114194874	114221804	+	mRNA			GO:0008150|GO:0003674|GO:0005575				GAAAACTAACTACCGCTAGATGAGTCACCTCAAGGTGCAGTGCCTGAATTGTGCTCCCAG	Agilent mouse V1
A_52_P458647	0.632705	1.10809	up	0.109559	1.49031	down	0.00538097	1.65141	down	6.95211	6.87304	6.11184	6.99096	6.74055	6.64972	5.94125	6.22691	6.04197	P	P	P	P	P	P	P	P	P	RIKEN cDNA C330006D17 gene [Source:MGI Symbol;Acc:MGI:1924866] [ENSMUST00000054878]			ENSMUST00000054878		chr9	7836811	7836870	-	mRNA							CATAAGTCCTTGGGCTTGGACTTGTATAACAGTTTTGCTTTCTTTTCCTTTCGGTTTATT	Agilent mouse V1
A_51_P155345	0.121177	1.26102	down	0.611162	1.05419	up	0.0151065	1.32936	up	10.2071	10.2575	9.82087	9.80538	9.90732	9.56898	10.1574	10.1902	10.1663	P	P	P	P	P	P	P	P	P	Mus musculus charged multivesicular body protein 2A (Chmp2a), mRNA [NM_026885]	Chmp2a	68953	ENSMUST00000005711	charged multivesicular body protein 2A	chr7	13617889	13618024	-	mRNA			GO:0005515|GO:0005737|GO:0016020|GO:0019904|GO:0006810|GO:0015031|GO:0070062|GO:0045184|GO:0005829|GO:0005768				TGTTACTAAGGCCATGGGCACTATGAACAGACAGCTGAAATTACCCCAGATCCAGAAGAT	Agilent mouse V1
A_55_P1960826	0.981634	1.00439	up	0.0293889	2.69455	down	0.0171325	2.70638	down	3.10286	3.59513	3.94183	3.47475	3.45942	3.72461	1.74038	1.78229	2.82701	A	A	A	A	A	A	A	A	A	Mus musculus solute carrier family 16 (monocarboxylic acid transporters), member 13 (Slc16a13), mRNA [NM_172371]	Slc16a13	69309	ENSMUST00000060010	solute carrier family 16 (monocarboxylic acid transporters), member 13	chr11	70030354	70030413	-	mRNA			GO:0008150|GO:0003674|GO:0005794|GO:0016020|GO:0006810|GO:0016021|GO:0055085|GO:0015293				TCAGACTAAGTGGTTCACAACCACCTAGAATCCAGAGGATCCGATATCCTCTTCTGGTAT	Agilent mouse V1
A_52_P676076	0.0312127	1.52984	down	0.157932	1.26275	up	9.45e-05	1.93181	up	6.8275	6.8166	6.26271	6.06613	6.0274	5.97315	6.89332	6.94804	7.07517	P	P	P	P	P	P	P	P	P	Mus musculus ring-box 1 (Rbx1), mRNA [NM_019712]	Rbx1	56438	ENSMUST00000023036	ring-box 1	chr15	81306684	81306743	+	mRNA			GO:0005515|GO:0031461|GO:0006511|GO:0004842|GO:0016567|GO:0006513|GO:0030891|GO:0016874|GO:0000151|GO:0005634|GO:0031146|GO:0032403|GO:0046872|GO:0006974|GO:0005829|GO:0030163|GO:0005737|GO:0006281|GO:0005680|GO:0008190|GO:0008270|GO:0019005				TGCCACTACTTCAACTGTCTTCTGTTGTCAAGCAGAAAAAGATTGCAAAAATGTGAAACA	Agilent mouse V1
A_55_P1983828	0.107666	1.86508	up	0.203216	1.57942	up	0.146753	1.18086	down	4.67871	4.18121	3.23264	4.90982	4.77269	5.10775	4.50754	4.78718	4.77602	P	A	A	P	P	P	P	P	P	Mus musculus zinc finger and BTB domain containing 11 (Zbtb11), mRNA [NM_173026]	Zbtb11	271377	ENSMUST00000050248	zinc finger and BTB domain containing 11	chr16	56006296	56006355	+	mRNA			GO:0008150|GO:0003674|GO:0005634|GO:0046872				TATGCGGCAAAGAATTTTATGAAAAAGCTTTATTCAGAAGACATGTAAAGAAGGCCACCC	Agilent mouse V1
A_55_P1976033	0.140374	1.28811	up	0.517888	1.08724	up	0.0790327	1.18475	down	9.46043	9.5217	9.9981	9.92173	9.92173	10.2325	9.80516	9.77249	9.76459	P	P	P	P	P	P	P	P	P	Mus musculus cornichon homolog 2 (Drosophila) (Cnih2), mRNA [NM_009920]	Cnih2	12794	ENSMUST00000025805	cornichon homolog 2 (Drosophila)	chr19	5092882	5092941	-	mRNA			GO:0016247|GO:0030054|GO:0005886|GO:0005783|GO:2000311|GO:0035249|GO:0045202|GO:0014069|GO:0042995|GO:0030425|GO:0035556|GO:0043197|GO:0016020|GO:0043198|GO:0045211|GO:0032281|GO:0042391|GO:0051668|GO:0016021				TTGCCTGGAGGAGTCCAGCACCCCATCCCCTGACATTTGTGACAAAATATGAATAAACTA	Agilent mouse V1
A_51_P459489	0.173102	1.40252	down	0.00730698	1.79283	down	0.222819	1.27829	down	5.29986	4.7716	4.84625	4.18142	4.30451	4.9677	4.09492	4.11243	4.18362	P	A	P	P	P	P	P	P	A	Mus musculus transmembrane and coiled-coil domains 5 (Tmco5), mRNA [NM_026104]	Tmco5	67356	ENSMUST00000028834	transmembrane and coiled-coil domains 5	chr2	116712468	116712975	+	mRNA			GO:0008150|GO:0003674|GO:0016020|GO:0016021|GO:0005575				AATGGAAGACTATGTGTTTGTGTCTCAGCTCTGTGAAGATCAAGCTCTCTGCATAAAGAA	Agilent mouse V1
A_65_P10865	0.0338916	1.35644	down	0.397024	1.06183	up	0.0100858	1.4403	up	8.25124	8.34791	8.05851	7.91685	7.85869	7.56264	8.32247	8.2416	8.35323	P	P	P	P	P	P	P	P	P	Mus musculus Sec1 family domain containing 1 (Scfd1), mRNA [NM_029825]	Scfd1	76983	ENSMUST00000021335	Sec1 family domain containing 1	chr12	52540300	52543553	+	mRNA			GO:0019905|GO:0005801|GO:0005794|GO:0005886|GO:0060628|GO:0005783|GO:0006890|GO:0005798|GO:0006892|GO:0015031|GO:0006904|GO:0005737|GO:0047485|GO:0016020|GO:0006810|GO:0017119|GO:0016192				CTCATGGAGATGAAGTCAAACCCTGAAACTGATGATTATAGATATTTTGATCCCAAAATG	Agilent mouse V1
A_55_P2180839	0.4472	1.17851	down	0.305579	1.24934	down	0.502978	1.0601	down	1.82184	2.66291	1.92033	1.85245	1.76392	2.07784	1.75263	1.74279	1.94617	A	A	A	A	A	A	A	A	A	Mus musculus interleukin 13 (Il13), mRNA [NM_008355]	Il13	16163	ENSMUST00000020650	interleukin 13	chr11	53444828	53444887	-	mRNA			GO:0043032|GO:0030890|GO:0042526|GO:0005144|GO:0050714|GO:0005576|GO:0032723|GO:0048661|GO:0005125|GO:0005615|GO:0071635|GO:0005126|GO:0043270|GO:0005737|GO:0006955|GO:2000231|GO:0071345|GO:0002639|GO:0033861|GO:0010155|GO:0051281|GO:0001774|GO:0009897|GO:0035094				TCACTGAACAAACTTTTCATTGACTGTCAAACTAGAAACCGGAAATAAAGATGGTGACAG	Agilent mouse V1
A_52_P8227	0.000272	1.57214	down	0.0283068	1.14474	up	0.000201	1.79969	up	7.43919	7.4923	7.38118	6.70122	6.84851	6.80475	7.72297	7.61718	7.55757	P	P	P	P	P	P	P	P	P	Mus musculus lysophospholipase 1 (Lypla1), mRNA [NM_008866]	Lypla1	18777	ENSMUST00000027036	lysophospholipase 1	chr1	4836102	4836161	+	mRNA			GO:0006629|GO:0005739|GO:0002084|GO:0005737|GO:0016787|GO:0008474|GO:0004622|GO:0006631|GO:0042997|GO:0005829				CTGTAAAACACTTAAAGGGGAAGTAATATCTTGGCATATTTAGAAATACTTGTGACTGGC	Agilent mouse V1
A_66_P119983	0.145999	1.49577	up	0.255626	1.25273	up	0.327169	1.19401	down	5.10066	4.43324	5.17653	5.16354	5.38502	5.90453	5.35217	5.1258	5.20767	P	A	P	P	P	P	P	P	P	Mus musculus thrombopoietin (Thpo), transcript variant 1, mRNA [NM_009379]	Thpo	21832		thrombopoietin	chr16	20724532	20724591	-	mRNA			GO:0051897|GO:0038163|GO:0045654|GO:0005179|GO:0008283|GO:0005102|GO:0001934|GO:0030099|GO:0005576|GO:0070374|GO:0005615|GO:0005125				TGTGTGGCCACTCCAAACTTTATTGGAACCCTCCCAAATGAAGGCAGACTTATAGGACTT	Agilent mouse V1
A_51_P466970	0.0228589	1.83435	down	0.000632	1.92584	down	0.77658	1.04988	down	2.99851	2.69792	2.81716	1.70233	1.77005	2.41539	1.8318	1.86948	1.97584	A	A	A	A	A	A	A	A	A	Mus musculus olfactory receptor 1233 (Olfr1233), mRNA [NM_146972]	Olfr1233	258974	ENSMUST00000099784	olfactory receptor 1233	chr2	89179648	89179707	-	mRNA			GO:0050911|GO:0007608|GO:0007165|GO:0004984|GO:0016020|GO:0007186|GO:0005886|GO:0004930|GO:0016021|GO:0004871|GO:0050896				ACATATATGCGGCCAGTAACAACTTTTCATACAGATAAAGCCATAGCAGTGTTTTACACT	Agilent mouse V1
A_55_P2045002	0.321169	1.1357	up	0.108508	1.1934	up	0.542161	1.05081	up	8.12767	8.00344	7.71341	8.05264	8.00068	8.34194	8.23572	8.19306	8.18099	P	P	P	P	P	P	P	P	P	Mus musculus epidermal growth factor receptor pathway substrate 15-like 1 (Eps15l1), transcript variant 1, mRNA [NM_007944]	Eps15l1	13859	ENSMUST00000163643	epidermal growth factor receptor pathway substrate 15-like 1	chr8	74869913	74869972	-	mRNA			GO:0005515|GO:0005905|GO:0030132|GO:0016020|GO:0005886|GO:0005509|GO:0005634|GO:0046872|GO:0006897				AATAAAAAGGGGTTTGGGGACCCATTTAGTGGCAAAGATCCATTTGCCCCTTCCTCTTCA	Agilent mouse V1
A_55_P2059650	0.000559	3.01639	down	0.0689993	1.42926	up	0.000368	4.3112	up	9.125	9.05278	8.70798	7.27451	7.55605	7.27673	9.62297	9.65929	9.1493	P	P	P	P	P	P	P	P	P	Mus musculus ATP synthase mitochondrial F1 complex assembly factor 2 (Atpaf2), mRNA [NM_145427]	Atpaf2	246782	ENSMUST00000108721	ATP synthase mitochondrial F1 complex assembly factor 2	chr11	60214554	60214613	-	mRNA			GO:0005739|GO:0008150|GO:0003674|GO:0016607|GO:0043461				GGAGGAAGACAAGTGGTATAGGGACTTTCTCTTGACCCTGATTTTATTAAATATTTTTTC	Agilent mouse V1
A_55_P2249095	0.304545	1.24267	down	0.380961	1.19599	down	0.611974	1.03903	up	2.03256	2.61351	1.74796	1.71363	1.76961	1.97046	1.76877	1.86274	1.98791	A	A	A	A	A	A	A	A	A	Mus musculus 11 days embryo head cDNA, RIKEN full-length enriched library, clone:6230416H20 product:weakly similar to 2810428J06RIK PROTEIN [Mus musculus], full insert sequence. [AK031769]	9530020O07Rik	320589		RIKEN cDNA 9530020O07 gene	chr16	29809483	29809542	-	mRNA							GCATAACAGCCATGTCTGTTGCATTCACAGTGTATTAGGTATTTGAGAAATGATTTAAAG	Agilent mouse V1
A_52_P569897	0.301167	1.40023	up	0.179648	1.47346	up	0.770085	1.0523	up	3.59171	4.28475	4.76201	4.26226	4.79894	5.03425	4.77579	4.86666	4.67364	A	A	P	P	P	P	P	P	P	PREDICTED: Mus musculus expressed sequence BB114814 (BB114814), mRNA [XM_006508432]	BB114814	100043173		expressed sequence BB114814	chr7	138449228	138449287	+	mRNA			GO:0008150|GO:0003674|GO:0005575				ATGCTCCCGAGAAGAACGTGGCCCAGTTCAAGTTCAATGCCTTCAGCTTCCTCAAAAGCT	Agilent mouse V1
A_55_P2044627	0.522351	1.15222	up	0.570513	1.12553	down	0.0352443	1.29686	down	11.0979	11.1723	10.3236	11.0843	11.2474	10.8754	10.7671	10.7234	10.5915	P	P	P	P	P	P	P	P	P	Mus musculus ribonuclease, RNase A family, 10 (non-active) (Rnase10), transcript variant 1, mRNA [NM_029145]	Rnase10	75019	ENSMUST00000022424	ribonuclease, RNase A family, 10 (non-active)	chr14	51630373	51630432	+	mRNA			GO:0003382|GO:0022409|GO:0016892|GO:0080154|GO:0005576|GO:0005575|GO:0003676|GO:0007338|GO:0003674|GO:0072520|GO:0034113|GO:0007155|GO:0008584				TGGCTTTTCCTATATAAATGCAGTGTGCTGTGCTGACTATTAAACTTTGAGTCTTGATCA	Agilent mouse V1
A_66_P132834	0.316179	1.22256	down	0.400315	1.17825	down	0.615707	1.03761	up	2.00076	2.56742	1.74593	1.7199	1.76815	1.95635	1.76029	1.85489	1.98901	A	A	A	A	A	A	A	A	A	Mus musculus NOL1/NOP2/Sun domain family, member 7 (Nsun7), mRNA [NM_027602]	Nsun7	70918	ENSMUST00000031109	NOL1/NOP2/Sun domain family, member 7	chr5	66687124	66689091	+	mRNA			GO:0003723|GO:0008168|GO:0032259|GO:0016740				CATTTTTATTACCGCTTCATTGGATCAAAGAGATTCTGCTCTTCTTTAGGACTCTTCTAG	Agilent mouse V1
A_52_P515057	0.37511	1.19636	down	0.88746	1.03416	down	0.416725	1.15685	up	6.70874	6.59373	5.9337	6.32961	6.12551	6.00509	5.94493	6.51361	6.63226	P	P	P	P	P	P	P	P	P	Mus musculus solute carrier family 25 (mitochondrial carrier, phosphate carrier), member 24 (Slc25a24), mRNA [NM_172685]	Slc25a24	229731	ENSMUST00000029477	solute carrier family 25 (mitochondrial carrier, phosphate carrier), member 24	chr3	108971266	108971325	+	mRNA			GO:0015860|GO:0005509|GO:0005743|GO:0055085|GO:0046872|GO:0005739|GO:0005737|GO:0034220|GO:0016020|GO:0071277|GO:0006810|GO:0015867|GO:0034599|GO:0005347|GO:0016021|GO:0006839|GO:0010941				CATCTTGTATCTTTTTTGGGGAAAAAACCCTCCTATTGAACACAGCTTATTCTGATATTG	Agilent mouse V1
A_55_P2087539	0.183616	1.50511	up	0.0750585	1.76942	up	0.230628	1.17562	up	9.80992	9.88512	10.8543	10.5556	10.708	11.0553	11.0558	10.8613	11.102	P	P	P	P	P	P	P	P	P	Mus musculus colipase-like 2 (Clpsl2), mRNA [NM_001034871]	Clpsl2	328788	ENSMUST00000025061	colipase-like 2	chr17	28689407	28689466	+	mRNA			GO:0016042|GO:0008150|GO:0003674|GO:0007586|GO:0005576|GO:0005575|GO:0008047				TTGTCATTCTAAGGACCCCACATGTCCCCGCCGATGTCAAATGATATAGAGGATGACATA	Agilent mouse V1
A_55_P2084741	0.114795	1.44384	up	0.125627	1.36891	down	0.0149621	1.97649	down	4.90806	4.71839	4.29014	4.79171	5.39828	5.31633	4.00272	4.07808	4.4767	P	A	P	P	P	P	P	A	P	Mus musculus zinc finger with KRAB and SCAN domains 6 (Zkscan6), mRNA [NM_026107]	Zkscan6	52712	ENSMUST00000018491	zinc finger with KRAB and SCAN domains 6	chr11	65642681	65642740	+	mRNA			GO:0005622|GO:0006355|GO:0003700|GO:0006366|GO:0006357|GO:0000981|GO:0005634|GO:0003676|GO:0003677|GO:0046872|GO:0006351				GTGACAGAGTTCCTGTCTAACTGTCCTTTATTTGAAATAAACTGAGCTGAGTTGGTCTCT	Agilent mouse V1
A_52_P322421	0.0205317	2.01323	up	0.418054	1.13087	up	0.0130233	1.78025	down	7.88457	7.66007	8.31715	9.31829	8.90982	8.66221	8.15079	8.18682	8.05647	P	P	P	P	P	P	P	P	P	Mus musculus myelin protein zero-like 2 (Mpzl2), mRNA [NM_007962]	Mpzl2	14012	ENSMUST00000034600	myelin protein zero-like 2	chr9	44861985	44862044	+	mRNA			GO:0003674|GO:0033077|GO:0016337|GO:0016020|GO:0005886|GO:0016021|GO:0007155				TCATGGGATATCAGGTTCTTGTTCAGTGTCTCCTTCCTAAGAGTACTTTTGTACTGTAAC	Agilent mouse V1
A_52_P515036	0.025228	1.97827	down	0.11839	1.20276	down	0.0449618	1.64478	up	7.97309	8.15214	7.69302	6.54571	7.40473	6.91509	7.64847	7.67447	7.69627	P	P	P	P	P	P	P	P	P	Mus musculus HIV-1 tat interactive protein 2, homolog (human) (Htatip2), transcript variant 1, mRNA [NM_016865]	Htatip2	53415	ENSMUST00000085272	HIV-1 tat interactive protein 2, homolog (human)	chr7	57015066	57015125	+	mRNA			GO:0046022|GO:0051170|GO:0006915|GO:0045765|GO:0005634|GO:0007275|GO:0001525|GO:0005635|GO:0030154|GO:0005737|GO:0043068|GO:0046777|GO:0004674|GO:0016491|GO:0055114				TACTTTTAAAGGAAATCCTGGGACAGAACCTGTTTTCCAAAGTAACGCTCATTGGTCGGA	Agilent mouse V1
A_55_P1968738	0.921847	1.03631	down	0.374503	1.3037	up	0.279209	1.35104	up	1.95374	2.5577	3.22391	2.99796	2.6893	1.89371	2.74071	3.08959	3.05289	A	A	A	A	A	A	A	A	A	Mus musculus nuclear factor of kappa light polypeptide gene enhancer in B cells 1, p105 (Nfkb1), mRNA [NM_008689]	Nfkb1	18033	ENSMUST00000029812	nuclear factor of kappa light polypeptide gene enhancer in B cells 1, p105	chr3	135247621	135247680	-	mRNA			GO:0005515|GO:0003700|GO:0044212|GO:0090263|GO:0005634|GO:0001818|GO:0042803|GO:0048535|GO:0005829|GO:0005739|GO:0005737|GO:0003690|GO:0045944|GO:0031072|GO:1900127|GO:0006979|GO:0000975|GO:0000976|GO:0006355|GO:0043066|GO:0006915|GO:0000122|GO:0003677|GO:0006351|GO:0043565|GO:0007165|GO:0043234|GO:0045083|GO:0071222|GO:0050728|GO:0001071|GO:0045893|GO:0045892|GO:0010956				AAATGCTATTTACTTTTTTATTTTACTTTTATAATAAAAGTACAAGCACATTGTTGACCT	Agilent mouse V1
A_55_P2106569	0.127589	1.30749	up	0.589578	1.07226	down	0.0742899	1.40197	down	14.284	14.2205	13.8952	14.582	14.7641	14.214	13.7886	14.1769	14.1322	P	P	P	P	P	P	P	P	P	Mus musculus histone cluster 1, H4d (Hist1h4d), mRNA [NM_175654]	Hist1h4d	319156	ENSMUST00000102968	histone cluster 1, H4d	chr13	23673749	23673808	+	mRNA			GO:0045653|GO:0043234|GO:0006335|GO:0006336|GO:0005634|GO:0000228|GO:0070062				CCAGGGTCGCACCCTCTACGGATTCGGCGGCTAAACGTACTCATTTATTTTTCTTCACCC	Agilent mouse V1
A_55_P2045980	0.897609	1.03306	up	0.530715	1.13315	down	0.416773	1.17062	down	1.93887	2.56868	1.74619	1.91302	2.60255	1.87896	1.73875	2.03241	1.94157	A	A	A	A	A	A	A	A	A	Mus musculus adult male testis cDNA, RIKEN full-length enriched library, clone:4930527C19 product:hypothetical protein, full insert sequence. [AK132943]	Gm10867	100038729		predicted gene 10867	chr14	64608084	64608143	+	mRNA							TGGCAGTCATCCAGGGAGAGTTTTTTAGGACTAGAGGAGGCTGGGAAATCTGCTCCTTGA	Agilent mouse V1
A_51_P292490	0.388026	1.21026	down	0.0602569	1.54694	down	0.0782847	1.27819	down	7.26397	7.53577	6.71331	7.1704	6.86174	6.65495	6.51775	6.56916	6.53788	P	P	P	P	P	P	P	P	P	Mus musculus tau tubulin kinase 2 (Ttbk2), transcript variant 2, mRNA [NM_001024856]	Ttbk2	140810	ENSMUST00000085840	tau tubulin kinase 2	chr2	120558775	120558834	-	mRNA			GO:0018105|GO:0004674|GO:0005634|GO:0005615|GO:0005829				GCGAAATTGCTCTTTGAAGTTCTTTTCAATGTGTTACATTGTATCCTTTCTCCTTCAAGC	Agilent mouse V1
A_66_P124254	0.244048	1.34352	up	0.717953	1.09043	up	0.0244287	1.2321	down	4.85752	4.90652	5.8151	5.66363	5.59587	5.59769	5.17585	5.46185	5.31613	P	A	P	P	P	P	P	P	P	Mus musculus 4 days neonate male adipose cDNA, RIKEN full-length enriched library, clone:B430302L04 product:hypothetical protein, full insert sequence. [AK046653]	Gm9910	791371		predicted gene 9910	chr11	105806503	105806562	+	mRNA			GO:0008150|GO:0003674|GO:0005575				ATGGGCTTTTTAAGGTAAGCAACAGCTTCCTTGGTGGTGCAGGCAATAAATACATGCTTA	Agilent mouse V1
A_55_P2141405	0.529702	1.27892	down	0.337261	1.38631	down	0.765274	1.08397	down	3.13876	2.57598	1.75796	1.73873	2.78148	1.88773	2.33711	1.79903	1.92282	A	A	A	A	A	A	A	A	A	Mus musculus lymphocyte antigen 6 complex, locus G5C (Ly6g5c), mRNA [NM_148947]	Ly6g5c	114652	ENSMUST00000037849	lymphocyte antigen 6 complex, locus G5C	chr17	35248839	35248898	+	mRNA			GO:0008150|GO:0003674|GO:0005576|GO:0005575				CAGTGTTGCTTCCTGGATTTCTGCAACAATCCGGACAACAGAAAGAATAGCATGCACTAG	Agilent mouse V1
A_55_P2083794	0.333855	1.15447	down	0.0147519	1.91619	down	0.0347873	1.6598	down	5.63587	5.29204	5.21352	5.33452	5.28468	4.90052	4.49912	4.73562	4.09196	P	P	P	P	P	P	P	P	A	Mus musculus transmembrane protein 159 (Tmem159), mRNA [NM_145586]	Tmem159	233806	ENSMUST00000033210	transmembrane protein 159	chr7	127264432	127264491	+	mRNA			GO:0008150|GO:0003674|GO:0016020|GO:0016021|GO:0005575				GCAAACCAGAGCCTGTGCGATGATTTCCACTTCATTTACTGTGGTATTTTATTAAATATT	Agilent mouse V1
A_55_P2122334	0.00444307	1.56398	down	0.000907	1.48746	up	0.000553	2.32635	up	10.6512	10.6522	10.5582	9.91017	9.83109	10.1847	11.1017	11.1809	11.2975	P	P	P	P	P	P	P	P	P	Mus musculus nuclear factor I/C (Nfic), transcript variant 1, mRNA [NM_008688]	Nfic	18029	ENSMUST00000117966	nuclear factor I/C	chr10	80863698	80863757	-	mRNA			GO:0006355|GO:0003700|GO:0005730|GO:0005634|GO:0000122|GO:0003677|GO:0006351|GO:0005622|GO:0006260|GO:0003690|GO:0045944|GO:0042475|GO:0045892|GO:0001159				CCCAGGGTGACAGTCCCAGCCTGCATTTTTGGTGGAAAATTAGATGGAGTGAGAAGCCCC	Agilent mouse V1
A_66_P129622	0.675444	1.03407	up	0.233648	1.14515	down	0.0593943	1.18416	down	6.25011	6.55515	6.57648	6.507	6.47626	6.54347	6.18603	6.44726	6.16183	P	P	P	P	P	P	P	P	P	Mus musculus pleckstrin homology-like domain, family B, member 3 (Phldb3), mRNA [NM_001102613]	Phldb3	232970		pleckstrin homology-like domain, family B, member 3	chr7	25414256	25414315	+	mRNA			GO:0008150|GO:0003674|GO:0005575				GGTGGAAGGAACTATTTATTGGTGCTCCTCTGATATCGAATTAAACATGGTGAAAAAACA	Agilent mouse V1
A_55_P2180406	0.011208	1.5361	down	0.247719	1.14923	up	0.000236	1.76534	up	8.77214	8.5162	8.30129	7.89308	7.96613	7.87258	8.73772	8.82927	8.62463	P	P	P	P	P	P	P	P	P	Mus musculus CDKN2A interacting protein N-terminal like (Cdkn2aipnl), mRNA [NM_029976]	Cdkn2aipnl	52626	ENSMUST00000127136	CDKN2A interacting protein N-terminal like	chr11	51783685	51783744	+	mRNA			GO:0008150|GO:0003674|GO:0005575				TGATGGGATTGAAGTGGAAGACCTGCCACAGTTTACAACCAGAAGCGAACTAATGAGAAA	Agilent mouse V1
A_55_P1963873	0.524284	1.06426	down	0.258439	1.09989	down	0.619322	1.03348	down	9.5077	9.47042	9.78508	9.53938	9.61506	9.33921	9.49429	9.38761	9.46922	P	P	P	P	P	P	P	P	P	PREDICTED: Mus musculus Nedd4 family interacting protein 1 (Ndfip1), transcript variant X1, mRNA [XM_006526149]	Ndfip1	65113		Nedd4 family interacting protein 1	chr18	38624758	38624817	+	mRNA			GO:0005515|GO:0048302|GO:0045732|GO:0048471|GO:0032713|GO:0032410|GO:0002761|GO:0048294|GO:0042130|GO:0006879|GO:0045619|GO:0002829|GO:0031398|GO:0004871|GO:0043123|GO:0005938|GO:0005794|GO:0050699|GO:0005576|GO:0051224|GO:0007165|GO:0030173|GO:0016020|GO:0050728|GO:0010629|GO:0016021|GO:0043162|GO:0005768				GCTGCCCAAGTGCTAGTTCACTTTGGTTGCTATATTAAACTGTAAATACAATAGAACATT	Agilent mouse V1
A_51_P223902	0.407903	1.17539	down	0.678668	1.18586	up	0.394885	1.39386	up	1.8249	2.55625	1.85176	1.80539	1.72997	1.99812	1.74667	3.31244	1.91161	A	A	A	A	A	A	A	A	A	RIKEN cDNA 6330444E15 gene [Source:MGI Symbol;Acc:MGI:3045241] [ENSMUST00000063585]			ENSMUST00000063585		chr7	30364732	30364791	+	mRNA							TGAGTCTCAGTGAATACAAGAGTCTCAGTACAGAGGAACTGAGTCTCAGTGAAGAAGAAA	Agilent mouse V1
A_55_P2081050	0.172399	1.73794	up	0.301571	1.43235	up	0.241835	1.21335	down	4.26238	4.43367	3.04717	4.54603	5.11212	4.47719	4.38094	4.43511	4.48231	P	A	A	P	P	P	P	P	P	Mus musculus potassium inwardly-rectifying channel, subfamily J, member 13 (Kcnj13), mRNA [NM_001110227]	Kcnj13	100040591	ENSMUST00000113212	potassium inwardly-rectifying channel, subfamily J, member 13	chr1	89282991	89283050	-	mRNA			GO:0005242|GO:0005244|GO:0016020|GO:0006810|GO:0034765|GO:0016021|GO:0006813|GO:0006811				CATATCAATGGACAAAGCATTGACAATTTCCAGATTGCTGAAACAGGGCTGACAGAATAA	Agilent mouse V1
A_65_P04847	0.756128	1.03413	up	0.39086	1.11064	down	0.0301974	1.14854	down	5.67036	6.05404	5.57946	5.82808	5.80943	5.81158	5.73714	5.54902	5.56355	P	P	P	P	P	P	P	P	P	Mus musculus vestigial like 3 (Drosophila) (Vgll3), mRNA [NM_028572]	Vgll3	73569	ENSMUST00000168064	vestigial like 3 (Drosophila)	chr16	65862151	65862210	+	mRNA			GO:0008150|GO:0003674|GO:0006355|GO:0005634|GO:0005575|GO:0006351				ATGCTTCAATTACACAAACTGGTTGAAAGACTCAAAGCTTGAGAAATGAACTTAACATGG	Agilent mouse V1
A_55_P1994867	0.410659	1.21345	down	0.624833	1.08069	down	0.494255	1.12284	up	6.32006	6.06922	5.60488	5.54164	5.45801	6.15717	5.82668	5.92447	5.90715	P	P	P	P	P	P	P	P	P	Mus musculus olfactory receptor 64 (Olfr64), mRNA [NM_013617]	Olfr64	18366	ENSMUST00000081748	olfactory receptor 64	chr7	111041324	111041383	-	mRNA			GO:0050911|GO:0007608|GO:0007165|GO:0004984|GO:0016020|GO:0007186|GO:0005886|GO:0004930|GO:0016021|GO:0004871|GO:0050896				ATTTACAGCATCAAGACCAAGCAAATTCAGAGGAGCGTTCTCCGTCTCCTATCTGTATAA	Agilent mouse V1
A_55_P2034731	0.0173226	1.58177	up	0.732452	1.03317	up	0.00567532	1.53098	down	8.42766	8.32258	8.00599	9.11806	8.88973	8.73305	8.25836	8.32623	8.31287	P	P	P	P	P	P	P	P	P	Mus musculus RAS protein activator like 2 (Rasal2), mRNA [NM_177644]	Rasal2	226525	ENSMUST00000139470	RAS protein activator like 2	chr1	159070842	159070901	-	mRNA			GO:0005099|GO:0046580|GO:0005737|GO:0032320|GO:0031235|GO:0005096				ACCAACCCCACCAAGCTTTCCATCACGGAGAATGGTGAATTCAAAAATAGCAGCTGCTGA	Agilent mouse V1
A_55_P1977628	0.114748	1.54312	up	0.520581	1.1484	up	0.0886706	1.34371	down	5.75707	5.84662	6.59526	6.96508	6.40395	6.70746	6.46022	6.13054	6.20706	P	P	P	P	P	P	P	P	P	Mus musculus pregnancy-associated plasma protein A (Pappa), mRNA [NM_021362]	Pappa	18491	ENSMUST00000084501	pregnancy-associated plasma protein A	chr4	65018429	65018488	+	mRNA			GO:0016787|GO:0016020|GO:0004175|GO:0006508|GO:0051384|GO:0008233|GO:0005576|GO:0005615|GO:0046872|GO:0030154|GO:0008237				GATCTGACACACACACATATACACAAATAATGTCAAAGACGAATATTTTGCCACTGTTGA	Agilent mouse V1
A_55_P2179793	0.0753983	1.27206	down	0.0155166	1.90791	down	0.0635362	1.49986	down	5.35467	5.38626	5.67994	5.2556	5.19888	4.92489	4.38146	4.29353	4.9499	P	P	P	P	P	P	P	P	P	GAG_IPMAE (P31790) Retrovirus-related Gag polyprotein, partial (43%) [TC1705975]					chr16	3633245	3633304	-	mRNA							AATATATGTGCGGTCACTAGATGGTGCTAAACCTCCATCGTGCCAAACCGATCTCTTTGT	Agilent mouse V1
A_55_P2039038	0.964762	1.00337	up	0.713919	1.02038	up	0.79847	1.01696	up	9.17263	9.19408	8.99214	9.2537	9.14402	8.97567	9.21435	9.14531	9.08649	P	P	P	P	P	P	P	P	P	Mus musculus zinc finger protein 664 (Zfp664), mRNA [NM_001081750]	Zfp664	269704	ENSMUST00000134463	zinc finger protein 664	chr5	125365082	125365141	+	mRNA			GO:0008150|GO:0006355|GO:0005634|GO:0003676|GO:0003677|GO:0046872|GO:0006351				ACAAATCCAAGCTACTTCTCTCTGGAAGATAAGAGAGCTACCTCCTCAGGACCAAGAAAA	Agilent mouse V1
A_66_P134775	0.0954623	1.29301	down	0.264272	1.15226	up	0.00665943	1.48989	up	7.80886	7.84336	7.39472	7.37722	7.4262	7.13132	7.99307	7.89459	7.77269	P	P	P	P	P	P	P	P	P	Mus musculus phosphotriesterase related (Pter), mRNA [NM_008961]	Pter	19212	ENSMUST00000114796	phosphotriesterase related	chr2	12916429	12916488	+	mRNA			GO:0016787|GO:0016788|GO:0009056|GO:0008270|GO:0046872|GO:0070062				TTGGAATACGATCTCTTTGGTACGGAACTCCTTAATTACCAGTTGAGCCCAGATATTGAT	Agilent mouse V1
A_66_P102467	0.156888	1.30799	down	0.541713	1.18197	down	0.638133	1.10662	up	4.31572	3.54944	3.92184	3.49207	3.57339	3.55947	3.13521	4.09581	3.83238	P	A	A	A	A	A	A	A	A	Mus musculus 16 days embryo head cDNA, RIKEN full-length enriched library, clone:C130075M17 product:unclassifiable, full insert sequence. [AK048565]	Casz1	69743		castor zinc finger 1	chr4	148213791	148213850	+	mRNA			GO:0008150|GO:0006355|GO:0005737|GO:0005634|GO:0003677|GO:0046872|GO:0006351|GO:0043231				ATCTTGAACATAGCCCAGGAACTTGCAAATCAGATACAAATGTAGCCTTTGGTTGCTAAA	Agilent mouse V1
A_51_P341296	0.220661	1.51363	up	0.238795	1.67992	up	0.701215	1.10986	up	2.87546	2.55259	3.89982	3.73237	3.57217	3.81736	3.43163	4.56801	3.57339	A	A	A	P	A	A	A	P	A	Mus musculus DMRT-like family B with proline-rich C-terminal, 1 (Dmrtb1), mRNA [NM_019872]	Dmrtb1	56296	ENSMUST00000069271	DMRT-like family B with proline-rich C-terminal, 1	chr4	107349326	107349385	-	mRNA			GO:0043565|GO:0005515|GO:0008150|GO:0006355|GO:0003700|GO:0005634|GO:0005575|GO:0003677|GO:0046872|GO:0006351				GCTTTTGAAGAGTGGGGGCTGGTGAAACACAAGTTTAGAAATGAATTTAACCATCTGAGC	Agilent mouse V1
A_55_P2188797	0.876345	1.03486	up	0.405344	1.17316	down	0.215791	1.21406	down	1.98791	2.55104	1.74469	1.98716	2.50006	1.94472	1.75654	1.84975	1.98614	A	A	A	A	A	A	A	A	A	Mus musculus 2 days neonate sympathetic ganglion cDNA, RIKEN full-length enriched library, clone:7120432I05 product:hypothetical protein, full insert sequence. [AK148667]	7120432I05Rik	100038676		RIKEN cDNA 7120432I05 gene	chr16	81263756	81263815	+	mRNA							ACATTGATGTTCATTGTAAGGTGGCTACAACTTGGGCTAAATGGTTGGATGTGATTTTTT	Agilent mouse V1
A_51_P245789	0.0954623	1.40569	down	0.0460397	1.53673	down	0.406685	1.09322	down	7.6648	8.07815	7.39518	7.02553	7.39807	7.2407	7.20489	7.15263	6.92103	P	P	P	P	P	P	P	P	P	Mus musculus procollagen C-endopeptidase enhancer 2 (Pcolce2), mRNA [NM_029620]	Pcolce2	76477	ENSMUST00000015498	procollagen C-endopeptidase enhancer 2	chr9	95595436	95595495	+	mRNA			GO:0016504|GO:0010952|GO:0005518|GO:0005576|GO:0008201				TCATGCCAAACAGCTTTGTCAAAATGTTCAAGAATAAGAATCAGAAGCCCATGAACGCAC	Agilent mouse V1
A_52_P329367	0.0158011	1.79834	up	0.0503199	1.24537	down	0.00357821	2.2396	down	4.08148	4.34377	4.00164	4.96833	5.31613	4.68242	3.90811	3.82981	3.73925	A	A	P	P	P	P	A	A	A	choline kinase alpha [Source:MGI Symbol;Acc:MGI:107760] [ENSMUST00000154467]	Chka	12660	ENSMUST00000154467	choline kinase alpha	chr19	3866971	3867030	+	mRNA			GO:0033265|GO:0004305|GO:0006629|GO:0006646|GO:0004104|GO:0004103|GO:0008654|GO:0019695|GO:0005524|GO:0042803|GO:0016310|GO:0005737|GO:0000166|GO:0016301|GO:0008144|GO:0006657|GO:0016740|GO:0016772|GO:0006656				AGACGAGATTTAAGTAGCAAGTGGTTAAGTCTATCTAAGGTAGAATTCATTAGCTCTTAC	Agilent mouse V1
A_51_P399845	6.79e-05	2.6825	down	0.0142807	1.70604	down	0.0197791	1.57236	up	9.04566	9.20016	8.94205	7.68157	7.66728	7.56828	8.32933	8.56591	7.98068	P	P	P	P	P	P	P	P	P	Mus musculus fibroblast growth factor 2 (Fgf2), mRNA [NM_008006]	Fgf2	14173	ENSMUST00000038885	fibroblast growth factor 2	chr3	37247934	37295153	+	mRNA			GO:0060045|GO:0005515|GO:0001658|GO:0045597|GO:0009790|GO:0001759|GO:0005615|GO:0048678|GO:0030154|GO:0060644|GO:0010764|GO:0032958|GO:0043552|GO:0061045|GO:0060548|GO:0051781|GO:0070374|GO:0050679|GO:0051209|GO:0007275|GO:0005125|GO:0042056|GO:0060038|GO:0010595|GO:0043536|GO:0008543|GO:0010001|GO:0045893|GO:0008083|GO:0043537|GO:0051897|GO:0008284|GO:0008285|GO:0060591|GO:0030324|GO:0002042|GO:…				AGCGACCCACACGTCAAACTACAACTCCAAGCAGAAGAGAGAGGAGTTGTGTCTATCAAG	Agilent mouse V1
A_51_P513244	0.10704	1.37222	up	0.26217	1.18862	down	0.00634457	1.63105	down	7.02952	6.78477	6.40082	7.29929	7.33524	6.9501	6.45305	6.59773	6.41646	P	P	P	P	P	P	P	P	P	Mus musculus zinc finger protein 949 (Zfp949), transcript variant 1, mRNA [NM_001142943]	Zfp949	71640	ENSMUST00000160652	zinc finger protein 949	chr9	88462049	88462108	+	mRNA			GO:0008150|GO:0003674|GO:0005575|GO:0046872				AGAATCTCAACGACGCTCAGAAGATGCTGTACAGGAGTGTGGTGCTGGAGACATATAATA	Agilent mouse V1
A_52_P448006	0.0239973	1.42153	down	0.0549445	1.17774	down	0.176076	1.207	up	6.72879	6.79901	6.74306	6.02199	6.50962	6.21692	6.55037	6.65166	6.36077	P	P	P	P	P	P	P	P	P	Mus musculus nitrilase family, member 2 (Nit2), mRNA [NM_023175]	Nit2	52633	ENSMUST00000023432	nitrilase family, member 2	chr16	57157147	57157206	-	mRNA			GO:0005739|GO:0006807|GO:0005813|GO:0005737|GO:0016810|GO:0016787|GO:0050152|GO:0070062				GGAATCAAAGAAGCCTTGATATCTGTTTCAAAAATGTCACCAACAGGATGATGCTCTGTC	Agilent mouse V1
A_66_P127262	0.357506	1.42454	up	0.414202	1.36662	up	0.446628	1.04238	down	11.3367	11.4118	12.8448	12.4191	12.3779	12.3278	12.4418	12.22	12.2834	P	P	P	P	P	P	P	P	P	ENV_IPMAE (P31789) Env polyprotein precursor (Coat polyprotein) [Contains: Surface protein; Transmembrane protein], partial (7%) [TC1640761]					chr10	32731110	32731169	+	mRNA							AGAAGTACCCCGCCCCAGAATGAAAAACAGGGTTCAAATTTTAAATGTACTACATCCAAT	Agilent mouse V1
A_55_P2067538	0.41522	1.11031	down	0.24416	1.25888	up	0.114729	1.39775	up	6.96643	6.54817	6.76159	6.75623	6.68402	6.38305	6.78424	6.99215	7.49621	P	P	P	P	P	P	P	P	P	Mus musculus interleukin 1 receptor-like 2 (Il1rl2), mRNA [NM_133193]	Il1rl2	107527	ENSMUST00000095020	interleukin 1 receptor-like 2	chr1	40422123	40422182	+	mRNA			GO:0032755|GO:0004909|GO:0007165|GO:0004896|GO:0016020|GO:0019221|GO:0004908|GO:0050727|GO:0016021|GO:0005575|GO:0045582				TTCACAGAGCAGTCACAGTGTGCCAAGACCAAGTTCTGGAAGAAAGTGAGATACCATATG	Agilent mouse V1
A_55_P2370410	0.0466444	1.38974	up	0.687631	1.03635	up	0.0574972	1.34099	down	5.90426	5.97847	6.20496	6.22642	6.67796	6.60775	6.19218	5.93178	6.11827	P	P	P	P	P	P	P	P	P	C79246 Mouse 3.5-dpc blastocyst cDNA Mus musculus cDNA clone J0063B08 3' similar to Genomic sequence from Mouse 4; HTGS phase 3. [C79246]	C79246	96891		expressed sequence C79246	chr1	85008371	85008430	-	mRNA							TTCAAAGTCCCACCTGTAACTGGATCTCTGCCAGTTCAGAAATCAGCATTATTATAATAC	Agilent mouse V1
A_55_P2043668	0.00975094	1.43796	up	0.0635024	1.13889	down	0.00198188	1.63767	down	7.93437	8.06614	7.84287	8.47566	8.63018	8.3096	7.76168	7.82007	7.69875	P	P	P	P	P	P	P	P	P	Mus musculus zinc finger protein 617 (Zfp617), mRNA [NM_133358]	Zfp617	170938	ENSMUST00000119003	zinc finger protein 617	chr8	74458371	74458430	+	mRNA			GO:0008150|GO:0003674|GO:0005575|GO:0046872				GGCTGTCTTAACCAAATGTAGGTAATCACAAATACTACAAAGTCATGGATATAATAGCCA	Agilent mouse V1
A_55_P2084970	0.617089	1.0951	up	0.884935	1.03264	down	0.506763	1.13084	down	5.87521	5.38519	6.1027	5.92573	5.71172	6.11883	6.1097	5.74361	5.37078	P	P	P	P	P	P	P	P	P	Mus musculus kallikrein related-peptidase 12 (Klk12), mRNA [NM_027097]	Klk12	69511	ENSMUST00000014063	kallikrein related-peptidase 12	chr7	51028738	51028797	+	mRNA			GO:0016787|GO:0006508|GO:0008236|GO:0008233				ATCAGAATAGTCATCAGGAATAACTAAGTGACTCCCTCAGCCTGCATGCAGCTCTGCTTA	Agilent mouse V1
A_52_P537392	0.775484	1.02676	up	0.573196	1.06744	down	0.477101	1.096	down	5.58543	5.37054	5.36146	5.45175	5.66376	5.3162	5.45296	5.07644	5.50556	P	P	P	P	P	P	P	P	P	Mus musculus echinoderm microtubule associated protein like 5 (Eml5), mRNA [NM_001081191]	Eml5	319670	ENSMUST00000065716	echinoderm microtubule associated protein like 5	chr12	100025735	100025794	-	mRNA			GO:0008150|GO:0003674|GO:0005737|GO:0005874|GO:0005856|GO:0070062				TAACAGTTTCAAAAACCACACATAAAACTCCATAGTACAGTAGGCCAAGTTTCATCCTAT	Agilent mouse V1
A_55_P1998416	0.273673	1.19284	up	0.633711	1.06809	down	0.108912	1.27406	down	10.0662	10.0889	10.5293	10.3167	10.3865	10.7444	10.0398	10.0141	10.3455	P	P	P	P	P	P	P	P	P	Mus musculus interferon gamma inducible protein 47 (Ifi47), transcript variant 2, mRNA [NM_001271676]	Ifi47	15953	ENSMUST00000109202	interferon gamma inducible protein 47	chr11	48910402	48910461	+	mRNA			GO:0005783|GO:0006952				TACCACCTGCCTCTGTGTTAAGAGATAACCTGTTTCTGATCCATTTGTACCAATAAAAAA	Agilent mouse V1
A_51_P159415	0.0979397	1.17676	up	0.452084	1.08379	down	0.0759744	1.27535	down	8.70951	8.48454	8.52323	8.91826	8.86155	8.64191	8.25478	8.44126	8.673	P	P	P	P	P	P	P	P	P	Mus musculus transcriptional regulator, SIN3A (yeast) (Sin3a), transcript variant 1, mRNA [NM_011378]	Sin3a	20466	ENSMUST00000168678	transcriptional regulator, SIN3A (yeast)	chr9	56975655	56975714	+	mRNA			GO:0005515|GO:0003700|GO:0006366|GO:0005634|GO:0002218|GO:2000678|GO:1900181|GO:0032403|GO:0005737|GO:0016580|GO:0002244|GO:0045944|GO:0017053|GO:0071333|GO:0000785|GO:0006476|GO:0031937|GO:0001103|GO:0001102|GO:0005667|GO:0043066|GO:0000976|GO:0006355|GO:0001106|GO:0003714|GO:0007568|GO:0010243|GO:0043619|GO:0000122|GO:0003677|GO:0001701|GO:0033558|GO:0006351|GO:0045171|GO:0006260|GO:0043234|GO:…				TTTTATCTGAGACCTGTTTGGCTTTGGAATTAATAACTTATGGATTTGGTTTCTGAGTCC	Agilent mouse V1
A_55_P2073452	0.0289646	2.43968	down	0.129808	1.6953	down	0.196496	1.43908	up	5.03867	5.4864	4.4126	4.13127	3.57911	3.36722	4.3743	3.72562	4.55312	P	P	P	P	A	A	P	A	P	Mus musculus glucagon-like peptide 2 receptor (Glp2r), mRNA [NM_175681]	Glp2r	93896	ENSMUST00000051765	glucagon-like peptide 2 receptor	chr11	67519964	67520023	-	mRNA			GO:0007165|GO:0016020|GO:0007186|GO:0005886|GO:0071377|GO:0004930|GO:0007188|GO:0016021|GO:0004871|GO:0007166|GO:0004967|GO:0004888				CTGCAATGCTGATAATGTGTTCCTTTTATCAATGATTTTGGTGTTGAACGACTGCATTAA	Agilent mouse V1
A_55_P2038358	0.000159	16.8211	up	0.059703	1.59742	up	0.000103	10.5302	down	4.72693	3.93315	4.27406	8.30162	8.73648	8.11262	5.11391	5.10029	4.74717	P	A	P	P	P	P	P	P	P	Mus musculus acyl-CoA thioesterase 1 (Acot1), mRNA [NM_012006]	Acot1	26897	ENSMUST00000168120	acyl-CoA thioesterase 1	chr12	85358561	85358620	+	mRNA			GO:0047617|GO:0005739|GO:0006637|GO:0005737|GO:0001676|GO:0016787|GO:0016290|GO:0016790|GO:0005829				TCTATGGAAACTGGAGCTATCCAAGAAAAGTGCCAGGAATAAAAAGGAACCATGATTAAA	Agilent mouse V1
A_66_P121770	0.0300032	1.33979	up	0.366328	1.07115	up	0.0739134	1.2508	down	6.69635	6.79829	6.91335	7.30841	7.36194	7.00367	6.75623	7.00276	6.94649	P	P	P	P	P	P	P	P	P	Mus musculus interleukin enhancer binding factor 2 (Ilf2), mRNA [NM_026374]	Ilf2	67781	ENSMUST00000001042	interleukin enhancer binding factor 2	chr3	90292225	90292284	+	mRNA			GO:0003725|GO:0006355|GO:0003723|GO:0005730|GO:0005634|GO:0003677|GO:0005524|GO:0006351|GO:0005737|GO:0006955|GO:0030529|GO:0045893|GO:0016740				CCCCAAAATATGCATCAGTGTGACCATGTCCTGAACCCTTTGAAACCATAATAAAATAAA	Agilent mouse V1
A_51_P460048	0.901426	1.01576	down	0.490825	1.10369	up	0.31789	1.12108	up	5.00508	4.70947	5.21888	4.91066	5.12188	4.83321	4.90486	5.15245	5.30312	P	A	P	P	P	P	P	P	P	Mus musculus cannabinoid receptor interacting protein 1 (Cnrip1), mRNA [NM_029861]	Cnrip1	380686	ENSMUST00000058159	cannabinoid receptor interacting protein 1	chr11	16979270	16979329	+	mRNA			GO:0008150|GO:0003674|GO:0005575				AACATAAAGGTGGCACTAATACATACCCTTTAACTTGAACTTTGTACAACCGTGTATGGA	Agilent mouse V1
A_55_P1993423	0.365469	1.32189	down	0.872132	1.04414	up	0.0557361	1.38024	up	8.6899	8.99214	7.79687	8.39396	8.04884	7.82829	8.59324	8.44405	8.62854	P	P	P	P	P	P	P	P	P	PREDICTED: Mus musculus mortality factor 4-like protein 2-like (LOC100505064), misc_RNA [XR_141891]					chr19	61244425	61244484	+	mRNA							CGTAAACAGCTCATTCTTTGCAAGTCCATCTTTGTTGTTCCTTAGGTATTCATTCTATCT	Agilent mouse V1
A_55_P2037768	0.250683	1.19172	up	0.504278	1.09719	up	0.160209	1.08615	down	6.98335	6.87374	7.45714	7.24724	7.3765	7.44963	7.2493	7.17159	7.29479	P	P	P	P	P	P	P	P	P	tRNA-yW synthesizing protein 1 homolog (S. cerevisiae) [Source:MGI Symbol;Acc:MGI:2141161] [ENSMUST00000100662]	Tyw1	100929	ENSMUST00000100662	tRNA-yW synthesizing protein 1 homolog (S. cerevisiae)	chr5	130752918	130752977	+	mRNA			GO:0051539|GO:0005506|GO:0051536|GO:0010181|GO:0005634|GO:0003824|GO:0008033|GO:0016829|GO:0046872|GO:0008150|GO:0005737|GO:0000166|GO:0016491|GO:0055114				AAAGAGTGTAAGGCCTCCATCCCTGATTCAGAGACTTCTGCAACAAGTATTGTCGATGAC	Agilent mouse V1
A_51_P475342	0.170825	1.38264	down	0.360663	1.25126	down	0.419915	1.105	up	6.90775	7.20334	6.27139	6.43605	6.28099	6.26314	6.64342	6.17048	6.59844	P	P	P	P	P	P	P	P	P	Mus musculus cholinergic receptor, nicotinic, beta polypeptide 1 (muscle) (Chrnb1), mRNA [NM_009601]	Chrnb1	11443	ENSMUST00000045971	cholinergic receptor, nicotinic, beta polypeptide 1 (muscle)	chr11	69598674	69599242	-	mRNA			GO:0005515|GO:0005230|GO:0030054|GO:0005886|GO:0045202|GO:0048747|GO:0006936|GO:0034220|GO:0045211|GO:0015464|GO:0042391|GO:0006810|GO:0042166|GO:0001941|GO:0006812|GO:0006811|GO:0015276|GO:0007274|GO:0055085|GO:0005892|GO:0007271|GO:0035095|GO:0007165|GO:0003009|GO:0016020|GO:0050877|GO:0016021|GO:0005216|GO:0004889|GO:0015267				CTCCAAGTGATTTTCTTTTCCCTAAACTTAACAGGTTTCAGCCTGAATCATCTGCCCCGG	Agilent mouse V1
A_51_P379775	0.574067	1.05046	down	0.89828	1.01676	up	0.530538	1.06806	up	9.20864	8.85426	8.89095	8.86462	8.91102	8.96514	8.88257	8.86393	9.27928	P	P	P	P	P	P	P	P	P	Mus musculus nurim (nuclear envelope membrane protein) (Nrm), mRNA [NM_134122]	Nrm	106582	ENSMUST00000074259	nurim (nuclear envelope membrane protein)	chr17	36001903	36001962	+	mRNA			GO:0008150|GO:0003674|GO:0016020|GO:0005652|GO:0005637|GO:0005634|GO:0016021|GO:0005635				TTATTCAAAGTTTCCTCCACTGGTCTTCAAGATCCGCCTCTCACCAGCCAAGAATGGTTA	Agilent mouse V1
A_55_P2166344	0.269562	1.27668	down	0.116592	1.37932	down	0.598742	1.0804	down	11.1439	10.8608	10.4093	10.3212	10.2403	10.7953	10.4093	10.1608	10.4521	P	P	P	P	P	P	P	P	P	Mus musculus RIKEN cDNA 9930021J03 gene (9930021J03Rik), mRNA [NM_172836]	9930021J03Rik	240613	ENSMUST00000059484	RIKEN cDNA 9930021J03 gene	chr19	29790574	29790633	-	mRNA			GO:0008150|GO:0003674|GO:0005575				AAATACTGCAGCAGCTAAGGTATCTTCATTGCCTTCACCTCTTCCTCCAGTTGTATCTGC	Agilent mouse V1
A_51_P157112	0.000903	8.5335	down	0.0135656	3.00774	down	0.00923813	2.83718	up	11.3289	11.5886	10.6334	7.74748	8.44899	8.07505	9.94828	9.71701	9.1196	P	P	P	P	P	P	P	P	P	Mus musculus serine (or cysteine) peptidase inhibitor, clade A, member 3C (Serpina3c), mRNA [NM_008458]	Serpina3c	16625	ENSMUST00000085050	serine (or cysteine) peptidase inhibitor, clade A, member 3C	chr12	105385352	105385411	-	mRNA			GO:0030162|GO:0010951|GO:0004867|GO:0010466|GO:0043434|GO:0072562|GO:0005576|GO:0034097|GO:0030414|GO:0005615|GO:0070062				GACTCTGAGATGGACCCTATATGTGGATCTCTGTTTACATCCTGGCATTCAAGCTCTGAT	Agilent mouse V1
A_52_P235347	0.580316	1.27719	up	0.61682	1.33582	up	0.946231	1.04591	up	2.02929	2.60029	1.74812	1.92725	3.54111	1.96825	1.76822	1.86137	4.0013	A	A	A	A	A	A	A	A	A	Mus musculus fibroblast growth factor 21 (Fgf21), mRNA [NM_020013]	Fgf21	56636	ENSMUST00000033099	fibroblast growth factor 21	chr7	52869305	52869364	-	mRNA			GO:0008284|GO:0046326|GO:0005102|GO:0005576|GO:0070374|GO:0008083|GO:0090080				TTTTTGGGTTTCCACTTATTTATTACGGGTATTTATCTTATTTATTTATTTTAGTTTTTT	Agilent mouse V1
A_55_P2067700	0.4354	1.20156	down	0.1149	1.26792	down	0.787792	1.05523	down	11.1731	11.0826	10.6599	10.5802	10.3303	11.2105	10.6101	10.5304	10.7478	P	P	P	P	P	P	P	P	P	Mus musculus taste receptor, type 2, member 113 (Tas2r113), mRNA [NM_207018]	Tas2r113	387345	ENSMUST00000079035	taste receptor, type 2, member 113	chr6	132843899	132843958	+	mRNA			GO:0008150|GO:0007165|GO:0003674|GO:0050909|GO:0016020|GO:0007186|GO:0004930|GO:0016021|GO:0005575|GO:0004871|GO:0050896				TTGGCTTCTCTCTCTCTGATTTTTTGGCTCTGGTACAGGTTTAAAAATATAGAAGTATAG	Agilent mouse V1
A_66_P122511	0.433073	1.37409	up	0.402888	1.17394	down	0.219369	1.61311	down	1.99457	2.55245	1.74571	1.72058	2.60271	3.34488	1.75883	1.8527	1.98711	A	A	A	A	A	A	A	A	A	Mus musculus claudin 2 (Cldn2), mRNA [NM_016675]	Cldn2	12738	ENSMUST00000054889	claudin 2	chrX	136343889	136343948	+	mRNA			GO:0005515|GO:0030054|GO:0016338|GO:0016020|GO:0005886|GO:0005198|GO:0016021|GO:0005923|GO:0042802				CCCAAAGCCAAGAGTGAGTTCAACTCATACAGCCTGACTGGGTATGTGTGAAGAACCAGG	Agilent mouse V1
A_51_P401501	0.0597253	2.08692	up	0.151428	1.64896	up	0.0235045	1.2656	down	1.95966	2.53743	3.34557	3.55519	3.68592	3.78567	3.20824	3.44097	3.35812	A	A	A	A	P	A	A	A	A	Mus musculus transmembrane protein 213 (Tmem213), mRNA [NM_029921]	Tmem213	77522	ENSMUST00000031851	transmembrane protein 213	chr6	38065689	38065748	+	mRNA			GO:0008150|GO:0003674|GO:0016020|GO:0016021|GO:0005575				CCAGAGGAGCCCAAAGACCTGGCGGCATGAGCCCAAGGATGGCTTTTTCTATCATTTGGG	Agilent mouse V1
A_55_P2062437	0.0600622	2.30633	up	0.224883	1.83211	up	0.609584	1.25883	down	1.95837	2.5395	3.12222	4.15473	3.9665	3.11566	3.14731	4.39601	2.6973	A	A	A	P	P	A	A	P	A	Mus musculus brain-enriched guanylate kinase-associated (Begain), mRNA [NM_001163175]	Begain	380785	ENSMUST00000073156	brain-enriched guanylate kinase-associated	chr12	110270408	110270467	-	mRNA			GO:0008150|GO:0003674|GO:0005737|GO:0016020|GO:0043025|GO:0030425				ACCTGTCTTCTGTGATGCATGCCAGTCTCTTAGTACTGTATCTCGAACTCCTTAATAAAG	Agilent mouse V1
A_55_P1965620	0.774504	1.04827	down	0.0729969	1.33297	up	0.0481781	1.39732	up	8.62335	8.72994	8.21515	8.55086	8.66552	8.14801	8.8568	9.07565	8.87992	P	P	P	P	P	P	P	P	P	Mus musculus BUD31 homolog (yeast) (Bud31), mRNA [NM_001008705]	Bud31	231889	ENSMUST00000162308	BUD31 homolog (yeast)	chr5	145908883	145908942	+	mRNA			GO:0008150|GO:0003674|GO:0005634				AGGTGACGACTTTAGTGTTCACCAGCTGAGATCTGTAAAAATAAAACCTTTAGACCTCCT	Agilent mouse V1
A_52_P36680	0.277356	1.20087	down	0.0107514	1.47333	down	0.219589	1.22688	down	6.48426	6.4045	6.16501	6.24623	6.30085	5.71444	5.80049	5.92393	5.6521	P	P	P	P	P	P	P	P	P	Mus musculus protein geranylgeranyltransferase type I, beta subunit (Pggt1b), mRNA [NM_172627]	Pggt1b	225467	ENSMUST00000025354	protein geranylgeranyltransferase type I, beta subunit	chr18	46400316	46400375	-	mRNA			GO:0042277|GO:0008284|GO:0018344|GO:0003824|GO:0019840|GO:0045787|GO:0046872|GO:0004659|GO:0004661|GO:0004662|GO:0008144|GO:0008270|GO:0034097|GO:0051771|GO:0005953|GO:0016740				TTTATTCTTCTGAGAAACTGTAAATTATACTTGTATGGCTATAGCTGAGTTCTTTTTAGT	Agilent mouse V1
A_55_P2306659	0.350197	1.22963	down	0.363949	1.27376	down	0.891093	1.03588	down	4.40493	4.07213	4.74015	4.00762	3.81124	4.50366	3.5302	4.49193	4.14781	P	A	P	P	P	P	A	P	A	Mus musculus adult male testis cDNA, RIKEN full-length enriched library, clone:4933426K07 product:unclassifiable, full insert sequence. [AK016935]	4933426K07Rik	71154		RIKEN cDNA 4933426K07 gene	chr11	57468932	57468991	-	mRNA							GCCAGGCTTTCAGAATTTTACCCCAAAAGACCAAAAATAAGAAAATTACCTAGAAAGATG	Agilent mouse V1
A_55_P1957413	0.0403279	1.43383	down	0.526769	1.0908	down	0.0146826	1.31447	up	10.9663	10.9193	10.4523	10.3194	10.3145	10.1444	10.5824	10.5721	10.8072	P	P	P	P	P	P	P	P	P	Mus musculus lymphocyte specific 1 (Lsp1), transcript variant 2, mRNA [NM_019391]	Lsp1	16985	ENSMUST00000149521	lymphocyte specific 1	chr7	149680441	149680500	+	mRNA			GO:0007165|GO:0016020|GO:0006935|GO:0005886|GO:0007010|GO:0006915|GO:0006952|GO:0003779|GO:0004871|GO:0070062				TCTTGGGTCCTGCCCTGTTTACGGATCCCTCATTTTGTGTAATAAAGTGCATTGAGTGTC	Agilent mouse V1
A_52_P298002	0.640016	1.18135	down	0.361488	1.33515	down	0.536346	1.13019	down	1.91998	3.03421	1.75634	1.73827	1.74321	2.50773	1.73755	1.79979	1.92217	A	A	A	A	A	A	A	A	A	Mus musculus GTP cyclohydrolase 1 (Gch1), mRNA [NM_008102]	Gch1	14528	ENSMUST00000089959	GTP cyclohydrolase 1	chr14	47773797	47773856	-	mRNA			GO:0050662|GO:0014916|GO:0051066|GO:0006729|GO:0005634|GO:0045776|GO:0003824|GO:0051291|GO:0046872|GO:0042803|GO:0005829|GO:0042416|GO:0005737|GO:0000166|GO:0042311|GO:0050884|GO:0046654|GO:0051260|GO:0034341|GO:0031965|GO:0005509|GO:0003934|GO:0031410|GO:0005525|GO:0042559|GO:0006184|GO:0043234|GO:0030742|GO:0006461|GO:0016787|GO:0051000|GO:0008152|GO:0008217|GO:0048265|GO:0008270|GO:0034612				CTGAACGACCCTGTTGGGTCATTCTCTAGAAGTGTTCTTAACAAATGCCTGACATCTCCA	Agilent mouse V1
A_55_P1957669	0.167965	1.68872	down	0.179238	1.66035	down	0.754205	1.01709	up	3.31192	2.56479	1.76472	1.74184	1.73977	1.89204	1.73786	1.79314	1.91597	A	A	A	A	A	A	A	A	A	Mus musculus defensin beta 5 (Defb5), mRNA [NM_030734]	Defb5	81007	ENSMUST00000110763	defensin beta 5	chr8	19250769	19250828	+	mRNA			GO:0008150|GO:0003674|GO:0006952|GO:0005576|GO:0005575|GO:0042742				AACATTCTTCAGAATGGCAGTTGTGGAGTTACTAGTCTCAACTGCTGCAAGAGAAAATAG	Agilent mouse V1
A_55_P2032094	0.851906	1.06787	down	0.169066	1.6439	down	0.0479664	1.53941	down	1.88158	2.55986	3.35131	2.12181	2.86465	2.52208	1.95458	1.77956	1.90726	A	A	A	A	A	A	A	A	A	Mus musculus 10 days embryo whole body cDNA, RIKEN full-length enriched library, clone:2610041B18 product:weakly similar to BA162G10.3 (ZINC FINGER PROTEIN) (FRAGMENT) [Homo sapiens], full insert sequence. [AK011730]	Zfp715	69930		zinc finger protein 715	chr7	50551758	50551817	-	mRNA			GO:0008150|GO:0003674|GO:0005737|GO:0005634|GO:0045111|GO:0046872				ATGTGTGATAATATTGGAACCAACAATTCGGTCATATTTTTAAAAGCTATTTGTGTGTGA	Agilent mouse V1
A_65_P06029	0.776956	1.11549	up	0.241295	1.27475	up	0.738712	1.14277	up	2.21054	2.6851	2.63997	3.61865	2.45558	1.93441	2.47792	3.17866	2.92968	A	A	A	A	A	A	A	A	A	family with sequence similarity 171, member B [Source:MGI Symbol;Acc:MGI:2444579] [ENSMUST00000051454]	Fam171b	241520	ENSMUST00000051454	family with sequence similarity 171, member B	chr2	83723111	83723170	+	mRNA			GO:0008150|GO:0003674|GO:0016020|GO:0016021|GO:0005575				TACATACAACCTTGAAACTTTATAAAGCCCATTTTTATGACTTTCTGCAGGTGAATAGGG	Agilent mouse V1
A_55_P1975041	0.409487	1.45643	up	0.231486	1.34154	down	0.149038	1.95385	down	1.86813	2.5556	2.75507	3.72325	3.1415	1.94135	2.2284	1.77332	1.90541	A	A	A	A	A	A	A	A	A	Mus musculus Rho guanine nucleotide exchange factor (GEF) 11 (Arhgef11), mRNA [NM_001003912]	Arhgef11	213498	ENSMUST00000039476	Rho guanine nucleotide exchange factor (GEF) 11	chr3	87541877	87541936	+	mRNA			GO:0005515|GO:0005085|GO:0005737|GO:0001664|GO:0007186|GO:0007266|GO:0045893				TGTTTTACTGTTAAAATAATGTATACTCTTATTTTCTTCCTTTCATGGTTAAGATTTTTT	Agilent mouse V1
A_51_P185135	0.0421829	1.18057	down	0.144476	1.09948	down	0.291215	1.07375	up	6.7152	6.75817	6.58855	6.40354	6.57288	6.36704	6.44233	6.62877	6.58035	P	P	P	P	P	P	P	P	P	Mus musculus G protein-coupled receptor 108 (Gpr108), mRNA [NM_030084]	Gpr108	78308	ENSMUST00000005975	G protein-coupled receptor 108	chr17	57374377	57374436	-	mRNA			GO:0008150|GO:0003674|GO:0016020|GO:0016021|GO:0005575				CATTGCTCTGGAGAGCCCGGGCTTCATAAAACCTTGATTAGTAAACAAATAAAGAAAAAG	Agilent mouse V1
A_55_P1956712	0.023756	1.73777	down	0.15262	1.28871	down	0.0734122	1.34846	up	10.0416	10.1255	9.56271	9.24697	9.25871	8.83245	9.58527	9.71242	9.33438	P	P	P	P	P	P	P	P	P	Mus musculus mediator complex subunit 28 (Med28), mRNA [NM_025895]	Med28	66999	ENSMUST00000156481	mediator complex subunit 28	chr5	45916761	45916820	+	mRNA			GO:0005515|GO:0006355|GO:0005737|GO:0016020|GO:0051151|GO:0019827|GO:0016592|GO:0005634|GO:0003779|GO:0030864|GO:0005856|GO:0006351				CTCAGCTCCTCTAGTACTCTAAACTCCTGAATACTTTATAAAAAACCTCTGTCTTTGATA	Agilent mouse V1
A_55_P2345314	0.701978	1.12088	up	0.560537	1.19178	up	0.190245	1.06326	up	4.66099	4.28647	5.62222	4.99332	5.10886	4.96138	5.11325	5.04929	5.16648	P	A	P	P	P	P	P	P	P	Mus musculus adult male testis cDNA, RIKEN full-length enriched library, clone:4930584L06 product:unclassifiable, full insert sequence. [AK016350]	1700003P14Rik	75890		RIKEN cDNA 1700003P14 gene	chr13	119377445	119377504	+	mRNA							GCACTGCTTCCCTTACATTGTCAAGTCATGTATTTCATAACAATGATTAAAGAAAGGGAT	Agilent mouse V1
A_55_P2007673	0.291856	1.32951	up	0.254734	1.36557	up	0.522756	1.02712	up	11.7895	11.7977	12.8024	12.5201	12.6192	12.4829	12.5816	12.6428	12.5136	P	P	P	P	P	P	P	P	P	Mus musculus leucine rich repeat and sterile alpha motif containing 1 (Lrsam1), mRNA [NM_199302]	Lrsam1	227738	ENSMUST00000113200	leucine rich repeat and sterile alpha motif containing 1	chr2	32780745	32780804	-	mRNA			GO:0000209|GO:0070086|GO:0004842|GO:0016874|GO:0015031|GO:0046755|GO:0046872|GO:0051865|GO:0030163|GO:0005737|GO:0016020|GO:0045806|GO:0006810|GO:0008270				TCTCCCCCACCCCAGCAGCACATGAGGAAATGAGCTTTAAATAAAGCGTTTATTGATGAG	Agilent mouse V1
A_55_P2060238	0.851915	1.05122	up	0.026472	2.5985	down	0.00177457	2.7316	down	5.24591	4.22715	4.13343	4.66236	4.68123	4.47911	3.21017	3.44863	2.81466	P	A	P	P	P	P	A	A	A	Mus musculus integrin, beta-like 1 (Itgbl1), mRNA [NM_145467]	Itgbl1	223272	ENSMUST00000142161	integrin, beta-like 1	chr14	124239821	124239880	+	mRNA			GO:0008150|GO:0003674|GO:0005576|GO:0005575				CAGATGGACATGGACTCATTTATGGTAAATTTTGTGAATGTGATGATAGAGAATGCATAG	Agilent mouse V1
A_52_P574668	0.783964	1.12899	up	0.0164915	1.49629	up	0.523195	1.32534	up	5.07988	5.49944	5.07437	6.55265	4.84625	4.77991	5.73195	5.79595	5.86998	P	P	P	P	P	P	P	P	P	Mus musculus 5' nucleotidase, ecto (Nt5e), mRNA [NM_011851]	Nt5e	23959	ENSMUST00000034992	5' nucleotidase, ecto	chr9	88266616	88266675	+	mRNA			GO:0005886|GO:0009986|GO:0046085|GO:0016788|GO:0046086|GO:0031225|GO:0009166|GO:0046872|GO:0008198|GO:0006196|GO:0005737|GO:0000166|GO:0016020|GO:0016787|GO:0050728|GO:0016311|GO:0097060|GO:0008253|GO:0070062|GO:0006164				ACCGTTTAAAATTCCAATCCTTTTATGAAGTTTGTTGCAGTGAAACAATGCCTTCAGTTC	Agilent mouse V1
A_55_P2130855	0.47615	1.17217	down	0.0268319	1.86479	down	0.0489655	1.59089	down	7.78635	7.8269	7.14694	7.06041	7.71532	7.29693	6.9057	6.74135	6.41611	P	P	P	P	P	P	P	P	P	predicted gene 4204 [Source:MGI Symbol;Acc:MGI:3782381] [ENSMUST00000110798]			ENSMUST00000110798		chr10	110931873	110931932	+	mRNA							CTGACGAGGTAATGTTTACCAAATGAGCAAATAATTCACTGTATAACACATTGAGGAACA	Agilent mouse V1
A_52_P262096	0.982451	1.00193	down	0.322671	1.09813	down	0.152054	1.09602	down	6.13093	6.10102	5.79623	6.00359	6.09788	5.91837	5.81388	5.82701	5.98213	P	P	P	P	P	P	P	P	P	Mus musculus coiled-coil domain containing 93 (Ccdc93), transcript variant 3, mRNA [NM_029955]	Ccdc93	70829	ENSMUST00000128924	coiled-coil domain containing 93	chr1	123334434	123338384	+	mRNA			GO:0008150|GO:0003674|GO:0005575				TCTTTCAAGAAAACTCTACAATCGGTCAGAAAATTGCTCTATCGGAAAAGATTGTCTCCG	Agilent mouse V1
A_55_P2139763	0.179058	1.165	down	0.0959324	1.24481	down	0.382182	1.06851	down	9.97234	9.8443	9.55766	9.63909	9.45674	9.6175	9.4	9.63282	9.3937	P	P	P	P	P	P	P	P	P	Mus musculus tripartite motif-containing 56 (Trim56), mRNA [NM_201373]	Trim56	384309	ENSMUST00000054384	tripartite motif-containing 56	chr5	137587218	137587277	-	mRNA			GO:0005515|GO:0004842|GO:0016874|GO:0046872|GO:0005622|GO:0070534|GO:0005737|GO:0051607|GO:0046597|GO:0045087|GO:0008270|GO:0034340|GO:0002376|GO:0032608				TGTGAGATCAAATCCAGATGCAGCATCACACACACTCACACACACCTGTTATCCCAGCAC	Agilent mouse V1
A_55_P2076782	0.142477	1.27713	down	0.620055	1.07947	up	0.028448	1.37862	up	3.50358	3.94898	4.07904	3.62875	3.50683	3.33731	4.08023	4.04567	3.73668	A	A	P	A	A	A	P	A	A	Mus musculus RIKEN cDNA 1700028P14 gene (1700028P14Rik), mRNA [NM_026188]	1700028P14Rik	67483	ENSMUST00000035849	RIKEN cDNA 1700028P14 gene	chr19	23633295	23633354	-	mRNA			GO:0008150|GO:0003674|GO:0016020|GO:0016021|GO:0005575				CCCATTTTAAAAAAGCAATGTATACAACCAGACCCTCATGCTAATGAAAAACGACAAATG	Agilent mouse V1
[truncated: 32,688 more rows]
